# Supplementary material for: New Insights into the Structure–Activity Relationship and Neuroprotective Profile of Benzodiazepinone Derivatives of Neurounina-1 as Modulators of the Na+/Ca2+ Exchanger Isoforms
Source: J Med Chem. 2021 Nov 30;64(24):17901–19. doi: 10.1021/acs.jmedchem.1c01212 (PMC8713167; doi:10.1021/acs.jmedchem.1c01212)
Supplement: Supplementary file 2 — jm1c01212_si_002.csv [file jm1c01212_si_002.csv]

compound_id	string;;;;;;;;;;;;Fluo-experimentson BHK-NCX1;;;Fluo-experimentson BHK-NCX3;;;;Fura2-experimentson BHK-NCX1 (dose/effect);;;;Fura2-experimentson BHK-NCX3(dose/effect);;;;Patch-clamp-experimentson BHK-NCX1;;;;;Patch-clamp-experimentson BHK-NCX3;;;;;Fura2-experimentson BHK-NCX1 (dose/effect);;;;;Neuroprotection;;;;;
1	O=C1CN=C(C2=CC=CC=C2Cl)C3=CC([N+]([O-])=O)=CC=C3N1CN4CCCC4;;;;;;;;;;;CTL (100);128±1.3;;CTL (100);100;;;;#1 (1nM);120±1.3;;;;;;;#1 (reverse mode);;305±3%;CTL100;;;;;;;;;;;;71±0.8;(OGDrx 57);;46±1.5;(chemical Hyp 34);
2	O=C1CN=C(C2=CC=CC=C2)C3=CC(Cl)=CC=C3N1CN4CCCC4;;;;;;;;;;;;100;;;100;;;;#1 (10nM);178±2.3;;;;;;;#1 (forward mode);;206±2%;CTL100;;;;;;;;;;;;;;;;;
3	O=C1CN=C(C2=CC=CC=C2)C3=CC([N+]([O-])=O)=CC=C3N1CN4CCCCC4;;;;;;;;;;;;100;;;100;;;;#1 (10µM);190±2.1;;;;;;;;;;;;;;;;;;;;;;;;;;;
4	O=C1CN=C(C2=CC=CC=C2)C3=CC([N+]([O-])=O)=CC=C3N1CCN4CCCC4;;;;;;;;;;;;80±2;;;100;;;;;;;;;;;;#4 (reverse mode);;58±1.1;CTL100;;;;;;;#4 (1nM);98±1.3;;;;;;;;;
5	O=C1CN=C(C2=CC=CC=C2)C3=CC([N+]([O-])=O)=CC=C3N1CCN4CCCCC4;;;;;;;;;;;;100;;;100;;;;;;;;;;;;#4(forward mode);;85±2.1;CTL100;;;;;;;#4 (10nM);97±0.3;;;;;;;;;
6	O=C1CN=C(C2=CC=CC=C2)C3=CC([N+]([O-])=O)=CC=C3N1CCN4C(C)CCCC4;;;;;;;;;;;;100;;;100;;;;;;;;;;;;;;;;;;;;;;#4 (10µM);41±2.1;;;;;;;;;
7	O=C1CN=C(C2=CC=CC=C2)C3=CC([N+]([O-])=O)=CC=C3N1CCN4CC(C)CCC4;;;;;;;;;;;;100;;;100;;;;;;;;;;;;;;;;;;;;;;#4 (30µM);9±0.5;;;;;;;;;
8	O=C1CN=C(C2=CC=CC=C2)C3=CC([N+]([O-])=O)=CC=C3N1CCN4C=NC=C4;;;;;;;;;;;;100;;;100;;;;;;;;;;;;;;;;;;;;;;;;;;;;;;;;
9	O=C1CN=C(C2=CC=CC=C2)C3=CC([N+]([O-])=O)=CC=C3N1CCN4C(C)=NC=C4;;;;;;;;;;;;100;;;100;;;;;;;;;;;;;;;;;;;;;;;;;;;;;;;;
10	O=C1CN=C(C2=CC=CC=C2)C3=CC([N+]([O-])=O)=CC=C3N1CCN4CCN(C5=CC=CC=C5)CC4;;;;;;;;;;;;100;;;100;;;;;;;;;;;;;;;;;;;;;;;;;;;;;;;;
11	O=C1CN=C(C2=CC=CC=C2)C3=CC([N+]([O-])=O)=CC=C3N1CCN4CCN(C5=CC=CC6=C5C=CC=C6)CC4;;;;;;;;;;;;100;;;100;;;;;;;;;;;;;;;;;;;;;;;;;;;;;;;;
12	O=C1CN=C(C2=CC=CC=C2)C3=CC([N+]([O-])=O)=CC=C3N1CC(N4CCCC4)=O;;;;;;;;;;;;100;;;100;;;;;;;;;;;;;;;;;;;;;;;;;;;;;;;;
13	O=C1CN=C(C2=CC=CC=C2)C3=CC([N+]([O-])=O)=CC=C3N1CC(N4CCCCC4)=O;;;;;;;;;;;;100;;;100;;;;;;;;;;;;;;;;;;;;;;;;;;;;;;;;
14	O=C1CN=C(C2=CC=CC=C2)C3=CC([N+]([O-])=O)=CC=C3N1CC(N4C(C)CCCC4)=O;;;;;;;;;;;;120±1.5;;;132±2.3;;;;;;;;#14 (1µM);110±1.8;;;;;;;;#14(reverse mode);;125±1.5%;CTL100;;;;;;;;;;;;
15	O=C1CN=C(C2=CC=CC=C2)C3=CC([N+]([O-])=O)=CC=C3N1CC(N4CC(C)CCC4)=O;;;;;;;;;;;;100;;;100;;;;;;;;#14 (10µM);158±2.5;;;;;;;;#14 (forward mode);;196±2.3%;CTL100;;;;;;;;;;;;
16	O=C1CN=C(C2=CC=CC=C2)C3=CC([N+]([O-])=O)=CC=C3N1CC(N4C=NC=C4)=O;;;;;;;;;;;;100;;;100;;;;;;;;#14 (30µM);175±1.1;;;;;;;;;;;;;;;;;;;;;;;
17	O=C1CN=C(C2=CC=CC=C2)C3=CC([N+]([O-])=O)=CC=C3N1CC(N4C(C)=NC=C4)=O;;;;;;;;;;;;100;;;100;;;;;;;;;;;;;;;;;;;;;;;;;;;;;;;;
18	O=C1CN=C(C2=CC=CC=C2)C3=CC([N+]([O-])=O)=CC=C3N1CC(N4CCN(C5=CC=CC=C5)CC4)=O;;;;;;;;;;;;100;;;100;;;;;;;;;;;;;;;;;;;;;;;;;;;;;;;;
19	O=C1CN=C(C2=CC=CC=C2)C3=CC([N+]([O-])=O)=CC=C3N1CC(N4CCN(C5=C(C=CC=C6)C6=CC=C5)CC4)=O;;;;;;;;;;;;100;;;100;;;;;;;;;;;;;;;;;;;;;;;;;;;;;;;;
