# Supplementary material for: New Insights into the Structure–Activity Relationship and Neuroprotective Profile of Benzodiazepinone Derivatives of Neurounina-1 as Modulators of the Na+/Ca2+ Exchanger Isoforms
Source: J Med Chem. 2021 Nov 30;64(24):17901–19. doi: 10.1021/acs.jmedchem.1c01212 (PMC8713167; doi:10.1021/acs.jmedchem.1c01212)
Supplement: Supplementary file 3 — jm1c01212_si_003.pdb [file jm1c01212_si_003.pdb]

TITLE  MOLECULAR INTERACTION MODEL BETWEEN NCX_MJ IN THE CALCIUM LOADED 
TITLE  OCCLUDED CONFORMATION (PDB ID: 5HXR) AND THE INHIBITOR 4.
REMARK THE MODEL WAS OBTAINED BY SUPERIMPOSING THE HEAVY ATOMS OF PROLINE 
REMARK P82 OF BRD4 IN COMPLEX WITH ALPRAZOLAM (PDB ID:3U5J) ON THE HEAVY 
REMARK ATOMS OF PROLINE P212 OF MJ_NCX (PDB IDS: 5HXR), AND THE 
REMARK CACLULATED GM CONFORMER OF 4 ON THE X-RAY STRUCTURE OF ALPRAZOLAM 
REMARK BY THE COMMON PHENYL-BENZODIAZEPINE SKELETON. NO STRUCTURAL 
REMARK OPTIMIZATION/ENERGY MINIMIZATION CALCULATION HAS BEEN PERFORMED ON 
REMARK THE RESULTING STRUCTURES
REMARK   Accelrys Discovery Studio PDB file 
REMARK   Created:  2021-07-09T12:46:58Z
COMPND   MOL_ID: 1; NCX_MJ IN THE CALCIUM LOADED OCCLUDED 
COMPND   CONFORMATION (PDB ID: 5HXR)
COMPND   MOL_ID: 2; GM CONFORMER OF COMPOUND 4 
REMARK   Accelrys Discovery Studio PDB file
REMARK   Created:  2021-07-09T12:52:35Z
ATOM      1  N   MET A   1      23.844  41.192  38.889  1.00121.42           N1+
ATOM      2  CA  MET A   1      24.125  40.372  37.717  1.00112.88           C  
ATOM      3  C   MET A   1      23.005  40.480  36.687  1.00112.04           C  
ATOM      4  O   MET A   1      22.445  39.473  36.256  1.00112.02           O  
ATOM      5  CB  MET A   1      24.327  38.910  38.122  1.00106.43           C  
ATOM      6  CG  MET A   1      23.294  38.391  39.109  1.00103.69           C  
ATOM      7  SD  MET A   1      22.349  36.999  38.460  1.00124.41           S  
ATOM      8  CE  MET A   1      22.659  35.763  39.718  1.00110.44           C  
ATOM      9  N   VAL A   2      22.685  41.710  36.296  1.00113.98           N  
ATOM     10  CA  VAL A   2      21.633  41.952  35.316  1.00110.51           C  
ATOM     11  C   VAL A   2      22.082  41.553  33.915  1.00107.36           C  
ATOM     12  O   VAL A   2      21.397  40.797  33.225  1.00111.33           O  
ATOM     13  CB  VAL A   2      21.203  43.431  35.305  1.00109.19           C  
ATOM     14  CG1 VAL A   2      19.852  43.585  34.623  1.00107.75           C  
ATOM     15  CG2 VAL A   2      21.158  43.981  36.723  1.00101.76           C  
ATOM     16  N   ILE A   3      23.236  42.065  33.500  1.00107.95           N  
ATOM     17  CA  ILE A   3      23.778  41.762  32.180  1.00109.56           C  
ATOM     18  C   ILE A   3      23.679  40.272  31.872  1.00104.67           C  
ATOM     19  O   ILE A   3      23.200  39.879  30.809  1.00 99.89           O  
ATOM     20  CB  ILE A   3      25.247  42.207  32.059  1.00111.55           C  
ATOM     21  CG1 ILE A   3      25.379  43.701  32.357  1.00101.47           C  
ATOM     22  CG2 ILE A   3      25.787  41.885  30.674  1.00107.55           C  
ATOM     23  CD1 ILE A   3      24.560  44.582  31.440  1.00 91.21           C  
ATOM     24  N   LEU A   4      24.137  39.448  32.809  1.00102.08           N  
ATOM     25  CA  LEU A   4      24.101  38.000  32.639  1.00102.65           C  
ATOM     26  C   LEU A   4      22.729  37.535  32.164  1.00101.07           C  
ATOM     27  O   LEU A   4      22.621  36.756  31.216  1.00 94.86           O  
ATOM     28  CB  LEU A   4      24.470  37.298  33.947  1.00100.61           C  
ATOM     29  CG  LEU A   4      25.490  36.162  33.842  1.00104.13           C  
ATOM     30  CD1 LEU A   4      26.138  35.894  35.192  1.00100.51           C  
ATOM     31  CD2 LEU A   4      24.837  34.902  33.297  1.00103.69           C  
ATOM     32  N   GLY A   5      21.683  38.016  32.828  1.00103.12           N  
ATOM     33  CA  GLY A   5      20.323  37.653  32.476  1.00 95.24           C  
ATOM     34  C   GLY A   5      20.018  37.900  31.012  1.00 93.21           C  
ATOM     35  O   GLY A   5      19.401  37.068  30.347  1.00 88.10           O  
ATOM     36  N   VAL A   6      20.451  39.051  30.509  1.00 90.87           N  
ATOM     37  CA  VAL A   6      20.224  39.412  29.115  1.00 93.18           C  
ATOM     38  C   VAL A   6      21.092  38.576  28.181  1.00 92.69           C  
ATOM     39  O   VAL A   6      20.674  38.225  27.077  1.00 94.28           O  
ATOM     40  CB  VAL A   6      20.507  40.905  28.864  1.00 92.95           C  
ATOM     41  CG1 VAL A   6      19.890  41.348  27.547  1.00 90.96           C  
ATOM     42  CG2 VAL A   6      19.979  41.745  30.017  1.00 97.27           C  
ATOM     43  N   GLY A   7      22.303  38.262  28.630  1.00 95.65           N  
ATOM     44  CA  GLY A   7      23.228  37.471  27.840  1.00 88.50           C  
ATOM     45  C   GLY A   7      22.652  36.103  27.536  1.00 87.43           C  
ATOM     46  O   GLY A   7      22.603  35.688  26.380  1.00 84.52           O  
ATOM     47  N   TYR A   8      22.215  35.405  28.582  1.00 88.14           N  
ATOM     48  CA  TYR A   8      21.543  34.117  28.432  1.00 83.00           C  
ATOM     49  C   TYR A   8      20.318  34.235  27.529  1.00 85.97           C  
ATOM     50  O   TYR A   8      20.121  33.428  26.620  1.00 82.08           O  
ATOM     51  CB  TYR A   8      21.108  33.569  29.793  1.00 80.43           C  
ATOM     52  CG  TYR A   8      22.199  32.927  30.621  1.00 85.41           C  
ATOM     53  CD1 TYR A   8      23.518  32.912  30.190  1.00 88.85           C  
ATOM     54  CD2 TYR A   8      21.901  32.332  31.841  1.00 88.87           C  
ATOM     55  CE1 TYR A   8      24.510  32.322  30.953  1.00 94.13           C  
ATOM     56  CE2 TYR A   8      22.883  31.742  32.609  1.00 92.35           C  
ATOM     57  CZ  TYR A   8      24.186  31.740  32.161  1.00 92.92           C  
ATOM     58  OH  TYR A   8      25.164  31.151  32.928  1.00103.72           O  
ATOM     59  N   PHE A   9      19.502  35.250  27.799  1.00 82.14           N  
ATOM     60  CA  PHE A   9      18.226  35.449  27.119  1.00 76.65           C  
ATOM     61  C   PHE A   9      18.372  35.573  25.607  1.00 80.05           C  
ATOM     62  O   PHE A   9      17.676  34.897  24.851  1.00 79.57           O  
ATOM     63  CB  PHE A   9      17.531  36.694  27.676  1.00 73.84           C  
ATOM     64  CG  PHE A   9      16.116  36.865  27.207  1.00 69.74           C  
ATOM     65  CD1 PHE A   9      15.070  36.265  27.887  1.00 75.96           C  
ATOM     66  CD2 PHE A   9      15.829  37.644  26.098  1.00 69.63           C  
ATOM     67  CE1 PHE A   9      13.766  36.426  27.463  1.00 76.73           C  
ATOM     68  CE2 PHE A   9      14.527  37.809  25.669  1.00 76.26           C  
ATOM     69  CZ  PHE A   9      13.495  37.201  26.352  1.00 82.58           C  
ATOM     70  N   LEU A  10      19.277  36.441  25.171  1.00 78.02           N  
ATOM     71  CA  LEU A  10      19.456  36.691  23.747  1.00 75.06           C  
ATOM     72  C   LEU A  10      20.260  35.585  23.069  1.00 74.03           C  
ATOM     73  O   LEU A  10      20.066  35.311  21.886  1.00 68.10           O  
ATOM     74  CB  LEU A  10      20.126  38.046  23.525  1.00 81.87           C  
ATOM     75  CG  LEU A  10      19.154  39.229  23.532  1.00 83.62           C  
ATOM     76  CD1 LEU A  10      19.900  40.553  23.473  1.00 84.28           C  
ATOM     77  CD2 LEU A  10      18.166  39.108  22.381  1.00 84.21           C  
ATOM     78  N   LEU A  11      21.158  34.951  23.816  1.00 75.97           N  
ATOM     79  CA  LEU A  11      21.915  33.823  23.286  1.00 75.14           C  
ATOM     80  C   LEU A  11      20.979  32.652  23.009  1.00 74.11           C  
ATOM     81  O   LEU A  11      21.127  31.945  22.011  1.00 68.38           O  
ATOM     82  CB  LEU A  11      23.020  33.401  24.254  1.00 71.37           C  
ATOM     83  CG  LEU A  11      23.930  32.274  23.764  1.00 72.56           C  
ATOM     84  CD1 LEU A  11      24.746  32.726  22.561  1.00 76.12           C  
ATOM     85  CD2 LEU A  11      24.836  31.776  24.881  1.00 73.64           C  
ATOM     86  N   GLY A  12      20.012  32.458  23.900  1.00 68.58           N  
ATOM     87  CA  GLY A  12      19.006  31.429  23.722  1.00 66.94           C  
ATOM     88  C   GLY A  12      18.178  31.689  22.480  1.00 71.05           C  
ATOM     89  O   GLY A  12      17.808  30.760  21.763  1.00 70.11           O  
ATOM     90  N   LEU A  13      17.893  32.962  22.226  1.00 68.18           N  
ATOM     91  CA  LEU A  13      17.153  33.360  21.035  1.00 67.90           C  
ATOM     92  C   LEU A  13      17.977  33.122  19.774  1.00 71.56           C  
ATOM     93  O   LEU A  13      17.435  32.765  18.728  1.00 68.41           O  
ATOM     94  CB  LEU A  13      16.740  34.830  21.126  1.00 68.17           C  
ATOM     95  CG  LEU A  13      15.630  35.138  22.133  1.00 73.78           C  
ATOM     96  CD1 LEU A  13      15.265  36.614  22.106  1.00 80.21           C  
ATOM     97  CD2 LEU A  13      14.410  34.275  21.851  1.00 72.44           C  
ATOM     98  N   ILE A  14      19.287  33.323  19.880  1.00 69.87           N  
ATOM     99  CA  ILE A  14      20.194  33.055  18.770  1.00 70.72           C  
ATOM    100  C   ILE A  14      20.204  31.564  18.448  1.00 65.43           C  
ATOM    101  O   ILE A  14      20.138  31.168  17.284  1.00 65.54           O  
ATOM    102  CB  ILE A  14      21.631  33.526  19.080  1.00 73.10           C  
ATOM    103  CG1 ILE A  14      21.689  35.052  19.160  1.00 75.96           C  
ATOM    104  CG2 ILE A  14      22.601  33.024  18.023  1.00 67.51           C  
ATOM    105  CD1 ILE A  14      23.044  35.589  19.562  1.00 84.73           C  
ATOM    106  N   LEU A  15      20.271  30.743  19.491  1.00 66.53           N  
ATOM    107  CA  LEU A  15      20.292  29.295  19.328  1.00 66.71           C  
ATOM    108  C   LEU A  15      18.952  28.762  18.832  1.00 64.66           C  
ATOM    109  O   LEU A  15      18.902  27.776  18.101  1.00 66.31           O  
ATOM    110  CB  LEU A  15      20.669  28.613  20.644  1.00 63.74           C  
ATOM    111  CG  LEU A  15      22.072  28.911  21.174  1.00 71.34           C  
ATOM    112  CD1 LEU A  15      22.402  28.007  22.352  1.00 60.57           C  
ATOM    113  CD2 LEU A  15      23.107  28.760  20.069  1.00 74.85           C  
ATOM    114  N   LEU A  16      17.866  29.414  19.234  1.00 60.77           N  
ATOM    115  CA  LEU A  16      16.535  29.007  18.800  1.00 61.64           C  
ATOM    116  C   LEU A  16      16.299  29.333  17.328  1.00 61.06           C  
ATOM    117  O   LEU A  16      15.766  28.513  16.582  1.00 55.23           O  
ATOM    118  CB  LEU A  16      15.460  29.674  19.661  1.00 63.26           C  
ATOM    119  CG  LEU A  16      15.147  29.009  21.002  1.00 67.22           C  
ATOM    120  CD1 LEU A  16      14.339  29.944  21.888  1.00 62.71           C  
ATOM    121  CD2 LEU A  16      14.402  27.701  20.780  1.00 55.77           C  
ATOM    122  N   TYR A  17      16.702  30.532  16.919  1.00 61.82           N  
ATOM    123  CA  TYR A  17      16.485  30.997  15.554  1.00 63.21           C  
ATOM    124  C   TYR A  17      17.250  30.158  14.532  1.00 62.39           C  
ATOM    125  O   TYR A  17      16.661  29.619  13.595  1.00 63.99           O  
ATOM    126  CB  TYR A  17      16.883  32.471  15.432  1.00 60.80           C  
ATOM    127  CG  TYR A  17      16.454  33.124  14.138  1.00 59.56           C  
ATOM    128  CD1 TYR A  17      15.126  33.461  13.913  1.00 64.04           C  
ATOM    129  CD2 TYR A  17      17.381  33.415  13.146  1.00 64.70           C  
ATOM    130  CE1 TYR A  17      14.731  34.062  12.732  1.00 70.18           C  
ATOM    131  CE2 TYR A  17      16.997  34.016  11.963  1.00 60.25           C  
ATOM    132  CZ  TYR A  17      15.671  34.337  11.761  1.00 71.59           C  
ATOM    133  OH  TYR A  17      15.284  34.936  10.584  1.00 76.78           O  
ATOM    134  N   TYR A  18      18.560  30.044  14.719  1.00 60.72           N  
ATOM    135  CA  TYR A  18      19.398  29.288  13.792  1.00 66.05           C  
ATOM    136  C   TYR A  18      19.262  27.782  13.986  1.00 57.72           C  
ATOM    137  O   TYR A  18      19.354  27.015  13.027  1.00 69.27           O  
ATOM    138  CB  TYR A  18      20.864  29.699  13.940  1.00 71.95           C  
ATOM    139  CG  TYR A  18      21.170  31.075  13.398  1.00 69.27           C  
ATOM    140  CD1 TYR A  18      21.229  31.304  12.029  1.00 71.88           C  
ATOM    141  CD2 TYR A  18      21.405  32.144  14.252  1.00 75.47           C  
ATOM    142  CE1 TYR A  18      21.510  32.559  11.525  1.00 74.31           C  
ATOM    143  CE2 TYR A  18      21.687  33.405  13.756  1.00 72.90           C  
ATOM    144  CZ  TYR A  18      21.738  33.606  12.392  1.00 76.31           C  
ATOM    145  OH  TYR A  18      22.018  34.856  11.888  1.00 79.37           O  
ATOM    146  N   GLY A  19      19.044  27.363  15.228  1.00 58.69           N  
ATOM    147  CA  GLY A  19      18.907  25.953  15.541  1.00 53.35           C  
ATOM    148  C   GLY A  19      17.671  25.326  14.926  1.00 60.60           C  
ATOM    149  O   GLY A  19      17.700  24.171  14.500  1.00 56.12           O  
ATOM    150  N   SER A  20      16.584  26.090  14.878  1.00 59.83           N  
ATOM    151  CA  SER A  20      15.324  25.593  14.335  1.00 64.07           C  
ATOM    152  C   SER A  20      15.418  25.352  12.834  1.00 55.02           C  
ATOM    153  O   SER A  20      14.906  24.356  12.326  1.00 57.39           O  
ATOM    154  CB  SER A  20      14.185  26.570  14.638  1.00 58.32           C  
ATOM    155  OG  SER A  20      14.384  27.807  13.977  1.00 60.08           O  
ATOM    156  N   ASP A  21      16.079  26.265  12.131  1.00 55.31           N  
ATOM    157  CA  ASP A  21      16.204  26.163  10.682  1.00 63.99           C  
ATOM    158  C   ASP A  21      17.062  24.962  10.297  1.00 58.57           C  
ATOM    159  O   ASP A  21      16.771  24.270   9.322  1.00 58.88           O  
ATOM    160  CB  ASP A  21      16.792  27.449  10.099  1.00 60.22           C  
ATOM    161  CG  ASP A  21      16.496  27.607   8.621  1.00 61.11           C  
ATOM    162  OD1 ASP A  21      15.377  28.046   8.281  1.00 69.07           O  
ATOM    163  OD2 ASP A  21      17.382  27.295   7.799  1.00 64.47           O  
ATOM    164  N   TRP A  22      18.117  24.718  11.070  1.00 54.73           N  
ATOM    165  CA  TRP A  22      18.963  23.547  10.867  1.00 59.71           C  
ATOM    166  C   TRP A  22      18.177  22.264  11.103  1.00 58.77           C  
ATOM    167  O   TRP A  22      18.280  21.307  10.334  1.00 62.05           O  
ATOM    168  CB  TRP A  22      20.179  23.583  11.796  1.00 66.84           C  
ATOM    169  CG  TRP A  22      21.251  24.538  11.377  1.00 75.53           C  
ATOM    170  CD1 TRP A  22      21.106  25.654  10.606  1.00 79.48           C  
ATOM    171  CD2 TRP A  22      22.645  24.449  11.694  1.00 87.33           C  
ATOM    172  NE1 TRP A  22      22.322  26.271  10.432  1.00 86.92           N  
ATOM    173  CE2 TRP A  22      23.283  25.549  11.089  1.00 91.86           C  
ATOM    174  CE3 TRP A  22      23.414  23.545  12.434  1.00 91.90           C  
ATOM    175  CZ2 TRP A  22      24.654  25.770  11.201  1.00 92.95           C  
ATOM    176  CZ3 TRP A  22      24.775  23.767  12.544  1.00 95.99           C  
ATOM    177  CH2 TRP A  22      25.381  24.870  11.931  1.00 85.60           C  
ATOM    178  N   PHE A  23      17.397  22.257  12.179  1.00 57.03           N  
ATOM    179  CA  PHE A  23      16.571  21.113  12.541  1.00 59.48           C  
ATOM    180  C   PHE A  23      15.554  20.815  11.444  1.00 53.65           C  
ATOM    181  O   PHE A  23      15.328  19.657  11.089  1.00 54.25           O  
ATOM    182  CB  PHE A  23      15.868  21.377  13.876  1.00 58.22           C  
ATOM    183  CG  PHE A  23      15.093  20.203  14.402  1.00 57.18           C  
ATOM    184  CD1 PHE A  23      15.664  18.942  14.457  1.00 57.47           C  
ATOM    185  CD2 PHE A  23      13.799  20.367  14.864  1.00 59.77           C  
ATOM    186  CE1 PHE A  23      14.952  17.864  14.950  1.00 54.96           C  
ATOM    187  CE2 PHE A  23      13.082  19.295  15.359  1.00 55.44           C  
ATOM    188  CZ  PHE A  23      13.659  18.042  15.402  1.00 46.68           C  
ATOM    189  N   VAL A  24      14.954  21.873  10.905  1.00 54.14           N  
ATOM    190  CA  VAL A  24      13.980  21.752   9.827  1.00 50.13           C  
ATOM    191  C   VAL A  24      14.617  21.210   8.550  1.00 56.38           C  
ATOM    192  O   VAL A  24      14.105  20.268   7.943  1.00 55.62           O  
ATOM    193  CB  VAL A  24      13.309  23.111   9.524  1.00 54.00           C  
ATOM    194  CG1 VAL A  24      12.636  23.092   8.159  1.00 53.49           C  
ATOM    195  CG2 VAL A  24      12.307  23.462  10.612  1.00 50.52           C  
ATOM    196  N   LEU A  25      15.736  21.806   8.151  1.00 56.00           N  
ATOM    197  CA  LEU A  25      16.427  21.401   6.931  1.00 59.50           C  
ATOM    198  C   LEU A  25      16.956  19.975   7.031  1.00 57.96           C  
ATOM    199  O   LEU A  25      16.934  19.226   6.054  1.00 54.80           O  
ATOM    200  CB  LEU A  25      17.577  22.362   6.621  1.00 61.03           C  
ATOM    201  CG  LEU A  25      17.177  23.766   6.166  1.00 65.71           C  
ATOM    202  CD1 LEU A  25      18.400  24.662   6.061  1.00 71.12           C  
ATOM    203  CD2 LEU A  25      16.431  23.711   4.842  1.00 68.68           C  
ATOM    204  N   GLY A  26      17.428  19.605   8.217  1.00 60.48           N  
ATOM    205  CA  GLY A  26      17.948  18.270   8.448  1.00 52.80           C  
ATOM    206  C   GLY A  26      16.847  17.229   8.417  1.00 51.42           C  
ATOM    207  O   GLY A  26      17.045  16.116   7.934  1.00 56.23           O  
ATOM    208  N   SER A  27      15.680  17.597   8.937  1.00 50.29           N  
ATOM    209  CA  SER A  27      14.526  16.707   8.942  1.00 54.97           C  
ATOM    210  C   SER A  27      13.967  16.540   7.534  1.00 53.03           C  
ATOM    211  O   SER A  27      13.491  15.466   7.164  1.00 50.17           O  
ATOM    212  CB  SER A  27      13.440  17.241   9.878  1.00 50.25           C  
ATOM    213  OG  SER A  27      13.923  17.376  11.205  1.00 51.09           O  
ATOM    214  N   GLU A  28      14.029  17.613   6.751  1.00 53.12           N  
ATOM    215  CA  GLU A  28      13.513  17.604   5.389  1.00 48.83           C  
ATOM    216  C   GLU A  28      14.356  16.686   4.506  1.00 55.51           C  
ATOM    217  O   GLU A  28      13.833  16.010   3.621  1.00 56.73           O  
ATOM    218  CB  GLU A  28      13.484  19.027   4.823  1.00 51.42           C  
ATOM    219  CG  GLU A  28      12.604  19.210   3.594  1.00 58.89           C  
ATOM    220  CD  GLU A  28      13.313  18.862   2.300  1.00 68.13           C  
ATOM    221  OE1 GLU A  28      14.561  18.790   2.299  1.00 60.31           O  
ATOM    222  OE2 GLU A  28      12.619  18.662   1.281  1.00 75.12           O  
ATOM    223  N   ARG A  29      15.662  16.662   4.759  1.00 55.43           N  
ATOM    224  CA  ARG A  29      16.575  15.800   4.016  1.00 51.03           C  
ATOM    225  C   ARG A  29      16.403  14.338   4.414  1.00 56.66           C  
ATOM    226  O   ARG A  29      16.449  13.444   3.567  1.00 55.65           O  
ATOM    227  CB  ARG A  29      18.024  16.237   4.237  1.00 54.73           C  
ATOM    228  CG  ARG A  29      18.379  17.560   3.576  1.00 54.53           C  
ATOM    229  CD  ARG A  29      19.709  18.097   4.081  1.00 46.57           C  
ATOM    230  NE  ARG A  29      20.804  17.154   3.871  1.00 64.24           N  
ATOM    231  CZ  ARG A  29      21.615  17.177   2.819  1.00 63.69           C  
ATOM    232  NH1 ARG A  29      21.450  18.093   1.876  1.00 73.71           N  
ATOM    233  NH2 ARG A  29      22.588  16.282   2.707  1.00 66.05           N  
ATOM    234  N   ILE A  30      16.211  14.103   5.709  1.00 56.19           N  
ATOM    235  CA  ILE A  30      16.012  12.756   6.233  1.00 56.65           C  
ATOM    236  C   ILE A  30      14.735  12.140   5.670  1.00 56.31           C  
ATOM    237  O   ILE A  30      14.709  10.962   5.308  1.00 51.60           O  
ATOM    238  CB  ILE A  30      15.956  12.757   7.776  1.00 56.62           C  
ATOM    239  CG1 ILE A  30      17.367  12.856   8.354  1.00 65.67           C  
ATOM    240  CG2 ILE A  30      15.280  11.498   8.297  1.00 58.48           C  
ATOM    241  CD1 ILE A  30      18.251  11.675   8.008  1.00 61.15           C  
ATOM    242  N   ALA A  31      13.684  12.949   5.587  1.00 54.70           N  
ATOM    243  CA  ALA A  31      12.407  12.503   5.042  1.00 57.93           C  
ATOM    244  C   ALA A  31      12.564  12.014   3.605  1.00 63.98           C  
ATOM    245  O   ALA A  31      11.949  11.026   3.204  1.00 59.30           O  
ATOM    246  CB  ALA A  31      11.382  13.621   5.112  1.00 52.98           C  
ATOM    247  N   ARG A  32      13.396  12.711   2.838  1.00 55.73           N  
ATOM    248  CA  ARG A  32      13.660  12.336   1.455  1.00 59.76           C  
ATOM    249  C   ARG A  32      14.562  11.105   1.376  1.00 65.85           C  
ATOM    250  O   ARG A  32      14.498  10.341   0.413  1.00 63.45           O  
ATOM    251  CB  ARG A  32      14.287  13.507   0.695  1.00 50.58           C  
ATOM    252  CG  ARG A  32      13.292  14.599   0.325  1.00 56.77           C  
ATOM    253  CD  ARG A  32      13.931  15.681  -0.534  1.00 55.88           C  
ATOM    254  NE  ARG A  32      14.797  16.568   0.236  1.00 61.53           N  
ATOM    255  CZ  ARG A  32      15.849  17.208  -0.267  1.00 70.11           C  
ATOM    256  NH1 ARG A  32      16.172  17.056  -1.545  1.00 59.10           N  
ATOM    257  NH2 ARG A  32      16.579  17.999   0.507  1.00 72.33           N  
ATOM    258  N   HIS A  33      15.399  10.914   2.392  1.00 57.47           N  
ATOM    259  CA  HIS A  33      16.280   9.753   2.446  1.00 60.84           C  
ATOM    260  C   HIS A  33      15.500   8.470   2.714  1.00 70.33           C  
ATOM    261  O   HIS A  33      15.762   7.435   2.101  1.00 69.78           O  
ATOM    262  CB  HIS A  33      17.357   9.940   3.517  1.00 59.83           C  
ATOM    263  CG  HIS A  33      18.096   8.682   3.853  1.00 78.63           C  
ATOM    264  ND1 HIS A  33      17.960   8.040   5.065  1.00 82.25           N  
ATOM    265  CD2 HIS A  33      18.967   7.939   3.130  1.00 80.62           C  
ATOM    266  CE1 HIS A  33      18.723   6.960   5.077  1.00 77.50           C  
ATOM    267  NE2 HIS A  33      19.344   6.876   3.916  1.00 79.39           N  
ATOM    268  N   PHE A  34      14.542   8.543   3.633  1.00 68.50           N  
ATOM    269  CA  PHE A  34      13.741   7.378   3.994  1.00 64.53           C  
ATOM    270  C   PHE A  34      12.449   7.300   3.185  1.00 63.34           C  
ATOM    271  O   PHE A  34      11.588   6.464   3.460  1.00 68.56           O  
ATOM    272  CB  PHE A  34      13.419   7.393   5.491  1.00 68.02           C  
ATOM    273  CG  PHE A  34      14.599   7.084   6.368  1.00 73.33           C  
ATOM    274  CD1 PHE A  34      15.091   5.792   6.457  1.00 86.61           C  
ATOM    275  CD2 PHE A  34      15.211   8.081   7.112  1.00 72.24           C  
ATOM    276  CE1 PHE A  34      16.175   5.501   7.263  1.00 88.11           C  
ATOM    277  CE2 PHE A  34      16.295   7.795   7.922  1.00 80.32           C  
ATOM    278  CZ  PHE A  34      16.777   6.504   7.997  1.00 84.25           C  
ATOM    279  N   ASN A  35      12.326   8.176   2.191  1.00 64.78           N  
ATOM    280  CA  ASN A  35      11.170   8.204   1.295  1.00 68.40           C  
ATOM    281  C   ASN A  35       9.829   8.329   2.017  1.00 74.83           C  
ATOM    282  O   ASN A  35       8.864   7.647   1.670  1.00 71.60           O  
ATOM    283  CB  ASN A  35      11.158   6.954   0.411  1.00 68.93           C  
ATOM    284  CG  ASN A  35      12.310   6.927  -0.573  1.00 71.42           C  
ATOM    285  OD1 ASN A  35      13.157   6.035  -0.533  1.00 70.49           O  
ATOM    286  ND2 ASN A  35      12.348   7.910  -1.465  1.00 81.78           N  
ATOM    287  N   VAL A  36       9.772   9.198   3.021  1.00 73.02           N  
ATOM    288  CA  VAL A  36       8.519   9.477   3.716  1.00 66.25           C  
ATOM    289  C   VAL A  36       8.141  10.943   3.549  1.00 60.29           C  
ATOM    290  O   VAL A  36       8.974  11.767   3.171  1.00 66.27           O  
ATOM    291  CB  VAL A  36       8.606   9.136   5.216  1.00 63.02           C  
ATOM    292  CG1 VAL A  36       9.041   7.692   5.406  1.00 67.44           C  
ATOM    293  CG2 VAL A  36       9.563  10.083   5.925  1.00 66.52           C  
ATOM    294  N   SER A  37       6.883  11.266   3.827  1.00 62.16           N  
ATOM    295  CA  SER A  37       6.408  12.638   3.699  0.95 56.48           C  
ATOM    296  C   SER A  37       6.939  13.510   4.832  1.00 58.19           C  
ATOM    297  O   SER A  37       7.393  13.000   5.857  1.00 54.24           O  
ATOM    298  CB  SER A  37       4.879  12.678   3.681  0.87 59.71           C  
ATOM    299  OG  SER A  37       4.343  12.302   4.938  0.88 59.06           O  
ATOM    300  N   ASN A  38       6.883  14.824   4.641  1.00 50.00           N  
ATOM    301  CA  ASN A  38       7.313  15.764   5.670  1.00 54.92           C  
ATOM    302  C   ASN A  38       6.411  15.703   6.897  1.00 57.16           C  
ATOM    303  O   ASN A  38       6.844  15.991   8.013  1.00 54.75           O  
ATOM    304  CB  ASN A  38       7.346  17.190   5.117  1.00 53.01           C  
ATOM    305  CG  ASN A  38       8.490  17.415   4.148  1.00 57.76           C  
ATOM    306  OD1 ASN A  38       9.500  16.711   4.187  1.00 58.56           O  
ATOM    307  ND2 ASN A  38       8.339  18.403   3.274  1.00 57.33           N  
ATOM    308  N   PHE A  39       5.153  15.333   6.680  1.00 58.07           N  
ATOM    309  CA  PHE A  39       4.211  15.138   7.773  1.00 56.98           C  
ATOM    310  C   PHE A  39       4.723  14.055   8.712  1.00 55.97           C  
ATOM    311  O   PHE A  39       4.774  14.244   9.928  1.00 55.31           O  
ATOM    312  CB  PHE A  39       2.825  14.764   7.237  1.00 56.71           C  
ATOM    313  CG  PHE A  39       1.791  14.550   8.310  1.00 60.67           C  
ATOM    314  CD1 PHE A  39       1.636  13.309   8.908  1.00 60.14           C  
ATOM    315  CD2 PHE A  39       0.966  15.587   8.712  1.00 58.10           C  
ATOM    316  CE1 PHE A  39       0.689  13.110   9.891  1.00 62.15           C  
ATOM    317  CE2 PHE A  39       0.014  15.391   9.696  1.00 59.14           C  
ATOM    318  CZ  PHE A  39      -0.123  14.151  10.284  1.00 59.73           C  
ATOM    319  N   VAL A  40       5.102  12.923   8.128  1.00 53.48           N  
ATOM    320  CA  VAL A  40       5.576  11.772   8.886  1.00 51.39           C  
ATOM    321  C   VAL A  40       6.803  12.108   9.726  1.00 50.65           C  
ATOM    322  O   VAL A  40       6.863  11.768  10.907  1.00 58.49           O  
ATOM    323  CB  VAL A  40       5.909  10.588   7.951  1.00 56.98           C  
ATOM    324  CG1 VAL A  40       6.585   9.466   8.724  1.00 47.76           C  
ATOM    325  CG2 VAL A  40       4.649  10.082   7.273  1.00 53.27           C  
ATOM    326  N   ILE A  41       7.774  12.786   9.121  1.00 49.35           N  
ATOM    327  CA  ILE A  41       9.009  13.114   9.823  1.00 52.72           C  
ATOM    328  C   ILE A  41       8.747  14.141  10.923  1.00 54.25           C  
ATOM    329  O   ILE A  41       9.467  14.193  11.918  1.00 55.77           O  
ATOM    330  CB  ILE A  41      10.099  13.642   8.853  1.00 58.52           C  
ATOM    331  CG1 ILE A  41      11.489  13.471   9.466  1.00 54.72           C  
ATOM    332  CG2 ILE A  41       9.850  15.094   8.462  1.00 54.19           C  
ATOM    333  CD1 ILE A  41      11.885  12.030   9.671  1.00 52.87           C  
ATOM    334  N   GLY A  42       7.697  14.939  10.751  1.00 51.41           N  
ATOM    335  CA  GLY A  42       7.348  15.955  11.726  1.00 49.59           C  
ATOM    336  C   GLY A  42       6.526  15.386  12.864  1.00 54.30           C  
ATOM    337  O   GLY A  42       6.619  15.847  14.001  1.00 46.78           O  
ATOM    338  N   ALA A  43       5.723  14.373  12.557  1.00 48.89           N  
ATOM    339  CA  ALA A  43       4.841  13.769  13.547  1.00 50.33           C  
ATOM    340  C   ALA A  43       5.559  12.717  14.387  1.00 56.23           C  
ATOM    341  O   ALA A  43       5.024  12.243  15.389  1.00 50.27           O  
ATOM    342  CB  ALA A  43       3.624  13.160  12.864  1.00 45.88           C  
ATOM    343  N   THR A  44       6.774  12.361  13.982  1.00 55.49           N  
ATOM    344  CA  THR A  44       7.538  11.332  14.677  1.00 52.19           C  
ATOM    345  C   THR A  44       8.836  11.877  15.269  1.00 52.95           C  
ATOM    346  O   THR A  44       8.891  12.228  16.448  1.00 58.69           O  
ATOM    347  CB  THR A  44       7.875  10.156  13.737  1.00 56.93           C  
ATOM    348  OG1 THR A  44       8.575  10.648  12.587  1.00 57.69           O  
ATOM    349  CG2 THR A  44       6.604   9.455  13.283  1.00 50.65           C  
ATOM    350  N   VAL A  45       9.873  11.946  14.440  1.00 52.52           N  
ATOM    351  CA  VAL A  45      11.200  12.362  14.886  1.00 50.85           C  
ATOM    352  C   VAL A  45      11.203  13.751  15.517  1.00 51.88           C  
ATOM    353  O   VAL A  45      11.686  13.931  16.634  1.00 54.68           O  
ATOM    354  CB  VAL A  45      12.210  12.349  13.721  1.00 57.78           C  
ATOM    355  CG1 VAL A  45      13.555  12.897  14.177  1.00 53.90           C  
ATOM    356  CG2 VAL A  45      12.361  10.939  13.164  1.00 59.01           C  
ATOM    357  N   MET A  46      10.658  14.728  14.800  1.00 49.75           N  
ATOM    358  CA  MET A  46      10.665  16.110  15.263  1.00 51.59           C  
ATOM    359  C   MET A  46       9.805  16.299  16.511  1.00 54.25           C  
ATOM    360  O   MET A  46      10.213  16.969  17.462  1.00 51.30           O  
ATOM    361  CB  MET A  46      10.184  17.045  14.150  1.00 50.09           C  
ATOM    362  CG  MET A  46      10.903  16.850  12.822  1.00 43.62           C  
ATOM    363  SD  MET A  46      10.421  18.054  11.569  1.00 51.34           S  
ATOM    364  CE  MET A  46      11.317  19.499  12.125  1.00 48.30           C  
ATOM    365  N   ALA A  47       8.617  15.702  16.498  1.00 51.18           N  
ATOM    366  CA  ALA A  47       7.666  15.832  17.596  1.00 48.65           C  
ATOM    367  C   ALA A  47       8.223  15.274  18.901  1.00 52.39           C  
ATOM    368  O   ALA A  47       8.132  15.913  19.947  1.00 52.03           O  
ATOM    369  CB  ALA A  47       6.360  15.138  17.242  1.00 49.13           C  
ATOM    370  N   ILE A  48       8.802  14.080  18.833  1.00 53.76           N  
ATOM    371  CA  ILE A  48       9.391  13.445  20.007  1.00 59.15           C  
ATOM    372  C   ILE A  48      10.577  14.259  20.520  1.00 58.83           C  
ATOM    373  O   ILE A  48      10.768  14.408  21.728  1.00 58.83           O  
ATOM    374  CB  ILE A  48       9.842  12.004  19.696  1.00 56.42           C  
ATOM    375  CG1 ILE A  48       8.629  11.119  19.400  1.00 49.24           C  
ATOM    376  CG2 ILE A  48      10.637  11.420  20.853  1.00 59.79           C  
ATOM    377  CD1 ILE A  48       8.994   9.701  19.022  1.00 65.03           C  
ATOM    378  N   GLY A  49      11.359  14.798  19.591  1.00 57.90           N  
ATOM    379  CA  GLY A  49      12.524  15.589  19.934  1.00 59.19           C  
ATOM    380  C   GLY A  49      12.186  16.862  20.685  1.00 61.73           C  
ATOM    381  O   GLY A  49      12.921  17.263  21.587  1.00 65.27           O  
ATOM    382  N   THR A  50      11.074  17.495  20.324  1.00 63.63           N  
ATOM    383  CA  THR A  50      10.697  18.770  20.930  1.00 61.83           C  
ATOM    384  C   THR A  50       9.763  18.598  22.129  1.00 64.70           C  
ATOM    385  O   THR A  50       9.528  19.546  22.877  1.00 67.56           O  
ATOM    386  CB  THR A  50      10.018  19.707  19.906  1.00 54.30           C  
ATOM    387  OG1 THR A  50       8.831  19.090  19.394  1.00 54.95           O  
ATOM    388  CG2 THR A  50      10.956  20.002  18.748  1.00 60.09           C  
ATOM    389  N   SER A  51       9.237  17.392  22.319  1.00 66.69           N  
ATOM    390  CA  SER A  51       8.316  17.135  23.426  1.00 64.77           C  
ATOM    391  C   SER A  51       9.026  16.567  24.652  1.00 64.26           C  
ATOM    392  O   SER A  51       8.429  16.452  25.723  1.00 64.94           O  
ATOM    393  CB  SER A  51       7.200  16.187  22.986  1.00 61.73           C  
ATOM    394  OG  SER A  51       6.145  16.902  22.369  1.00 65.63           O  
ATOM    395  N   LEU A  52      10.297  16.214  24.493  1.00 65.05           N  
ATOM    396  CA  LEU A  52      11.103  15.748  25.619  1.00 70.97           C  
ATOM    397  C   LEU A  52      11.258  16.783  26.747  1.00 74.38           C  
ATOM    398  O   LEU A  52      11.467  16.400  27.897  1.00 68.63           O  
ATOM    399  CB  LEU A  52      12.482  15.299  25.134  1.00 63.54           C  
ATOM    400  CG  LEU A  52      12.570  13.797  24.846  1.00 76.73           C  
ATOM    401  CD1 LEU A  52      13.618  13.497  23.784  1.00 75.81           C  
ATOM    402  CD2 LEU A  52      12.854  13.024  26.128  1.00 81.33           C  
ATOM    403  N   PRO A  53      11.189  18.092  26.427  1.00 74.46           N  
ATOM    404  CA  PRO A  53      11.005  19.039  27.532  1.00 73.42           C  
ATOM    405  C   PRO A  53       9.790  18.715  28.408  1.00 72.54           C  
ATOM    406  O   PRO A  53       9.939  18.578  29.623  1.00 70.95           O  
ATOM    407  CB  PRO A  53      10.809  20.370  26.810  1.00 71.93           C  
ATOM    408  CG  PRO A  53      11.651  20.240  25.598  1.00 76.79           C  
ATOM    409  CD  PRO A  53      11.627  18.784  25.199  1.00 69.03           C  
ATOM    410  N   GLU A  54       8.615  18.591  27.795  1.00 69.57           N  
ATOM    411  CA  GLU A  54       7.383  18.313  28.534  1.00 64.70           C  
ATOM    412  C   GLU A  54       7.450  17.011  29.327  1.00 66.56           C  
ATOM    413  O   GLU A  54       7.023  16.960  30.481  1.00 62.27           O  
ATOM    414  CB  GLU A  54       6.183  18.263  27.584  1.00 58.00           C  
ATOM    415  CG  GLU A  54       5.648  19.623  27.163  1.00 68.30           C  
ATOM    416  CD  GLU A  54       6.317  20.159  25.913  0.43 67.79           C  
ATOM    417  OE1 GLU A  54       7.366  19.611  25.515  1.00 63.27           O  
ATOM    418  OE2 GLU A  54       5.788  21.127  25.324  1.00 70.07           O  
ATOM    419  N   ILE A  55       7.981  15.965  28.703  1.00 63.35           N  
ATOM    420  CA  ILE A  55       8.040  14.643  29.322  1.00 62.92           C  
ATOM    421  C   ILE A  55       8.861  14.659  30.609  1.00 71.57           C  
ATOM    422  O   ILE A  55       8.475  14.053  31.610  1.00 69.78           O  
ATOM    423  CB  ILE A  55       8.631  13.598  28.353  1.00 55.20           C  
ATOM    424  CG1 ILE A  55       7.795  13.528  27.073  1.00 63.06           C  
ATOM    425  CG2 ILE A  55       8.693  12.229  29.009  1.00 54.02           C  
ATOM    426  CD1 ILE A  55       8.285  12.496  26.079  1.00 62.94           C  
ATOM    427  N   LEU A  56       9.987  15.363  30.582  1.00 72.54           N  
ATOM    428  CA  LEU A  56      10.849  15.463  31.752  1.00 72.24           C  
ATOM    429  C   LEU A  56      10.236  16.369  32.815  1.00 71.01           C  
ATOM    430  O   LEU A  56      10.345  16.097  34.011  1.00 68.57           O  
ATOM    431  CB  LEU A  56      12.234  15.972  31.353  1.00 71.53           C  
ATOM    432  CG  LEU A  56      13.035  15.012  30.471  1.00 80.97           C  
ATOM    433  CD1 LEU A  56      14.395  15.597  30.121  1.00 93.14           C  
ATOM    434  CD2 LEU A  56      13.184  13.661  31.157  1.00 78.24           C  
ATOM    435  N   THR A  57       9.591  17.443  32.369  1.00 71.54           N  
ATOM    436  CA  THR A  57       8.905  18.363  33.271  1.00 72.95           C  
ATOM    437  C   THR A  57       7.776  17.652  34.012  1.00 72.92           C  
ATOM    438  O   THR A  57       7.628  17.792  35.228  1.00 69.24           O  
ATOM    439  CB  THR A  57       8.328  19.577  32.509  1.00 70.84           C  
ATOM    440  OG1 THR A  57       9.398  20.427  32.077  1.00 78.65           O  
ATOM    441  CG2 THR A  57       7.390  20.375  33.399  1.00 77.02           C  
ATOM    442  N   SER A  58       6.993  16.876  33.269  1.00 66.91           N  
ATOM    443  CA  SER A  58       5.825  16.196  33.816  1.00 65.87           C  
ATOM    444  C   SER A  58       6.190  15.138  34.854  1.00 67.40           C  
ATOM    445  O   SER A  58       5.616  15.105  35.943  1.00 63.56           O  
ATOM    446  CB  SER A  58       5.020  15.555  32.685  1.00 61.73           C  
ATOM    447  OG  SER A  58       3.925  14.809  33.190  1.00 63.63           O  
ATOM    448  N   ALA A  59       7.142  14.277  34.508  1.00 61.25           N  
ATOM    449  CA  ALA A  59       7.560  13.190  35.388  1.00 68.05           C  
ATOM    450  C   ALA A  59       8.126  13.718  36.700  1.00 71.15           C  
ATOM    451  O   ALA A  59       7.802  13.214  37.775  1.00 71.37           O  
ATOM    452  CB  ALA A  59       8.587  12.316  34.690  1.00 67.74           C  
ATOM    453  N   TYR A  60       8.971  14.737  36.597  1.00 70.03           N  
ATOM    454  CA  TYR A  60       9.614  15.336  37.760  1.00 72.51           C  
ATOM    455  C   TYR A  60       8.599  15.989  38.693  1.00 72.26           C  
ATOM    456  O   TYR A  60       8.655  15.807  39.908  1.00 72.43           O  
ATOM    457  CB  TYR A  60      10.658  16.362  37.311  1.00 75.61           C  
ATOM    458  CG  TYR A  60      11.262  17.173  38.434  1.00 83.97           C  
ATOM    459  CD1 TYR A  60      12.114  16.586  39.361  1.00 87.08           C  
ATOM    460  CD2 TYR A  60      10.988  18.528  38.562  1.00 83.60           C  
ATOM    461  CE1 TYR A  60      12.670  17.325  40.388  1.00 90.85           C  
ATOM    462  CE2 TYR A  60      11.540  19.275  39.585  1.00 90.21           C  
ATOM    463  CZ  TYR A  60      12.380  18.670  40.495  1.00 92.89           C  
ATOM    464  OH  TYR A  60      12.931  19.411  41.514  1.00101.44           O  
ATOM    465  N   ALA A  61       7.668  16.741  38.114  1.00 69.81           N  
ATOM    466  CA  ALA A  61       6.677  17.480  38.890  1.00 66.75           C  
ATOM    467  C   ALA A  61       5.741  16.551  39.659  1.00 70.21           C  
ATOM    468  O   ALA A  61       5.510  16.740  40.853  1.00 72.99           O  
ATOM    469  CB  ALA A  61       5.877  18.397  37.980  1.00 51.94           C  
ATOM    470  N   SER A  62       5.205  15.550  38.969  1.00 69.08           N  
ATOM    471  CA  SER A  62       4.281  14.605  39.584  1.00 70.88           C  
ATOM    472  C   SER A  62       4.975  13.758  40.647  1.00 70.43           C  
ATOM    473  O   SER A  62       4.370  13.390  41.655  1.00 67.96           O  
ATOM    474  CB  SER A  62       3.654  13.702  38.522  1.00 63.15           C  
ATOM    475  OG  SER A  62       2.614  12.913  39.072  1.00 67.96           O  
ATOM    476  N   TYR A  63       6.248  13.452  40.416  1.00 70.65           N  
ATOM    477  CA  TYR A  63       7.045  12.711  41.386  1.00 75.21           C  
ATOM    478  C   TYR A  63       7.307  13.557  42.628  1.00 81.51           C  
ATOM    479  O   TYR A  63       7.423  13.032  43.736  1.00 80.15           O  
ATOM    480  CB  TYR A  63       8.367  12.260  40.766  1.00 80.54           C  
ATOM    481  CG  TYR A  63       9.331  11.644  41.754  1.00 83.97           C  
ATOM    482  CD1 TYR A  63       9.015  10.467  42.421  1.00 84.00           C  
ATOM    483  CD2 TYR A  63      10.558  12.237  42.017  1.00 85.82           C  
ATOM    484  CE1 TYR A  63       9.895   9.900  43.325  1.00 88.80           C  
ATOM    485  CE2 TYR A  63      11.444  11.678  42.919  1.00 92.99           C  
ATOM    486  CZ  TYR A  63      11.108  10.510  43.570  1.00 99.41           C  
ATOM    487  OH  TYR A  63      11.990   9.953  44.468  1.00112.02           O  
ATOM    488  N   MET A  64       7.396  14.870  42.436  1.00 80.51           N  
ATOM    489  CA  MET A  64       7.564  15.798  43.550  1.00 72.64           C  
ATOM    490  C   MET A  64       6.207  16.250  44.081  1.00 71.65           C  
ATOM    491  O   MET A  64       6.095  17.297  44.720  1.00 77.99           O  
ATOM    492  CB  MET A  64       8.406  17.004  43.129  1.00 71.10           C  
ATOM    493  CG  MET A  64       9.842  16.671  42.722  1.00 85.02           C  
ATOM    494  SD  MET A  64      10.996  16.482  44.102  1.00 97.00           S  
ATOM    495  CE  MET A  64      10.770  14.763  44.559  1.00 82.44           C  
ATOM    496  N   HIS A  65       5.184  15.450  43.788  1.00 73.95           N  
ATOM    497  CA  HIS A  65       3.840  15.612  44.339  1.00 78.77           C  
ATOM    498  C   HIS A  65       3.171  16.915  43.905  1.00 70.88           C  
ATOM    499  O   HIS A  65       2.542  17.602  44.710  1.00 63.87           O  
ATOM    500  CB  HIS A  65       3.879  15.527  45.869  1.00 81.07           C  
ATOM    501  CG  HIS A  65       4.509  14.266  46.386  1.00 81.39           C  
ATOM    502  ND1 HIS A  65       4.922  13.248  45.562  1.00 87.52           N  
ATOM    503  CD2 HIS A  65       4.790  13.873  47.652  1.00 83.54           C  
ATOM    504  CE1 HIS A  65       5.436  12.272  46.296  1.00 93.73           C  
ATOM    505  NE2 HIS A  65       5.368  12.626  47.562  1.00 91.77           N  
ATOM    506  N   ALA A  66       3.309  17.243  42.625  1.00 70.86           N  
ATOM    507  CA  ALA A  66       2.581  18.361  42.036  1.00 70.17           C  
ATOM    508  C   ALA A  66       1.952  17.932  40.713  1.00 68.66           C  
ATOM    509  O   ALA A  66       2.368  18.387  39.648  1.00 65.95           O  
ATOM    510  CB  ALA A  66       3.500  19.555  41.832  1.00 70.48           C  
ATOM    511  N   PRO A  67       0.939  17.052  40.780  1.00 65.59           N  
ATOM    512  CA  PRO A  67       0.332  16.462  39.581  1.00 63.42           C  
ATOM    513  C   PRO A  67      -0.443  17.477  38.744  1.00 60.19           C  
ATOM    514  O   PRO A  67      -0.623  17.270  37.544  1.00 66.21           O  
ATOM    515  CB  PRO A  67      -0.608  15.402  40.157  1.00 64.97           C  
ATOM    516  CG  PRO A  67      -0.970  15.921  41.499  1.00 67.56           C  
ATOM    517  CD  PRO A  67       0.261  16.610  42.012  1.00 65.05           C  
ATOM    518  N   GLY A  68      -0.896  18.556  39.375  1.00 56.71           N  
ATOM    519  CA  GLY A  68      -1.599  19.610  38.667  1.00 62.00           C  
ATOM    520  C   GLY A  68      -0.712  20.270  37.628  1.00 62.35           C  
ATOM    521  O   GLY A  68      -1.179  20.690  36.569  1.00 57.84           O  
ATOM    522  N   ILE A  69       0.578  20.356  37.937  1.00 62.68           N  
ATOM    523  CA  ILE A  69       1.562  20.907  37.013  1.00 64.90           C  
ATOM    524  C   ILE A  69       1.722  20.016  35.784  1.00 71.55           C  
ATOM    525  O   ILE A  69       1.746  20.499  34.649  1.00 61.80           O  
ATOM    526  CB  ILE A  69       2.935  21.074  37.695  1.00 72.23           C  
ATOM    527  CG1 ILE A  69       2.874  22.162  38.768  1.00 72.97           C  
ATOM    528  CG2 ILE A  69       4.008  21.406  36.671  1.00 65.36           C  
ATOM    529  CD1 ILE A  69       4.215  22.460  39.405  1.00 78.55           C  
ATOM    530  N   SER A  70       1.823  18.713  36.026  1.00 67.85           N  
ATOM    531  CA ASER A  70       2.022  17.739  34.958  0.65 64.95           C  
ATOM    532  CA BSER A  70       2.017  17.736  34.962  0.35 64.64           C  
ATOM    533  C   SER A  70       0.912  17.793  33.913  1.00 60.41           C  
ATOM    534  O   SER A  70       1.183  17.798  32.713  1.00 65.34           O  
ATOM    535  CB ASER A  70       2.116  16.324  35.536  0.65 62.57           C  
ATOM    536  CB BSER A  70       2.097  16.325  35.550  0.35 62.45           C  
ATOM    537  OG ASER A  70       3.249  16.187  36.377  0.65 57.15           O  
ATOM    538  OG BSER A  70       2.161  15.348  34.527  0.35 57.42           O  
ATOM    539  N   ILE A  71      -0.333  17.833  34.374  1.00 59.12           N  
ATOM    540  CA  ILE A  71      -1.477  17.806  33.469  1.00 54.67           C  
ATOM    541  C   ILE A  71      -1.785  19.181  32.882  1.00 57.95           C  
ATOM    542  O   ILE A  71      -2.154  19.290  31.715  1.00 57.72           O  
ATOM    543  CB  ILE A  71      -2.735  17.247  34.172  1.00 61.10           C  
ATOM    544  CG1 ILE A  71      -3.914  17.183  33.197  1.00 58.60           C  
ATOM    545  CG2 ILE A  71      -3.076  18.054  35.421  1.00 58.13           C  
ATOM    546  CD1 ILE A  71      -5.131  16.499  33.761  1.00 59.78           C  
ATOM    547  N   GLY A  72      -1.622  20.227  33.684  1.00 60.55           N  
ATOM    548  CA  GLY A  72      -1.814  21.580  33.203  1.00 57.64           C  
ATOM    549  C   GLY A  72      -0.872  21.905  32.056  1.00 55.44           C  
ATOM    550  O   GLY A  72      -1.301  22.425  31.023  1.00 53.06           O  
ATOM    551  N   ASN A  73       0.411  21.602  32.232  1.00 56.65           N  
ATOM    552  CA  ASN A  73       1.414  21.869  31.200  1.00 61.28           C  
ATOM    553  C   ASN A  73       1.255  21.025  29.953  1.00 62.56           C  
ATOM    554  O   ASN A  73       1.593  21.459  28.849  1.00 60.95           O  
ATOM    555  CB  ASN A  73       2.818  21.670  31.773  1.00 62.69           C  
ATOM    556  CG  ASN A  73       3.222  22.797  32.687  1.00 85.38           C  
ATOM    557  OD1 ASN A  73       2.399  23.649  33.013  1.00 87.70           O  
ATOM    558  ND2 ASN A  73       4.480  22.806  33.120  1.00 91.63           N  
ATOM    559  N   ALA A  74       0.770  19.806  30.146  1.00 59.97           N  
ATOM    560  CA  ALA A  74       0.547  18.884  29.046  1.00 55.97           C  
ATOM    561  C   ALA A  74      -0.577  19.393  28.157  1.00 54.14           C  
ATOM    562  O   ALA A  74      -0.434  19.471  26.938  1.00 58.50           O  
ATOM    563  CB  ALA A  74       0.225  17.495  29.579  1.00 53.99           C  
ATOM    564  N   ILE A  75      -1.698  19.740  28.781  1.00 53.43           N  
ATOM    565  CA  ILE A  75      -2.867  20.216  28.050  1.00 56.80           C  
ATOM    566  C   ILE A  75      -2.648  21.629  27.522  1.00 56.34           C  
ATOM    567  O   ILE A  75      -3.040  21.946  26.400  1.00 56.42           O  
ATOM    568  CB  ILE A  75      -4.138  20.189  28.927  1.00 61.26           C  
ATOM    569  CG1 ILE A  75      -4.325  18.803  29.548  1.00 57.24           C  
ATOM    570  CG2 ILE A  75      -5.362  20.589  28.115  1.00 55.64           C  
ATOM    571  CD1 ILE A  75      -4.219  17.668  28.555  1.00 66.36           C  
ATOM    572  N   GLY A  76      -2.015  22.472  28.334  1.00 56.29           N  
ATOM    573  CA  GLY A  76      -1.713  23.837  27.938  1.00 57.32           C  
ATOM    574  C   GLY A  76      -0.830  23.891  26.707  1.00 52.69           C  
ATOM    575  O   GLY A  76      -0.941  24.803  25.886  1.00 56.13           O  
ATOM    576  N   SER A  77       0.049  22.903  26.582  1.00 59.53           N  
ATOM    577  CA  SER A  77       0.923  22.785  25.422  1.00 58.34           C  
ATOM    578  C   SER A  77       0.119  22.479  24.164  1.00 54.75           C  
ATOM    579  O   SER A  77       0.348  23.074  23.110  1.00 55.07           O  
ATOM    580  CB  SER A  77       1.971  21.697  25.653  1.00 55.50           C  
ATOM    581  OG  SER A  77       2.843  22.047  26.714  1.00 71.12           O  
ATOM    582  N   CYS A  78      -0.822  21.546  24.284  1.00 45.83           N  
ATOM    583  CA  CYS A  78      -1.676  21.159  23.166  1.00 52.39           C  
ATOM    584  C   CYS A  78      -2.485  22.343  22.650  1.00 55.98           C  
ATOM    585  O   CYS A  78      -2.534  22.595  21.446  1.00 54.47           O  
ATOM    586  CB  CYS A  78      -2.617  20.023  23.574  1.00 47.86           C  
ATOM    587  SG  CYS A  78      -1.794  18.467  23.975  1.00 50.04           S  
ATOM    588  N   ILE A  79      -3.115  23.064  23.573  1.00 49.73           N  
ATOM    589  CA  ILE A  79      -3.886  24.256  23.239  1.00 52.88           C  
ATOM    590  C   ILE A  79      -2.998  25.287  22.549  1.00 50.61           C  
ATOM    591  O   ILE A  79      -3.414  25.942  21.593  1.00 48.00           O  
ATOM    592  CB  ILE A  79      -4.530  24.878  24.496  1.00 50.27           C  
ATOM    593  CG1 ILE A  79      -5.569  23.921  25.086  1.00 52.13           C  
ATOM    594  CG2 ILE A  79      -5.176  26.220  24.173  1.00 36.59           C  
ATOM    595  CD1 ILE A  79      -6.223  24.432  26.350  1.00 56.24           C  
ATOM    596  N   CYS A  80      -1.766  25.411  23.032  1.00 50.14           N  
ATOM    597  CA  CYS A  80      -0.798  26.339  22.458  1.00 49.22           C  
ATOM    598  C   CYS A  80      -0.362  25.915  21.056  1.00 53.69           C  
ATOM    599  O   CYS A  80      -0.193  26.758  20.176  1.00 50.52           O  
ATOM    600  CB  CYS A  80       0.428  26.460  23.364  1.00 41.52           C  
ATOM    601  SG  CYS A  80       1.637  27.692  22.816  1.00 60.41           S  
ATOM    602  N   ASN A  81      -0.177  24.612  20.854  1.00 49.64           N  
ATOM    603  CA  ASN A  81       0.278  24.094  19.565  1.00 54.78           C  
ATOM    604  C   ASN A  81      -0.726  24.332  18.440  1.00 52.62           C  
ATOM    605  O   ASN A  81      -0.343  24.629  17.308  1.00 48.46           O  
ATOM    606  CB  ASN A  81       0.587  22.600  19.669  1.00 50.06           C  
ATOM    607  CG  ASN A  81       1.890  22.323  20.395  1.00 58.95           C  
ATOM    608  OD1 ASN A  81       2.806  23.145  20.382  1.00 60.91           O  
ATOM    609  ND2 ASN A  81       1.981  21.159  21.030  1.00 57.15           N  
ATOM    610  N   ILE A  82      -2.010  24.197  18.752  1.00 46.38           N  
ATOM    611  CA  ILE A  82      -3.056  24.439  17.766  1.00 49.11           C  
ATOM    612  C   ILE A  82      -3.369  25.927  17.661  1.00 53.05           C  
ATOM    613  O   ILE A  82      -3.396  26.492  16.567  1.00 51.11           O  
ATOM    614  CB  ILE A  82      -4.348  23.675  18.108  1.00 55.31           C  
ATOM    615  CG1 ILE A  82      -4.098  22.166  18.091  1.00 52.93           C  
ATOM    616  CG2 ILE A  82      -5.458  24.043  17.132  1.00 51.89           C  
ATOM    617  CD1 ILE A  82      -5.339  21.337  18.348  1.00 56.28           C  
ATOM    618  N   GLY A  83      -3.601  26.557  18.807  1.00 51.13           N  
ATOM    619  CA  GLY A  83      -3.973  27.959  18.849  1.00 48.33           C  
ATOM    620  C   GLY A  83      -2.888  28.908  18.378  1.00 52.38           C  
ATOM    621  O   GLY A  83      -3.090  29.677  17.440  1.00 52.67           O  
ATOM    622  N   LEU A  84      -1.730  28.853  19.028  1.00 51.19           N  
ATOM    623  CA  LEU A  84      -0.649  29.787  18.734  1.00 55.69           C  
ATOM    624  C   LEU A  84       0.249  29.321  17.591  1.00 48.34           C  
ATOM    625  O   LEU A  84       0.433  30.035  16.607  1.00 49.93           O  
ATOM    626  CB  LEU A  84       0.198  30.026  19.987  1.00 47.50           C  
ATOM    627  CG  LEU A  84       1.407  30.944  19.792  1.00 50.43           C  
ATOM    628  CD1 LEU A  84       0.953  32.330  19.364  1.00 40.05           C  
ATOM    629  CD2 LEU A  84       2.249  31.014  21.058  1.00 57.58           C  
ATOM    630  N   VAL A  85       0.807  28.123  17.729  1.00 46.33           N  
ATOM    631  CA  VAL A  85       1.798  27.621  16.781  1.00 54.04           C  
ATOM    632  C   VAL A  85       1.222  27.384  15.385  1.00 50.92           C  
ATOM    633  O   VAL A  85       1.702  27.956  14.405  1.00 48.12           O  
ATOM    634  CB  VAL A  85       2.431  26.314  17.287  1.00 50.84           C  
ATOM    635  CG1 VAL A  85       3.452  25.805  16.292  1.00 47.27           C  
ATOM    636  CG2 VAL A  85       3.074  26.535  18.647  1.00 56.59           C  
ATOM    637  N   LEU A  86       0.198  26.541  15.296  1.00 52.55           N  
ATOM    638  CA  LEU A  86      -0.436  26.249  14.016  1.00 48.31           C  
ATOM    639  C   LEU A  86      -1.134  27.486  13.461  1.00 53.82           C  
ATOM    640  O   LEU A  86      -1.211  27.675  12.247  1.00 50.15           O  
ATOM    641  CB  LEU A  86      -1.435  25.100  14.161  1.00 49.51           C  
ATOM    642  CG  LEU A  86      -2.172  24.673  12.890  1.00 56.21           C  
ATOM    643  CD1 LEU A  86      -1.191  24.184  11.836  1.00 52.17           C  
ATOM    644  CD2 LEU A  86      -3.198  23.605  13.210  1.00 47.99           C  
ATOM    645  N   GLY A  87      -1.633  28.328  14.361  1.00 47.73           N  
ATOM    646  CA  GLY A  87      -2.316  29.548  13.973  1.00 48.20           C  
ATOM    647  C   GLY A  87      -1.427  30.493  13.188  1.00 50.17           C  
ATOM    648  O   GLY A  87      -1.839  31.036  12.164  1.00 47.76           O  
ATOM    649  N   LEU A  88      -0.203  30.690  13.668  1.00 50.83           N  
ATOM    650  CA  LEU A  88       0.752  31.560  12.990  1.00 48.68           C  
ATOM    651  C   LEU A  88       1.233  30.942  11.683  1.00 44.14           C  
ATOM    652  O   LEU A  88       1.433  31.643  10.691  1.00 53.60           O  
ATOM    653  CB  LEU A  88       1.949  31.859  13.898  1.00 49.82           C  
ATOM    654  CG  LEU A  88       1.666  32.657  15.173  1.00 55.34           C  
ATOM    655  CD1 LEU A  88       2.916  32.751  16.036  1.00 45.73           C  
ATOM    656  CD2 LEU A  88       1.141  34.042  14.834  1.00 50.09           C  
ATOM    657  N   SER A  89       1.410  29.625  11.686  1.00 45.17           N  
ATOM    658  CA  SER A  89       1.926  28.915  10.520  1.00 52.46           C  
ATOM    659  C   SER A  89       0.927  28.894   9.366  1.00 50.90           C  
ATOM    660  O   SER A  89       1.305  29.063   8.206  1.00 45.82           O  
ATOM    661  CB  SER A  89       2.306  27.483  10.899  1.00 53.18           C  
ATOM    662  OG  SER A  89       3.362  27.466  11.845  1.00 56.26           O  
ATOM    663  N   ALA A  90      -0.345  28.680   9.693  1.00 51.32           N  
ATOM    664  CA  ALA A  90      -1.407  28.628   8.692  1.00 50.96           C  
ATOM    665  C   ALA A  90      -1.496  29.943   7.932  1.00 55.92           C  
ATOM    666  O   ALA A  90      -1.760  29.965   6.729  1.00 54.88           O  
ATOM    667  CB  ALA A  90      -2.738  28.307   9.350  1.00 51.26           C  
ATOM    668  N   ILE A  91      -1.267  31.038   8.647  1.00 51.58           N  
ATOM    669  CA  ILE A  91      -1.299  32.364   8.051  1.00 52.09           C  
ATOM    670  C   ILE A  91      -0.064  32.600   7.186  1.00 53.25           C  
ATOM    671  O   ILE A  91      -0.160  33.155   6.090  1.00 55.96           O  
ATOM    672  CB  ILE A  91      -1.391  33.456   9.131  1.00 59.81           C  
ATOM    673  CG1 ILE A  91      -2.696  33.316   9.918  1.00 50.64           C  
ATOM    674  CG2 ILE A  91      -1.301  34.825   8.500  1.00 50.37           C  
ATOM    675  CD1 ILE A  91      -2.873  34.355  11.002  1.00 59.41           C  
ATOM    676  N   ILE A  92       1.092  32.166   7.679  1.00 53.35           N  
ATOM    677  CA  ILE A  92       2.345  32.320   6.947  1.00 46.62           C  
ATOM    678  C   ILE A  92       2.347  31.501   5.657  1.00 58.05           C  
ATOM    679  O   ILE A  92       2.724  32.001   4.597  1.00 59.26           O  
ATOM    680  CB  ILE A  92       3.556  31.911   7.814  1.00 51.37           C  
ATOM    681  CG1 ILE A  92       3.769  32.924   8.941  1.00 51.75           C  
ATOM    682  CG2 ILE A  92       4.816  31.798   6.968  1.00 51.86           C  
ATOM    683  CD1 ILE A  92       4.930  32.589   9.851  1.00 53.31           C  
ATOM    684  N   SER A  93       1.915  30.247   5.748  1.00 60.88           N  
ATOM    685  CA  SER A  93       1.891  29.364   4.585  1.00 56.43           C  
ATOM    686  C   SER A  93       0.693  28.417   4.622  1.00 52.69           C  
ATOM    687  O   SER A  93       0.772  27.336   5.207  1.00 49.67           O  
ATOM    688  CB  SER A  93       3.193  28.564   4.500  1.00 60.82           C  
ATOM    689  OG  SER A  93       3.204  27.721   3.361  1.00 73.02           O  
ATOM    690  N   PRO A  94      -0.420  28.827   3.993  1.00 57.61           N  
ATOM    691  CA  PRO A  94      -1.680  28.073   3.939  1.00 54.26           C  
ATOM    692  C   PRO A  94      -1.505  26.631   3.465  1.00 57.52           C  
ATOM    693  O   PRO A  94      -0.715  26.365   2.559  1.00 57.89           O  
ATOM    694  CB  PRO A  94      -2.517  28.871   2.937  1.00 51.42           C  
ATOM    695  CG  PRO A  94      -2.010  30.259   3.063  1.00 55.62           C  
ATOM    696  CD  PRO A  94      -0.533  30.129   3.311  1.00 53.97           C  
ATOM    697  N   ILE A  95      -2.248  25.714   4.077  1.00 56.84           N  
ATOM    698  CA  ILE A  95      -2.111  24.294   3.780  1.00 56.37           C  
ATOM    699  C   ILE A  95      -3.384  23.691   3.201  1.00 54.50           C  
ATOM    700  O   ILE A  95      -4.469  23.854   3.760  1.00 53.90           O  
ATOM    701  CB  ILE A  95      -1.736  23.489   5.042  1.00 61.01           C  
ATOM    702  CG1 ILE A  95      -0.767  24.279   5.924  1.00 67.50           C  
ATOM    703  CG2 ILE A  95      -1.167  22.129   4.660  1.00 66.29           C  
ATOM    704  CD1 ILE A  95      -0.558  23.667   7.294  1.00 68.15           C  
ATOM    705  N   ILE A  96      -3.244  22.998   2.076  1.00 56.19           N  
ATOM    706  CA  ILE A  96      -4.310  22.141   1.577  1.00 51.99           C  
ATOM    707  C   ILE A  96      -3.948  20.699   1.905  1.00 57.95           C  
ATOM    708  O   ILE A  96      -2.958  20.166   1.404  1.00 58.75           O  
ATOM    709  CB  ILE A  96      -4.534  22.297   0.064  1.00 66.03           C  
ATOM    710  CG1 ILE A  96      -4.885  23.746  -0.276  1.00 70.43           C  
ATOM    711  CG2 ILE A  96      -5.638  21.361  -0.404  1.00 63.95           C  
ATOM    712  CD1 ILE A  96      -5.101  23.988  -1.754  1.00 72.52           C  
ATOM    713  N   VAL A  97      -4.748  20.075   2.760  1.00 54.47           N  
ATOM    714  CA  VAL A  97      -4.424  18.756   3.282  1.00 59.03           C  
ATOM    715  C   VAL A  97      -4.871  17.641   2.347  1.00 60.96           C  
ATOM    716  O   VAL A  97      -6.048  17.562   1.991  1.00 57.02           O  
ATOM    717  CB  VAL A  97      -5.074  18.536   4.663  1.00 65.90           C  
ATOM    718  CG1 VAL A  97      -4.618  17.215   5.262  1.00 58.36           C  
ATOM    719  CG2 VAL A  97      -4.748  19.698   5.595  1.00 54.63           C  
ATOM    720  N   ASP A  98      -3.934  16.784   1.944  1.00 64.90           N  
ATOM    721  CA AASP A  98      -4.250  15.610   1.138  0.53 68.29           C  
ATOM    722  CA BASP A  98      -4.294  15.641   1.114  0.47 69.09           C  
ATOM    723  C   ASP A  98      -5.199  14.709   1.919  1.00 72.13           C  
ATOM    724  O   ASP A  98      -5.251  14.779   3.147  1.00 68.26           O  
ATOM    725  CB AASP A  98      -2.975  14.851   0.761  0.53 69.05           C  
ATOM    726  CB BASP A  98      -3.044  14.915   0.582  0.47 69.14           C  
ATOM    727  CG AASP A  98      -1.920  15.752   0.146  0.53 76.58           C  
ATOM    728  CG BASP A  98      -2.157  14.347   1.682  0.47 70.09           C  
ATOM    729  OD1AASP A  98      -2.271  16.581  -0.720  0.53 72.25           O  
ATOM    730  OD1BASP A  98      -2.677  13.820   2.685  0.47 73.35           O  
ATOM    731  OD2AASP A  98      -0.739  15.635   0.534  0.53 78.44           O  
ATOM    732  OD2BASP A  98      -0.919  14.423   1.534  0.47 73.65           O  
ATOM    733  N   LYS A  99      -5.928  13.846   1.223  1.00 74.66           N  
ATOM    734  CA  LYS A  99      -6.957  13.055   1.887  1.00 79.04           C  
ATOM    735  C   LYS A  99      -6.425  11.821   2.619  1.00 80.04           C  
ATOM    736  O   LYS A  99      -7.205  11.040   3.165  1.00 80.73           O  
ATOM    737  CB  LYS A  99      -8.025  12.647   0.874  1.00 81.98           C  
ATOM    738  CG  LYS A  99      -8.820  13.833   0.349  1.00 78.72           C  
ATOM    739  CD  LYS A  99      -9.918  13.404  -0.605  1.00 69.91           C  
ATOM    740  CE  LYS A  99     -11.029  12.683   0.139  1.00 86.77           C  
ATOM    741  NZ  LYS A  99     -11.733  13.607   1.070  1.00 76.94           N1+
ATOM    742  N   ASN A 100      -5.107  11.649   2.646  1.00 75.43           N  
ATOM    743  CA  ASN A 100      -4.505  10.594   3.457  1.00 77.26           C  
ATOM    744  C   ASN A 100      -3.979  11.128   4.786  1.00 77.73           C  
ATOM    745  O   ASN A 100      -3.862  10.381   5.758  1.00 79.80           O  
ATOM    746  CB  ASN A 100      -3.383   9.889   2.692  1.00 84.99           C  
ATOM    747  CG  ASN A 100      -3.907   8.987   1.591  1.00 98.22           C  
ATOM    748  OD1 ASN A 100      -4.405   7.892   1.856  1.00 93.96           O  
ATOM    749  ND2 ASN A 100      -3.791   9.439   0.348  1.00 94.72           N  
ATOM    750  N   LEU A 101      -3.661  12.420   4.827  1.00 72.37           N  
ATOM    751  CA  LEU A 101      -3.284  13.062   6.082  1.00 69.99           C  
ATOM    752  C   LEU A 101      -4.531  13.441   6.871  1.00 62.82           C  
ATOM    753  O   LEU A 101      -4.471  13.634   8.085  1.00 62.04           O  
ATOM    754  CB  LEU A 101      -2.422  14.301   5.835  1.00 69.65           C  
ATOM    755  CG  LEU A 101      -1.016  14.085   5.271  1.00 73.40           C  
ATOM    756  CD1 LEU A 101      -0.219  15.382   5.320  1.00 69.14           C  
ATOM    757  CD2 LEU A 101      -0.300  12.967   6.011  1.00 70.81           C  
ATOM    758  N   GLN A 102      -5.657  13.552   6.172  1.00 70.64           N  
ATOM    759  CA  GLN A 102      -6.941  13.805   6.815  1.00 67.36           C  
ATOM    760  C   GLN A 102      -7.311  12.622   7.698  1.00 59.19           C  
ATOM    761  O   GLN A 102      -7.891  12.788   8.771  1.00 55.41           O  
ATOM    762  CB  GLN A 102      -8.029  14.056   5.770  1.00 60.14           C  
ATOM    763  CG  GLN A 102      -7.831  15.331   4.969  1.00 69.60           C  
ATOM    764  CD  GLN A 102      -8.790  15.443   3.800  1.00 64.78           C  
ATOM    765  OE1 GLN A 102      -9.704  14.634   3.653  1.00 68.13           O  
ATOM    766  NE2 GLN A 102      -8.581  16.448   2.959  1.00 60.70           N  
ATOM    767  N   LYS A 103      -6.963  11.428   7.230  1.00 62.11           N  
ATOM    768  CA  LYS A 103      -7.164  10.197   7.984  1.00 63.96           C  
ATOM    769  C   LYS A 103      -6.349  10.199   9.273  1.00 60.07           C  
ATOM    770  O   LYS A 103      -6.831   9.774  10.323  1.00 62.80           O  
ATOM    771  CB  LYS A 103      -6.793   8.987   7.123  1.00 67.00           C  
ATOM    772  CG  LYS A 103      -6.791   7.658   7.854  1.00 76.72           C  
ATOM    773  CD  LYS A 103      -6.649   6.521   6.860  1.00 86.91           C  
ATOM    774  CE  LYS A 103      -6.507   5.183   7.553  1.00 88.34           C  
ATOM    775  NZ  LYS A 103      -5.796   4.211   6.684  1.00 92.75           N1+
ATOM    776  N   ASN A 104      -5.114  10.683   9.186  1.00 58.97           N  
ATOM    777  CA  ASN A 104      -4.243  10.778  10.353  1.00 53.33           C  
ATOM    778  C   ASN A 104      -4.769  11.789  11.367  1.00 51.56           C  
ATOM    779  O   ASN A 104      -4.717  11.555  12.575  1.00 51.91           O  
ATOM    780  CB  ASN A 104      -2.823  11.156   9.928  1.00 54.33           C  
ATOM    781  CG  ASN A 104      -1.816  10.995  11.051  1.00 61.09           C  
ATOM    782  OD1 ASN A 104      -1.685  11.863  11.914  1.00 52.52           O  
ATOM    783  ND2 ASN A 104      -1.096   9.877  11.045  1.00 53.52           N  
ATOM    784  N   ILE A 105      -5.276  12.911  10.865  1.00 48.93           N  
ATOM    785  CA  ILE A 105      -5.833  13.957  11.716  1.00 48.75           C  
ATOM    786  C   ILE A 105      -7.106  13.473  12.411  1.00 48.51           C  
ATOM    787  O   ILE A 105      -7.357  13.812  13.569  1.00 47.79           O  
ATOM    788  CB  ILE A 105      -6.126  15.238  10.904  1.00 55.46           C  
ATOM    789  CG1 ILE A 105      -4.824  15.812  10.341  1.00 54.33           C  
ATOM    790  CG2 ILE A 105      -6.825  16.283  11.761  1.00 48.20           C  
ATOM    791  CD1 ILE A 105      -5.013  17.044   9.490  1.00 59.34           C  
ATOM    792  N   LEU A 106      -7.899  12.668  11.710  1.00 53.64           N  
ATOM    793  CA  LEU A 106      -9.105  12.094  12.298  1.00 58.83           C  
ATOM    794  C   LEU A 106      -8.751  11.143  13.438  1.00 54.63           C  
ATOM    795  O   LEU A 106      -9.439  11.100  14.459  1.00 55.19           O  
ATOM    796  CB  LEU A 106      -9.933  11.362  11.241  1.00 54.06           C  
ATOM    797  CG  LEU A 106     -11.247  10.759  11.745  1.00 61.68           C  
ATOM    798  CD1 LEU A 106     -12.119  11.835  12.373  1.00 56.68           C  
ATOM    799  CD2 LEU A 106     -11.989  10.051  10.624  1.00 67.60           C  
ATOM    800  N   VAL A 107      -7.674  10.386  13.256  1.00 52.13           N  
ATOM    801  CA  VAL A 107      -7.188   9.479  14.288  1.00 52.32           C  
ATOM    802  C   VAL A 107      -6.717  10.274  15.503  1.00 55.97           C  
ATOM    803  O   VAL A 107      -6.950   9.877  16.647  1.00 51.47           O  
ATOM    804  CB  VAL A 107      -6.046   8.588  13.759  1.00 57.71           C  
ATOM    805  CG1 VAL A 107      -5.397   7.817  14.893  1.00 53.87           C  
ATOM    806  CG2 VAL A 107      -6.573   7.635  12.694  1.00 58.18           C  
ATOM    807  N   TYR A 108      -6.069  11.407  15.247  1.00 50.27           N  
ATOM    808  CA  TYR A 108      -5.653  12.313  16.313  1.00 48.04           C  
ATOM    809  C   TYR A 108      -6.849  12.774  17.137  1.00 49.20           C  
ATOM    810  O   TYR A 108      -6.798  12.791  18.366  1.00 51.45           O  
ATOM    811  CB  TYR A 108      -4.919  13.526  15.735  1.00 52.45           C  
ATOM    812  CG  TYR A 108      -4.925  14.735  16.645  1.00 50.98           C  
ATOM    813  CD1 TYR A 108      -4.093  14.800  17.757  1.00 52.36           C  
ATOM    814  CD2 TYR A 108      -5.769  15.811  16.397  1.00 46.92           C  
ATOM    815  CE1 TYR A 108      -4.099  15.904  18.591  1.00 58.16           C  
ATOM    816  CE2 TYR A 108      -5.783  16.917  17.226  1.00 49.16           C  
ATOM    817  CZ  TYR A 108      -4.947  16.959  18.322  1.00 55.57           C  
ATOM    818  OH  TYR A 108      -4.954  18.057  19.153  1.00 53.58           O  
ATOM    819  N   LEU A 109      -7.922  13.145  16.445  1.00 46.39           N  
ATOM    820  CA  LEU A 109      -9.141  13.614  17.092  1.00 51.89           C  
ATOM    821  C   LEU A 109      -9.735  12.549  18.007  1.00 52.93           C  
ATOM    822  O   LEU A 109     -10.145  12.841  19.130  1.00 54.12           O  
ATOM    823  CB  LEU A 109     -10.172  14.035  16.044  1.00 49.22           C  
ATOM    824  CG  LEU A 109     -11.495  14.580  16.583  1.00 50.78           C  
ATOM    825  CD1 LEU A 109     -11.252  15.791  17.468  1.00 51.31           C  
ATOM    826  CD2 LEU A 109     -12.442  14.924  15.444  1.00 49.53           C  
ATOM    827  N   LEU A 110      -9.772  11.314  17.518  1.00 50.37           N  
ATOM    828  CA  LEU A 110     -10.293  10.193  18.292  1.00 49.97           C  
ATOM    829  C   LEU A 110      -9.457   9.954  19.545  1.00 54.43           C  
ATOM    830  O   LEU A 110      -9.991   9.630  20.607  1.00 56.32           O  
ATOM    831  CB  LEU A 110     -10.333   8.926  17.436  1.00 48.07           C  
ATOM    832  CG  LEU A 110     -11.273   8.961  16.230  1.00 58.10           C  
ATOM    833  CD1 LEU A 110     -11.145   7.688  15.407  1.00 60.47           C  
ATOM    834  CD2 LEU A 110     -12.710   9.169  16.682  1.00 53.49           C  
ATOM    835  N   PHE A 111      -8.145  10.119  19.410  1.00 51.58           N  
ATOM    836  CA  PHE A 111      -7.222   9.954  20.526  1.00 46.67           C  
ATOM    837  C   PHE A 111      -7.493  10.990  21.613  1.00 56.42           C  
ATOM    838  O   PHE A 111      -7.523  10.664  22.800  1.00 51.34           O  
ATOM    839  CB  PHE A 111      -5.774  10.056  20.035  1.00 43.39           C  
ATOM    840  CG  PHE A 111      -4.751  10.018  21.136  1.00 51.20           C  
ATOM    841  CD1 PHE A 111      -4.334   8.811  21.670  1.00 53.31           C  
ATOM    842  CD2 PHE A 111      -4.194  11.189  21.623  1.00 48.56           C  
ATOM    843  CE1 PHE A 111      -3.391   8.774  22.679  1.00 50.58           C  
ATOM    844  CE2 PHE A 111      -3.250  11.158  22.631  1.00 50.89           C  
ATOM    845  CZ  PHE A 111      -2.848   9.949  23.160  1.00 50.44           C  
ATOM    846  N   VAL A 112      -7.696  12.236  21.196  1.00 49.35           N  
ATOM    847  CA  VAL A 112      -7.971  13.332  22.120  1.00 56.05           C  
ATOM    848  C   VAL A 112      -9.296  13.128  22.848  1.00 49.41           C  
ATOM    849  O   VAL A 112      -9.382  13.320  24.062  1.00 49.43           O  
ATOM    850  CB  VAL A 112      -7.999  14.689  21.391  1.00 53.78           C  
ATOM    851  CG1 VAL A 112      -8.403  15.800  22.346  1.00 56.63           C  
ATOM    852  CG2 VAL A 112      -6.642  14.983  20.778  1.00 52.72           C  
ATOM    853  N   ILE A 113     -10.324  12.737  22.100  1.00 53.57           N  
ATOM    854  CA  ILE A 113     -11.634  12.467  22.680  1.00 53.56           C  
ATOM    855  C   ILE A 113     -11.543  11.332  23.697  1.00 55.81           C  
ATOM    856  O   ILE A 113     -12.120  11.412  24.781  1.00 60.53           O  
ATOM    857  CB  ILE A 113     -12.673  12.111  21.597  1.00 57.12           C  
ATOM    858  CG1 ILE A 113     -12.917  13.308  20.677  1.00 43.62           C  
ATOM    859  CG2 ILE A 113     -13.982  11.663  22.233  1.00 51.82           C  
ATOM    860  CD1 ILE A 113     -13.893  13.026  19.559  1.00 54.85           C  
ATOM    861  N   PHE A 114     -10.800  10.286  23.348  1.00 54.32           N  
ATOM    862  CA  PHE A 114     -10.586   9.160  24.253  1.00 56.28           C  
ATOM    863  C   PHE A 114      -9.876   9.601  25.529  1.00 54.54           C  
ATOM    864  O   PHE A 114     -10.197   9.133  26.622  1.00 53.43           O  
ATOM    865  CB  PHE A 114      -9.783   8.058  23.558  1.00 52.59           C  
ATOM    866  CG  PHE A 114      -9.505   6.865  24.431  1.00 60.32           C  
ATOM    867  CD1 PHE A 114     -10.455   5.869  24.589  1.00 63.66           C  
ATOM    868  CD2 PHE A 114      -8.291   6.736  25.086  1.00 55.63           C  
ATOM    869  CE1 PHE A 114     -10.202   4.770  25.389  1.00 64.55           C  
ATOM    870  CE2 PHE A 114      -8.032   5.640  25.888  1.00 60.87           C  
ATOM    871  CZ  PHE A 114      -8.989   4.655  26.039  1.00 57.74           C  
ATOM    872  N   ALA A 115      -8.909  10.501  25.384  1.00 48.18           N  
ATOM    873  CA  ALA A 115      -8.168  11.023  26.525  1.00 52.51           C  
ATOM    874  C   ALA A 115      -9.070  11.865  27.420  1.00 58.41           C  
ATOM    875  O   ALA A 115      -9.022  11.759  28.646  1.00 50.43           O  
ATOM    876  CB  ALA A 115      -6.977  11.840  26.053  1.00 48.84           C  
ATOM    877  N   ALA A 116      -9.898  12.695  26.792  1.00 55.95           N  
ATOM    878  CA  ALA A 116     -10.790  13.597  27.513  1.00 55.16           C  
ATOM    879  C   ALA A 116     -11.789  12.847  28.386  1.00 62.92           C  
ATOM    880  O   ALA A 116     -12.063  13.250  29.517  1.00 54.86           O  
ATOM    881  CB  ALA A 116     -11.525  14.497  26.532  1.00 44.21           C  
ATOM    882  N   VAL A 117     -12.330  11.753  27.857  1.00 55.94           N  
ATOM    883  CA  VAL A 117     -13.358  10.996  28.561  1.00 60.50           C  
ATOM    884  C   VAL A 117     -12.792  10.236  29.759  1.00 57.80           C  
ATOM    885  O   VAL A 117     -13.383  10.246  30.838  1.00 60.56           O  
ATOM    886  CB  VAL A 117     -14.067  10.002  27.618  1.00 59.75           C  
ATOM    887  CG1 VAL A 117     -15.089   9.182  28.385  1.00 73.85           C  
ATOM    888  CG2 VAL A 117     -14.741  10.745  26.480  1.00 63.07           C  
ATOM    889  N   ILE A 118     -11.647   9.586  29.579  1.00 61.73           N  
ATOM    890  CA  ILE A 118     -11.046   8.819  30.668  1.00 61.76           C  
ATOM    891  C   ILE A 118     -10.387   9.731  31.700  1.00 61.82           C  
ATOM    892  O   ILE A 118      -9.948   9.273  32.752  1.00 62.26           O  
ATOM    893  CB  ILE A 118      -9.996   7.811  30.156  1.00 58.46           C  
ATOM    894  CG1 ILE A 118      -8.714   8.531  29.729  1.00 60.43           C  
ATOM    895  CG2 ILE A 118     -10.567   6.972  29.022  1.00 64.39           C  
ATOM    896  CD1 ILE A 118      -7.566   7.596  29.415  1.00 57.15           C  
ATOM    897  N   GLY A 119     -10.322  11.023  31.396  1.00 57.15           N  
ATOM    898  CA  GLY A 119      -9.717  11.986  32.298  1.00 58.36           C  
ATOM    899  C   GLY A 119     -10.738  12.756  33.112  1.00 63.29           C  
ATOM    900  O   GLY A 119     -10.376  13.590  33.942  1.00 58.09           O  
ATOM    901  N   ILE A 120     -12.015  12.473  32.868  1.00 64.48           N  
ATOM    902  CA  ILE A 120     -13.113  13.138  33.564  1.00 59.64           C  
ATOM    903  C   ILE A 120     -12.988  12.975  35.078  1.00 64.81           C  
ATOM    904  O   ILE A 120     -13.243  13.911  35.837  1.00 53.08           O  
ATOM    905  CB  ILE A 120     -14.479  12.598  33.088  1.00 60.11           C  
ATOM    906  CG1 ILE A 120     -14.723  13.004  31.633  1.00 64.09           C  
ATOM    907  CG2 ILE A 120     -15.608  13.115  33.966  1.00 61.38           C  
ATOM    908  CD1 ILE A 120     -16.015  12.473  31.052  1.00 63.90           C  
ATOM    909  N   ASP A 121     -12.575  11.788  35.511  1.00 64.02           N  
ATOM    910  CA  ASP A 121     -12.334  11.535  36.927  1.00 60.66           C  
ATOM    911  C   ASP A 121     -10.841  11.564  37.240  1.00 59.25           C  
ATOM    912  O   ASP A 121     -10.387  10.952  38.207  1.00 65.14           O  
ATOM    913  CB  ASP A 121     -12.936  10.192  37.343  1.00 58.58           C  
ATOM    914  CG  ASP A 121     -12.366   9.030  36.554  1.00 66.19           C  
ATOM    915  OD1 ASP A 121     -11.816   9.265  35.457  1.00 73.21           O  
ATOM    916  OD2 ASP A 121     -12.465   7.879  37.030  1.00 70.17           O  
ATOM    917  N   GLY A 122     -10.083  12.280  36.415  1.00 56.67           N  
ATOM    918  CA  GLY A 122      -8.645  12.369  36.584  1.00 59.37           C  
ATOM    919  C   GLY A 122      -7.918  11.263  35.843  1.00 57.45           C  
ATOM    920  O   GLY A 122      -8.548  10.386  35.254  1.00 55.01           O  
ATOM    921  N   PHE A 123      -6.590  11.304  35.872  1.00 51.97           N  
ATOM    922  CA  PHE A 123      -5.779  10.315  35.171  1.00 51.81           C  
ATOM    923  C   PHE A 123      -5.005   9.430  36.138  1.00 57.69           C  
ATOM    924  O   PHE A 123      -4.091   9.895  36.820  1.00 53.38           O  
ATOM    925  CB  PHE A 123      -4.804  11.001  34.213  1.00 52.67           C  
ATOM    926  CG  PHE A 123      -5.467  11.662  33.042  1.00 53.42           C  
ATOM    927  CD1 PHE A 123      -5.798  10.929  31.914  1.00 49.66           C  
ATOM    928  CD2 PHE A 123      -5.759  13.015  33.066  1.00 50.08           C  
ATOM    929  CE1 PHE A 123      -6.407  11.534  30.833  1.00 55.31           C  
ATOM    930  CE2 PHE A 123      -6.368  13.627  31.988  1.00 56.90           C  
ATOM    931  CZ  PHE A 123      -6.692  12.885  30.869  1.00 56.44           C  
ATOM    932  N   SER A 124      -5.375   8.155  36.191  1.00 49.43           N  
ATOM    933  CA  SER A 124      -4.655   7.186  37.006  1.00 53.13           C  
ATOM    934  C   SER A 124      -3.468   6.634  36.228  1.00 54.37           C  
ATOM    935  O   SER A 124      -3.319   6.900  35.035  1.00 54.05           O  
ATOM    936  CB  SER A 124      -5.577   6.047  37.448  1.00 47.53           C  
ATOM    937  OG  SER A 124      -5.918   5.207  36.358  1.00 56.59           O  
ATOM    938  N   TRP A 125      -2.627   5.862  36.909  1.00 51.85           N  
ATOM    939  CA  TRP A 125      -1.450   5.279  36.279  1.00 51.27           C  
ATOM    940  C   TRP A 125      -1.846   4.261  35.212  1.00 55.62           C  
ATOM    941  O   TRP A 125      -1.086   4.003  34.281  1.00 50.61           O  
ATOM    942  CB  TRP A 125      -0.546   4.628  37.329  1.00 49.90           C  
ATOM    943  CG  TRP A 125      -1.204   3.511  38.078  1.00 57.51           C  
ATOM    944  CD1 TRP A 125      -1.954   3.613  39.214  1.00 49.27           C  
ATOM    945  CD2 TRP A 125      -1.168   2.118  37.745  1.00 57.85           C  
ATOM    946  NE1 TRP A 125      -2.389   2.371  39.607  1.00 56.44           N  
ATOM    947  CE2 TRP A 125      -1.919   1.436  38.723  1.00 61.65           C  
ATOM    948  CE3 TRP A 125      -0.573   1.382  36.716  1.00 49.34           C  
ATOM    949  CZ2 TRP A 125      -2.092   0.052  38.701  1.00 63.06           C  
ATOM    950  CZ3 TRP A 125      -0.745   0.010  36.696  1.00 55.95           C  
ATOM    951  CH2 TRP A 125      -1.499  -0.641  37.681  1.00 59.80           C  
ATOM    952  N   ILE A 126      -3.039   3.689  35.349  1.00 56.76           N  
ATOM    953  CA  ILE A 126      -3.555   2.761  34.349  1.00 57.25           C  
ATOM    954  C   ILE A 126      -3.989   3.527  33.101  1.00 56.01           C  
ATOM    955  O   ILE A 126      -3.808   3.054  31.977  1.00 56.56           O  
ATOM    956  CB  ILE A 126      -4.735   1.931  34.893  1.00 55.24           C  
ATOM    957  CG1 ILE A 126      -4.304   1.137  36.127  1.00 63.35           C  
ATOM    958  CG2 ILE A 126      -5.262   0.985  33.828  1.00 50.45           C  
ATOM    959  CD1 ILE A 126      -5.356   0.167  36.632  1.00 59.51           C  
ATOM    960  N   ASP A 127      -4.553   4.715  33.306  1.00 57.32           N  
ATOM    961  CA  ASP A 127      -4.873   5.607  32.196  1.00 51.54           C  
ATOM    962  C   ASP A 127      -3.606   5.944  31.420  1.00 47.24           C  
ATOM    963  O   ASP A 127      -3.618   6.023  30.193  1.00 54.01           O  
ATOM    964  CB  ASP A 127      -5.539   6.892  32.692  1.00 54.16           C  
ATOM    965  CG  ASP A 127      -6.927   6.657  33.248  1.00 56.22           C  
ATOM    966  OD1 ASP A 127      -7.545   5.629  32.903  1.00 57.61           O  
ATOM    967  OD2 ASP A 127      -7.401   7.509  34.029  1.00 54.43           O  
ATOM    968  N   GLY A 128      -2.512   6.132  32.151  1.00 49.23           N  
ATOM    969  CA  GLY A 128      -1.236   6.472  31.550  1.00 50.95           C  
ATOM    970  C   GLY A 128      -0.667   5.361  30.693  1.00 50.21           C  
ATOM    971  O   GLY A 128      -0.171   5.613  29.596  1.00 52.52           O  
ATOM    972  N   VAL A 129      -0.733   4.130  31.196  1.00 51.24           N  
ATOM    973  CA  VAL A 129      -0.251   2.972  30.451  1.00 48.00           C  
ATOM    974  C   VAL A 129      -1.019   2.820  29.142  1.00 45.72           C  
ATOM    975  O   VAL A 129      -0.432   2.555  28.094  1.00 47.20           O  
ATOM    976  CB  VAL A 129      -0.375   1.672  31.274  1.00 57.16           C  
ATOM    977  CG1 VAL A 129       0.049   0.467  30.441  1.00 45.23           C  
ATOM    978  CG2 VAL A 129       0.458   1.766  32.544  1.00 47.66           C  
ATOM    979  N   VAL A 130      -2.333   3.007  29.213  1.00 46.63           N  
ATOM    980  CA  VAL A 130      -3.193   2.915  28.038  1.00 49.84           C  
ATOM    981  C   VAL A 130      -2.850   3.993  27.011  1.00 53.85           C  
ATOM    982  O   VAL A 130      -2.681   3.702  25.825  1.00 51.83           O  
ATOM    983  CB  VAL A 130      -4.683   3.033  28.425  1.00 55.22           C  
ATOM    984  CG1 VAL A 130      -5.541   3.291  27.198  1.00 50.52           C  
ATOM    985  CG2 VAL A 130      -5.143   1.780  29.157  1.00 57.08           C  
ATOM    986  N   LEU A 131      -2.745   5.236  27.474  1.00 50.20           N  
ATOM    987  CA  LEU A 131      -2.409   6.355  26.599  1.00 53.30           C  
ATOM    988  C   LEU A 131      -1.033   6.174  25.968  1.00 49.15           C  
ATOM    989  O   LEU A 131      -0.827   6.504  24.800  1.00 52.16           O  
ATOM    990  CB  LEU A 131      -2.460   7.677  27.371  1.00 50.02           C  
ATOM    991  CG  LEU A 131      -3.842   8.171  27.800  1.00 46.80           C  
ATOM    992  CD1 LEU A 131      -3.725   9.434  28.640  1.00 50.09           C  
ATOM    993  CD2 LEU A 131      -4.729   8.409  26.586  1.00 45.08           C  
ATOM    994  N   LEU A 132      -0.097   5.642  26.747  1.00 48.75           N  
ATOM    995  CA  LEU A 132       1.264   5.421  26.274  1.00 48.69           C  
ATOM    996  C   LEU A 132       1.317   4.342  25.199  1.00 54.03           C  
ATOM    997  O   LEU A 132       2.085   4.444  24.244  1.00 53.21           O  
ATOM    998  CB  LEU A 132       2.176   5.046  27.442  1.00 48.80           C  
ATOM    999  CG  LEU A 132       3.655   4.834  27.113  1.00 62.42           C  
ATOM   1000  CD1 LEU A 132       4.245   6.075  26.464  1.00 59.62           C  
ATOM   1001  CD2 LEU A 132       4.431   4.463  28.368  1.00 63.83           C  
ATOM   1002  N   ILE A 133       0.500   3.305  25.359  1.00 53.01           N  
ATOM   1003  CA  ILE A 133       0.443   2.229  24.378  1.00 55.44           C  
ATOM   1004  C   ILE A 133      -0.138   2.740  23.062  1.00 51.60           C  
ATOM   1005  O   ILE A 133       0.372   2.424  21.987  1.00 51.83           O  
ATOM   1006  CB  ILE A 133      -0.385   1.034  24.894  1.00 49.99           C  
ATOM   1007  CG1 ILE A 133       0.384   0.295  25.990  1.00 50.82           C  
ATOM   1008  CG2 ILE A 133      -0.710   0.071  23.762  1.00 47.04           C  
ATOM   1009  CD1 ILE A 133      -0.372  -0.868  26.590  1.00 51.78           C  
ATOM   1010  N   LEU A 134      -1.194   3.543  23.154  1.00 53.97           N  
ATOM   1011  CA  LEU A 134      -1.797   4.159  21.975  1.00 61.81           C  
ATOM   1012  C   LEU A 134      -0.813   5.096  21.281  1.00 52.49           C  
ATOM   1013  O   LEU A 134      -0.800   5.198  20.053  1.00 53.65           O  
ATOM   1014  CB  LEU A 134      -3.067   4.920  22.356  1.00 54.44           C  
ATOM   1015  CG  LEU A 134      -4.251   4.063  22.812  1.00 62.80           C  
ATOM   1016  CD1 LEU A 134      -5.437   4.941  23.172  1.00 60.86           C  
ATOM   1017  CD2 LEU A 134      -4.631   3.057  21.734  1.00 55.38           C  
ATOM   1018  N   PHE A 135       0.000   5.780  22.082  1.00 50.44           N  
ATOM   1019  CA  PHE A 135       1.071   6.635  21.580  1.00 51.80           C  
ATOM   1020  C   PHE A 135       1.996   5.834  20.667  1.00 51.67           C  
ATOM   1021  O   PHE A 135       2.307   6.258  19.554  1.00 49.91           O  
ATOM   1022  CB  PHE A 135       1.853   7.241  22.753  1.00 49.31           C  
ATOM   1023  CG  PHE A 135       2.927   8.220  22.349  1.00 49.70           C  
ATOM   1024  CD1 PHE A 135       2.899   8.851  21.115  1.00 51.05           C  
ATOM   1025  CD2 PHE A 135       3.969   8.508  23.217  1.00 47.72           C  
ATOM   1026  CE1 PHE A 135       3.891   9.746  20.757  1.00 47.26           C  
ATOM   1027  CE2 PHE A 135       4.962   9.402  22.864  1.00 49.03           C  
ATOM   1028  CZ  PHE A 135       4.923  10.022  21.633  1.00 48.06           C  
ATOM   1029  N   ILE A 136       2.422   4.671  21.146  1.00 53.38           N  
ATOM   1030  CA  ILE A 136       3.286   3.786  20.375  1.00 53.39           C  
ATOM   1031  C   ILE A 136       2.614   3.326  19.085  1.00 52.95           C  
ATOM   1032  O   ILE A 136       3.221   3.358  18.013  1.00 46.20           O  
ATOM   1033  CB  ILE A 136       3.694   2.549  21.197  1.00 56.92           C  
ATOM   1034  CG1 ILE A 136       4.361   2.973  22.507  1.00 55.69           C  
ATOM   1035  CG2 ILE A 136       4.610   1.650  20.388  1.00 60.06           C  
ATOM   1036  CD1 ILE A 136       5.557   3.881  22.325  1.00 54.84           C  
ATOM   1037  N   ILE A 137       1.357   2.904  19.198  1.00 52.79           N  
ATOM   1038  CA  ILE A 137       0.593   2.432  18.048  1.00 58.50           C  
ATOM   1039  C   ILE A 137       0.478   3.511  16.977  1.00 55.60           C  
ATOM   1040  O   ILE A 137       0.618   3.228  15.787  1.00 50.20           O  
ATOM   1041  CB  ILE A 137      -0.821   1.973  18.458  1.00 57.40           C  
ATOM   1042  CG1 ILE A 137      -0.739   0.838  19.478  1.00 55.31           C  
ATOM   1043  CG2 ILE A 137      -1.611   1.522  17.239  1.00 58.52           C  
ATOM   1044  CD1 ILE A 137       0.014  -0.372  18.981  1.00 61.87           C  
ATOM   1045  N   TYR A 138       0.235   4.748  17.405  1.00 52.16           N  
ATOM   1046  CA  TYR A 138       0.116   5.869  16.478  1.00 53.49           C  
ATOM   1047  C   TYR A 138       1.389   6.070  15.662  1.00 53.19           C  
ATOM   1048  O   TYR A 138       1.331   6.270  14.449  1.00 52.12           O  
ATOM   1049  CB  TYR A 138      -0.220   7.163  17.226  1.00 53.68           C  
ATOM   1050  CG  TYR A 138      -0.102   8.394  16.354  1.00 56.23           C  
ATOM   1051  CD1 TYR A 138      -1.124   8.750  15.484  1.00 52.54           C  
ATOM   1052  CD2 TYR A 138       1.035   9.193  16.392  1.00 44.24           C  
ATOM   1053  CE1 TYR A 138      -1.020   9.866  14.678  1.00 50.12           C  
ATOM   1054  CE2 TYR A 138       1.148  10.310  15.588  1.00 54.97           C  
ATOM   1055  CZ  TYR A 138       0.118  10.643  14.734  1.00 55.05           C  
ATOM   1056  OH  TYR A 138       0.224  11.757  13.933  1.00 53.61           O  
ATOM   1057  N   LEU A 139       2.533   6.023  16.339  1.00 45.04           N  
ATOM   1058  CA  LEU A 139       3.821   6.238  15.691  1.00 50.45           C  
ATOM   1059  C   LEU A 139       4.087   5.202  14.604  1.00 58.78           C  
ATOM   1060  O   LEU A 139       4.455   5.551  13.484  1.00 52.03           O  
ATOM   1061  CB  LEU A 139       4.951   6.212  16.723  1.00 50.15           C  
ATOM   1062  CG  LEU A 139       4.974   7.350  17.746  1.00 54.35           C  
ATOM   1063  CD1 LEU A 139       6.069   7.117  18.771  1.00 46.31           C  
ATOM   1064  CD2 LEU A 139       5.167   8.690  17.053  1.00 52.05           C  
ATOM   1065  N   ARG A 140       3.894   3.931  14.940  1.00 56.80           N  
ATOM   1066  CA  ARG A 140       4.137   2.845  13.996  1.00 59.23           C  
ATOM   1067  C   ARG A 140       3.165   2.895  12.823  1.00 57.09           C  
ATOM   1068  O   ARG A 140       3.547   2.656  11.677  1.00 57.93           O  
ATOM   1069  CB  ARG A 140       4.034   1.490  14.697  1.00 62.26           C  
ATOM   1070  CG  ARG A 140       5.003   1.310  15.851  1.00 70.59           C  
ATOM   1071  CD  ARG A 140       5.298  -0.160  16.075  1.00 79.07           C  
ATOM   1072  NE  ARG A 140       6.147  -0.704  15.020  1.00 85.46           N  
ATOM   1073  CZ  ARG A 140       6.297  -2.001  14.777  1.00 82.47           C  
ATOM   1074  NH1 ARG A 140       5.651  -2.893  15.514  1.00 88.04           N  
ATOM   1075  NH2 ARG A 140       7.091  -2.408  13.796  1.00 85.45           N  
ATOM   1076  N   TRP A 141       1.908   3.205  13.119  1.00 54.08           N  
ATOM   1077  CA  TRP A 141       0.877   3.297  12.093  1.00 53.50           C  
ATOM   1078  C   TRP A 141       1.129   4.476  11.158  1.00 62.68           C  
ATOM   1079  O   TRP A 141       0.850   4.404   9.961  1.00 61.68           O  
ATOM   1080  CB  TRP A 141      -0.503   3.420  12.739  1.00 42.75           C  
ATOM   1081  CG  TRP A 141      -1.605   3.609  11.751  1.00 64.23           C  
ATOM   1082  CD1 TRP A 141      -2.190   2.646  10.983  1.00 66.13           C  
ATOM   1083  CD2 TRP A 141      -2.258   4.840  11.420  0.44 65.20           C  
ATOM   1084  NE1 TRP A 141      -3.167   3.200  10.194  1.00 69.18           N  
ATOM   1085  CE2 TRP A 141      -3.229   4.545  10.443  1.00 69.12           C  
ATOM   1086  CE3 TRP A 141      -2.116   6.161  11.854  0.80 61.08           C  
ATOM   1087  CZ2 TRP A 141      -4.054   5.523   9.894  1.00 72.38           C  
ATOM   1088  CZ3 TRP A 141      -2.937   7.130  11.307  0.86 66.02           C  
ATOM   1089  CH2 TRP A 141      -3.893   6.806  10.337  0.70 72.03           C  
ATOM   1090  N   THR A 142       1.657   5.561  11.714  1.00 57.62           N  
ATOM   1091  CA  THR A 142       1.976   6.749  10.933  1.00 57.64           C  
ATOM   1092  C   THR A 142       3.165   6.487  10.011  1.00 55.03           C  
ATOM   1093  O   THR A 142       3.202   6.966   8.877  1.00 55.30           O  
ATOM   1094  CB  THR A 142       2.281   7.954  11.849  1.00 55.97           C  
ATOM   1095  OG1 THR A 142       1.108   8.287  12.601  1.00 52.74           O  
ATOM   1096  CG2 THR A 142       2.711   9.167  11.033  1.00 46.08           C  
ATOM   1097  N   VAL A 143       4.128   5.711  10.496  1.00 60.09           N  
ATOM   1098  CA  VAL A 143       5.317   5.387   9.713  1.00 67.40           C  
ATOM   1099  C   VAL A 143       5.013   4.389   8.597  1.00 69.84           C  
ATOM   1100  O   VAL A 143       5.463   4.563   7.463  1.00 76.24           O  
ATOM   1101  CB  VAL A 143       6.440   4.819  10.609  1.00 65.88           C  
ATOM   1102  CG1 VAL A 143       7.567   4.239   9.764  1.00 74.39           C  
ATOM   1103  CG2 VAL A 143       6.971   5.897  11.538  1.00 70.27           C  
ATOM   1104  N   LYS A 144       4.243   3.353   8.920  1.00 68.76           N  
ATOM   1105  CA  LYS A 144       3.959   2.278   7.971  1.00 78.02           C  
ATOM   1106  C   LYS A 144       3.265   2.780   6.706  1.00 81.61           C  
ATOM   1107  O   LYS A 144       3.717   2.509   5.594  1.00 81.81           O  
ATOM   1108  CB  LYS A 144       3.103   1.194   8.630  1.00 75.05           C  
ATOM   1109  CG  LYS A 144       2.916  -0.043   7.764  1.00 82.86           C  
ATOM   1110  CD  LYS A 144       1.947  -1.040   8.383  1.00 96.31           C  
ATOM   1111  CE  LYS A 144       0.513  -0.790   7.936  1.00 94.12           C  
ATOM   1112  NZ  LYS A 144      -0.065   0.456   8.506  1.00 93.05           N1+
ATOM   1113  N   ASN A 145       2.171   3.515   6.880  1.00 81.78           N  
ATOM   1114  CA  ASN A 145       1.423   4.045   5.745  1.00 87.52           C  
ATOM   1115  C   ASN A 145       1.984   5.372   5.245  1.00 83.94           C  
ATOM   1116  O   ASN A 145       1.290   6.144   4.584  1.00 87.00           O  
ATOM   1117  CB  ASN A 145      -0.053   4.208   6.112  1.00 90.99           C  
ATOM   1118  CG  ASN A 145      -0.819   2.902   6.030  1.00 98.69           C  
ATOM   1119  OD1 ASN A 145      -0.227   1.828   5.921  1.00103.89           O  
ATOM   1120  ND2 ASN A 145      -2.143   2.989   6.078  1.00 99.85           N  
ATOM   1121  N   GLY A 146       3.246   5.631   5.568  1.00 82.68           N  
ATOM   1122  CA  GLY A 146       3.931   6.817   5.093  1.00 76.31           C  
ATOM   1123  C   GLY A 146       5.255   6.450   4.455  1.00 90.39           C  
ATOM   1124  O   GLY A 146       6.010   7.318   4.019  1.00 89.62           O  
ATOM   1125  N   SER A 147       5.532   5.151   4.398  1.00 91.88           N  
ATOM   1126  CA  SER A 147       6.793   4.658   3.856  1.00 87.67           C  
ATOM   1127  C   SER A 147       6.609   4.021   2.483  1.00 87.88           C  
ATOM   1128  O   SER A 147       5.513   4.044   1.922  1.00 91.12           O  
ATOM   1129  CB  SER A 147       7.426   3.651   4.818  1.00 86.01           C  
ATOM   1130  OG  SER A 147       7.768   4.265   6.048  1.00 89.66           O  
ATOM   1131  N   ALA A 148       7.695   3.456   1.958  1.00 93.97           N  
ATOM   1132  CA  ALA A 148       7.705   2.792   0.655  1.00 98.74           C  
ATOM   1133  C   ALA A 148       7.187   3.700  -0.456  1.00 98.52           C  
ATOM   1134  O   ALA A 148       7.383   4.916  -0.421  1.00 96.07           O  
ATOM   1135  CB  ALA A 148       6.890   1.504   0.709  1.00 88.41           C  
ATOM   1136  N   LYS A 156      25.645   2.357   2.679  1.00107.14           N  
ATOM   1137  CA  LYS A 156      26.968   2.394   3.300  1.00111.82           C  
ATOM   1138  C   LYS A 156      27.099   3.585   4.255  1.00109.02           C  
ATOM   1139  O   LYS A 156      26.523   3.547   5.341  1.00107.83           O  
ATOM   1140  CB  LYS A 156      28.061   2.382   2.218  1.00101.67           C  
ATOM   1141  CG  LYS A 156      27.992   3.483   1.163  1.00103.11           C  
ATOM   1142  CD  LYS A 156      29.140   3.348   0.171  1.00104.98           C  
ATOM   1143  CE  LYS A 156      29.100   4.479  -0.843  1.00 94.03           C  
ATOM   1144  NZ  LYS A 156      27.875   4.445  -1.684  1.00 88.24           N1+
ATOM   1145  N   ASN A 157      27.860   4.612   3.883  1.00105.27           N  
ATOM   1146  CA  ASN A 157      27.955   5.828   4.684  1.00102.80           C  
ATOM   1147  C   ASN A 157      27.936   7.083   3.820  1.00 91.71           C  
ATOM   1148  O   ASN A 157      28.938   7.783   3.672  1.00 84.70           O  
ATOM   1149  CB  ASN A 157      29.202   5.788   5.569  1.00 97.71           C  
ATOM   1150  CG  ASN A 157      29.046   4.829   6.726  1.00105.41           C  
ATOM   1151  OD1 ASN A 157      28.476   5.177   7.759  1.00102.57           O  
ATOM   1152  ND2 ASN A 157      29.535   3.607   6.553  1.00108.23           N  
ATOM   1153  N   ASN A 158      26.761   7.350   3.260  1.00 87.87           N  
ATOM   1154  CA  ASN A 158      26.530   8.490   2.380  1.00 86.93           C  
ATOM   1155  C   ASN A 158      26.810   9.811   3.097  1.00 83.09           C  
ATOM   1156  O   ASN A 158      26.241  10.077   4.157  1.00 77.75           O  
ATOM   1157  CB  ASN A 158      25.083   8.449   1.858  1.00 82.05           C  
ATOM   1158  CG  ASN A 158      24.717   9.643   0.978  1.00 86.77           C  
ATOM   1159  OD1 ASN A 158      25.560  10.462   0.616  1.00 93.39           O  
ATOM   1160  ND2 ASN A 158      23.436   9.741   0.634  1.00 80.85           N  
ATOM   1161  N   PRO A 159      27.699  10.639   2.523  1.00 81.44           N  
ATOM   1162  CA  PRO A 159      27.992  11.974   3.061  1.00 83.21           C  
ATOM   1163  C   PRO A 159      26.778  12.904   3.042  1.00 76.79           C  
ATOM   1164  O   PRO A 159      26.735  13.862   3.812  1.00 73.03           O  
ATOM   1165  CB  PRO A 159      29.094  12.499   2.129  1.00 80.40           C  
ATOM   1166  CG  PRO A 159      28.999  11.660   0.898  1.00 81.51           C  
ATOM   1167  CD  PRO A 159      28.556  10.314   1.370  1.00 78.25           C  
ATOM   1168  N   SER A 160      25.811  12.625   2.174  1.00 75.76           N  
ATOM   1169  CA  SER A 160      24.585  13.416   2.126  1.00 73.00           C  
ATOM   1170  C   SER A 160      23.675  13.061   3.297  1.00 73.84           C  
ATOM   1171  O   SER A 160      22.883  13.885   3.754  1.00 70.53           O  
ATOM   1172  CB  SER A 160      23.848  13.201   0.802  1.00 72.25           C  
ATOM   1173  OG  SER A 160      24.560  13.775  -0.280  1.00 81.40           O  
ATOM   1174  N   VAL A 161      23.798  11.828   3.778  1.00 73.16           N  
ATOM   1175  CA  VAL A 161      23.008  11.356   4.909  1.00 72.41           C  
ATOM   1176  C   VAL A 161      23.648  11.769   6.229  1.00 76.96           C  
ATOM   1177  O   VAL A 161      22.964  12.235   7.142  1.00 78.68           O  
ATOM   1178  CB  VAL A 161      22.841   9.823   4.879  1.00 75.54           C  
ATOM   1179  CG1 VAL A 161      22.175   9.328   6.156  1.00 71.72           C  
ATOM   1180  CG2 VAL A 161      22.046   9.403   3.657  1.00 71.28           C  
ATOM   1181  N   VAL A 162      24.964  11.594   6.322  1.00 75.99           N  
ATOM   1182  CA  VAL A 162      25.718  11.988   7.507  1.00 75.24           C  
ATOM   1183  C   VAL A 162      25.520  13.470   7.804  1.00 73.41           C  
ATOM   1184  O   VAL A 162      25.240  13.854   8.940  1.00 78.08           O  
ATOM   1185  CB  VAL A 162      27.224  11.695   7.342  1.00 75.55           C  
ATOM   1186  CG1 VAL A 162      28.032  12.393   8.428  1.00 75.02           C  
ATOM   1187  CG2 VAL A 162      27.479  10.194   7.352  1.00 73.48           C  
ATOM   1188  N   PHE A 163      25.649  14.296   6.771  1.00 74.53           N  
ATOM   1189  CA  PHE A 163      25.472  15.737   6.911  1.00 72.33           C  
ATOM   1190  C   PHE A 163      24.034  16.088   7.278  1.00 73.88           C  
ATOM   1191  O   PHE A 163      23.781  17.097   7.937  1.00 68.89           O  
ATOM   1192  CB  PHE A 163      25.873  16.454   5.622  1.00 59.38           C  
ATOM   1193  CG  PHE A 163      25.674  17.943   5.670  1.00 71.69           C  
ATOM   1194  CD1 PHE A 163      26.380  18.721   6.572  1.00 73.87           C  
ATOM   1195  CD2 PHE A 163      24.783  18.564   4.810  1.00 70.95           C  
ATOM   1196  CE1 PHE A 163      26.200  20.091   6.618  1.00 71.85           C  
ATOM   1197  CE2 PHE A 163      24.599  19.933   4.852  1.00 72.07           C  
ATOM   1198  CZ  PHE A 163      25.309  20.697   5.757  1.00 76.61           C  
ATOM   1199  N   SER A 164      23.095  15.251   6.847  1.00 72.65           N  
ATOM   1200  CA  SER A 164      21.688  15.457   7.166  1.00 70.57           C  
ATOM   1201  C   SER A 164      21.427  15.211   8.648  1.00 69.22           C  
ATOM   1202  O   SER A 164      20.697  15.963   9.293  1.00 62.24           O  
ATOM   1203  CB  SER A 164      20.803  14.544   6.315  1.00 64.69           C  
ATOM   1204  OG  SER A 164      20.933  14.847   4.937  1.00 69.17           O  
ATOM   1205  N   LEU A 165      22.033  14.156   9.184  1.00 67.88           N  
ATOM   1206  CA  LEU A 165      21.859  13.805  10.589  1.00 71.42           C  
ATOM   1207  C   LEU A 165      22.552  14.804  11.510  1.00 72.46           C  
ATOM   1208  O   LEU A 165      22.083  15.062  12.619  1.00 71.44           O  
ATOM   1209  CB  LEU A 165      22.380  12.392  10.856  1.00 65.78           C  
ATOM   1210  CG  LEU A 165      21.394  11.266  10.537  1.00 71.15           C  
ATOM   1211  CD1 LEU A 165      22.081   9.910  10.575  1.00 76.56           C  
ATOM   1212  CD2 LEU A 165      20.222  11.303  11.506  1.00 73.25           C  
ATOM   1213  N   VAL A 166      23.667  15.363  11.049  1.00 70.81           N  
ATOM   1214  CA  VAL A 166      24.367  16.395  11.806  1.00 64.79           C  
ATOM   1215  C   VAL A 166      23.499  17.646  11.901  1.00 71.09           C  
ATOM   1216  O   VAL A 166      23.389  18.256  12.964  1.00 71.33           O  
ATOM   1217  CB  VAL A 166      25.729  16.747  11.170  1.00 73.85           C  
ATOM   1218  CG1 VAL A 166      26.349  17.953  11.862  1.00 76.68           C  
ATOM   1219  CG2 VAL A 166      26.667  15.554  11.242  1.00 71.35           C  
ATOM   1220  N   LEU A 167      22.874  18.014  10.786  1.00 64.27           N  
ATOM   1221  CA  LEU A 167      21.946  19.141  10.752  1.00 65.58           C  
ATOM   1222  C   LEU A 167      20.802  18.957  11.744  1.00 69.65           C  
ATOM   1223  O   LEU A 167      20.475  19.865  12.508  1.00 63.76           O  
ATOM   1224  CB  LEU A 167      21.376  19.325   9.344  1.00 61.49           C  
ATOM   1225  CG  LEU A 167      22.118  20.251   8.380  1.00 68.43           C  
ATOM   1226  CD1 LEU A 167      21.465  20.215   7.007  1.00 65.27           C  
ATOM   1227  CD2 LEU A 167      22.145  21.669   8.924  1.00 69.70           C  
ATOM   1228  N   LEU A 168      20.203  17.772  11.721  1.00 62.61           N  
ATOM   1229  CA  LEU A 168      19.057  17.459  12.566  1.00 59.34           C  
ATOM   1230  C   LEU A 168      19.415  17.517  14.049  1.00 63.54           C  
ATOM   1231  O   LEU A 168      18.783  18.239  14.821  1.00 61.79           O  
ATOM   1232  CB  LEU A 168      18.505  16.075  12.204  1.00 58.40           C  
ATOM   1233  CG  LEU A 168      17.152  15.617  12.760  1.00 63.07           C  
ATOM   1234  CD1 LEU A 168      16.493  14.655  11.783  1.00 62.86           C  
ATOM   1235  CD2 LEU A 168      17.295  14.959  14.127  1.00 57.56           C  
ATOM   1236  N   ILE A 169      20.434  16.757  14.438  1.00 62.07           N  
ATOM   1237  CA  ILE A 169      20.814  16.629  15.841  1.00 62.32           C  
ATOM   1238  C   ILE A 169      21.341  17.934  16.440  1.00 61.07           C  
ATOM   1239  O   ILE A 169      20.875  18.365  17.495  1.00 61.77           O  
ATOM   1240  CB  ILE A 169      21.873  15.527  16.026  1.00 62.97           C  
ATOM   1241  CG1 ILE A 169      21.287  14.163  15.651  1.00 58.77           C  
ATOM   1242  CG2 ILE A 169      22.383  15.510  17.458  1.00 53.91           C  
ATOM   1243  CD1 ILE A 169      22.251  13.010  15.830  1.00 67.45           C  
ATOM   1244  N   ILE A 170      22.312  18.553  15.774  1.00 57.97           N  
ATOM   1245  CA  ILE A 170      22.855  19.831  16.227  1.00 60.53           C  
ATOM   1246  C   ILE A 170      21.751  20.885  16.281  1.00 64.87           C  
ATOM   1247  O   ILE A 170      21.721  21.727  17.181  1.00 62.43           O  
ATOM   1248  CB  ILE A 170      24.001  20.317  15.312  1.00 61.82           C  
ATOM   1249  CG1 ILE A 170      25.186  19.354  15.387  1.00 66.47           C  
ATOM   1250  CG2 ILE A 170      24.450  21.717  15.700  1.00 69.77           C  
ATOM   1251  CD1 ILE A 170      25.719  19.146  16.788  1.00 74.84           C  
ATOM   1252  N   GLY A 171      20.834  20.817  15.321  1.00 55.69           N  
ATOM   1253  CA  GLY A 171      19.685  21.701  15.298  1.00 53.85           C  
ATOM   1254  C   GLY A 171      18.789  21.500  16.505  1.00 64.14           C  
ATOM   1255  O   GLY A 171      18.340  22.466  17.121  1.00 64.99           O  
ATOM   1256  N   LEU A 172      18.533  20.240  16.846  1.00 56.40           N  
ATOM   1257  CA  LEU A 172      17.693  19.908  17.992  1.00 60.36           C  
ATOM   1258  C   LEU A 172      18.338  20.358  19.297  1.00 60.89           C  
ATOM   1259  O   LEU A 172      17.670  20.910  20.171  1.00 59.20           O  
ATOM   1260  CB  LEU A 172      17.411  18.406  18.038  1.00 54.01           C  
ATOM   1261  CG  LEU A 172      16.553  17.931  19.214  1.00 55.94           C  
ATOM   1262  CD1 LEU A 172      15.201  18.630  19.210  1.00 55.29           C  
ATOM   1263  CD2 LEU A 172      16.379  16.420  19.188  1.00 53.63           C  
ATOM   1264  N   ILE A 173      19.638  20.112  19.425  1.00 56.14           N  
ATOM   1265  CA  ILE A 173      20.395  20.567  20.586  1.00 61.45           C  
ATOM   1266  C   ILE A 173      20.300  22.085  20.697  1.00 60.36           C  
ATOM   1267  O   ILE A 173      20.178  22.634  21.792  1.00 62.61           O  
ATOM   1268  CB  ILE A 173      21.876  20.137  20.501  1.00 62.11           C  
ATOM   1269  CG1 ILE A 173      21.998  18.617  20.620  1.00 57.94           C  
ATOM   1270  CG2 ILE A 173      22.700  20.808  21.590  1.00 58.54           C  
ATOM   1271  CD1 ILE A 173      23.423  18.112  20.558  1.00 63.84           C  
ATOM   1272  N   GLY A 174      20.331  22.753  19.549  1.00 62.76           N  
ATOM   1273  CA  GLY A 174      20.253  24.201  19.500  1.00 56.84           C  
ATOM   1274  C   GLY A 174      18.956  24.761  20.052  1.00 60.63           C  
ATOM   1275  O   GLY A 174      18.969  25.714  20.831  1.00 65.80           O  
ATOM   1276  N   VAL A 175      17.832  24.170  19.656  1.00 59.53           N  
ATOM   1277  CA  VAL A 175      16.529  24.664  20.088  1.00 58.43           C  
ATOM   1278  C   VAL A 175      16.209  24.256  21.523  1.00 58.82           C  
ATOM   1279  O   VAL A 175      15.413  24.911  22.190  1.00 61.35           O  
ATOM   1280  CB  VAL A 175      15.393  24.172  19.161  1.00 45.33           C  
ATOM   1281  CG1 VAL A 175      15.747  24.431  17.713  1.00 55.62           C  
ATOM   1282  CG2 VAL A 175      15.108  22.694  19.380  1.00 44.61           C  
ATOM   1283  N   LEU A 176      16.828  23.179  22.000  1.00 55.22           N  
ATOM   1284  CA  LEU A 176      16.575  22.704  23.356  1.00 58.25           C  
ATOM   1285  C   LEU A 176      17.416  23.468  24.371  1.00 62.03           C  
ATOM   1286  O   LEU A 176      16.918  23.876  25.420  1.00 61.38           O  
ATOM   1287  CB  LEU A 176      16.850  21.202  23.465  1.00 51.81           C  
ATOM   1288  CG  LEU A 176      15.839  20.282  22.775  1.00 57.39           C  
ATOM   1289  CD1 LEU A 176      16.199  18.826  23.006  1.00 53.99           C  
ATOM   1290  CD2 LEU A 176      14.429  20.569  23.262  1.00 57.82           C  
ATOM   1291  N   VAL A 177      18.692  23.658  24.054  1.00 61.41           N  
ATOM   1292  CA  VAL A 177      19.584  24.427  24.912  1.00 65.23           C  
ATOM   1293  C   VAL A 177      19.182  25.897  24.896  1.00 64.12           C  
ATOM   1294  O   VAL A 177      19.152  26.557  25.936  1.00 60.93           O  
ATOM   1295  CB  VAL A 177      21.055  24.283  24.474  1.00 63.81           C  
ATOM   1296  CG1 VAL A 177      21.933  25.301  25.186  1.00 65.24           C  
ATOM   1297  CG2 VAL A 177      21.548  22.866  24.734  1.00 49.83           C  
ATOM   1298  N   GLY A 178      18.859  26.400  23.709  1.00 57.80           N  
ATOM   1299  CA  GLY A 178      18.434  27.779  23.556  1.00 59.35           C  
ATOM   1300  C   GLY A 178      17.145  28.087  24.295  1.00 59.33           C  
ATOM   1301  O   GLY A 178      16.979  29.179  24.837  1.00 55.98           O  
ATOM   1302  N   ALA A 179      16.233  27.119  24.322  1.00 63.14           N  
ATOM   1303  CA  ALA A 179      14.929  27.308  24.955  1.00 62.98           C  
ATOM   1304  C   ALA A 179      15.047  27.497  26.463  1.00 67.02           C  
ATOM   1305  O   ALA A 179      14.298  28.273  27.055  1.00 65.96           O  
ATOM   1306  CB  ALA A 179      14.014  26.133  24.649  1.00 48.49           C  
ATOM   1307  N   GLU A 180      15.979  26.781  27.083  1.00 55.20           N  
ATOM   1308  CA  GLU A 180      16.139  26.847  28.528  1.00 68.36           C  
ATOM   1309  C   GLU A 180      17.162  27.904  28.935  1.00 69.65           C  
ATOM   1310  O   GLU A 180      17.206  28.311  30.097  1.00 70.04           O  
ATOM   1311  CB  GLU A 180      16.524  25.478  29.092  1.00 72.18           C  
ATOM   1312  CG  GLU A 180      15.334  24.526  29.172  1.00 74.69           C  
ATOM   1313  CD  GLU A 180      15.699  23.144  29.682  1.00 96.19           C  
ATOM   1314  OE1 GLU A 180      16.840  22.956  30.158  1.00107.20           O  
ATOM   1315  OE2 GLU A 180      14.837  22.242  29.606  1.00 97.13           O  
ATOM   1316  N   LEU A 181      17.985  28.344  27.986  1.00 62.96           N  
ATOM   1317  CA  LEU A 181      18.786  29.545  28.190  1.00 65.23           C  
ATOM   1318  C   LEU A 181      17.845  30.742  28.211  1.00 70.20           C  
ATOM   1319  O   LEU A 181      18.052  31.703  28.953  1.00 74.36           O  
ATOM   1320  CB  LEU A 181      19.841  29.710  27.094  1.00 65.79           C  
ATOM   1321  CG  LEU A 181      21.121  28.885  27.221  1.00 67.69           C  
ATOM   1322  CD1 LEU A 181      22.061  29.173  26.061  1.00 65.25           C  
ATOM   1323  CD2 LEU A 181      21.802  29.173  28.550  1.00 68.02           C  
ATOM   1324  N   PHE A 182      16.810  30.666  27.379  1.00 70.91           N  
ATOM   1325  CA  PHE A 182      15.752  31.666  27.341  1.00 67.85           C  
ATOM   1326  C   PHE A 182      15.063  31.762  28.699  1.00 66.85           C  
ATOM   1327  O   PHE A 182      14.938  32.846  29.267  1.00 62.82           O  
ATOM   1328  CB  PHE A 182      14.740  31.314  26.245  1.00 64.59           C  
ATOM   1329  CG  PHE A 182      13.608  32.298  26.105  1.00 62.41           C  
ATOM   1330  CD1 PHE A 182      12.470  32.190  26.890  1.00 71.42           C  
ATOM   1331  CD2 PHE A 182      13.672  33.314  25.168  1.00 68.83           C  
ATOM   1332  CE1 PHE A 182      11.428  33.088  26.753  1.00 68.91           C  
ATOM   1333  CE2 PHE A 182      12.632  34.213  25.025  1.00 73.95           C  
ATOM   1334  CZ  PHE A 182      11.510  34.101  25.819  1.00 70.25           C  
ATOM   1335  N   VAL A 183      14.621  30.618  29.212  1.00 69.47           N  
ATOM   1336  CA  VAL A 183      13.898  30.564  30.478  1.00 64.82           C  
ATOM   1337  C   VAL A 183      14.780  30.955  31.664  1.00 74.92           C  
ATOM   1338  O   VAL A 183      14.374  31.747  32.514  1.00 75.56           O  
ATOM   1339  CB  VAL A 183      13.308  29.156  30.719  1.00 67.10           C  
ATOM   1340  CG1 VAL A 183      12.679  29.065  32.100  1.00 76.18           C  
ATOM   1341  CG2 VAL A 183      12.287  28.816  29.645  1.00 64.21           C  
ATOM   1342  N   ASP A 184      15.985  30.397  31.714  1.00 75.26           N  
ATOM   1343  CA  ASP A 184      16.921  30.688  32.793  1.00 75.27           C  
ATOM   1344  C   ASP A 184      17.304  32.162  32.738  1.00 76.88           C  
ATOM   1345  O   ASP A 184      17.331  32.850  33.764  1.00 80.62           O  
ATOM   1346  CB  ASP A 184      18.165  29.797  32.677  1.00 74.94           C  
ATOM   1347  CG  ASP A 184      19.063  29.850  33.907  1.00 93.03           C  
ATOM   1348  OD1 ASP A 184      19.097  30.883  34.603  1.00 97.35           O  
ATOM   1349  OD2 ASP A 184      19.748  28.839  34.173  1.00105.25           O  
ATOM   1350  N   GLY A 185      17.586  32.643  31.531  1.00 76.45           N  
ATOM   1351  CA  GLY A 185      17.934  34.037  31.327  1.00 75.54           C  
ATOM   1352  C   GLY A 185      16.829  34.971  31.774  1.00 78.50           C  
ATOM   1353  O   GLY A 185      17.093  36.037  32.326  1.00 77.38           O  
ATOM   1354  N   ALA A 186      15.587  34.562  31.542  1.00 75.71           N  
ATOM   1355  CA  ALA A 186      14.436  35.360  31.942  1.00 71.77           C  
ATOM   1356  C   ALA A 186      14.235  35.326  33.454  1.00 75.60           C  
ATOM   1357  O   ALA A 186      13.853  36.327  34.059  1.00 73.98           O  
ATOM   1358  CB  ALA A 186      13.185  34.874  31.230  1.00 69.86           C  
ATOM   1359  N   LYS A 187      14.494  34.171  34.061  1.00 75.60           N  
ATOM   1360  CA  LYS A 187      14.324  34.017  35.502  1.00 77.82           C  
ATOM   1361  C   LYS A 187      15.415  34.735  36.288  1.00 75.40           C  
ATOM   1362  O   LYS A 187      15.184  35.188  37.408  1.00 75.34           O  
ATOM   1363  CB  LYS A 187      14.295  32.535  35.888  1.00 73.70           C  
ATOM   1364  CG  LYS A 187      12.953  31.864  35.652  1.00 72.51           C  
ATOM   1365  CD  LYS A 187      12.880  30.499  36.318  1.00 82.69           C  
ATOM   1366  CE  LYS A 187      13.824  29.505  35.664  1.00 94.83           C  
ATOM   1367  NZ  LYS A 187      13.679  28.144  36.251  1.00 89.48           N1+
ATOM   1368  N   LYS A 188      16.603  34.835  35.701  1.00 78.06           N  
ATOM   1369  CA  LYS A 188      17.710  35.514  36.362  1.00 73.16           C  
ATOM   1370  C   LYS A 188      17.538  37.028  36.305  1.00 83.78           C  
ATOM   1371  O   LYS A 188      18.040  37.750  37.165  1.00 86.02           O  
ATOM   1372  CB  LYS A 188      19.047  35.110  35.738  1.00 73.59           C  
ATOM   1373  CG  LYS A 188      19.645  33.847  36.339  1.00 82.96           C  
ATOM   1374  CD  LYS A 188      20.990  33.514  35.718  1.00 88.39           C  
ATOM   1375  CE  LYS A 188      21.514  32.180  36.226  1.00 94.16           C  
ATOM   1376  NZ  LYS A 188      20.852  31.770  37.496  1.00 94.73           N1+
ATOM   1377  N   ILE A 189      16.825  37.503  35.289  1.00 83.38           N  
ATOM   1378  CA  ILE A 189      16.520  38.924  35.166  1.00 79.17           C  
ATOM   1379  C   ILE A 189      15.405  39.314  36.132  1.00 82.99           C  
ATOM   1380  O   ILE A 189      15.479  40.347  36.799  1.00 83.99           O  
ATOM   1381  CB  ILE A 189      16.108  39.291  33.725  1.00 79.20           C  
ATOM   1382  CG1 ILE A 189      17.304  39.164  32.781  1.00 85.24           C  
ATOM   1383  CG2 ILE A 189      15.550  40.704  33.667  1.00 78.54           C  
ATOM   1384  CD1 ILE A 189      16.974  39.474  31.336  1.00 86.17           C  
ATOM   1385  N   ALA A 190      14.380  38.471  36.209  1.00 77.96           N  
ATOM   1386  CA  ALA A 190      13.225  38.733  37.061  1.00 79.74           C  
ATOM   1387  C   ALA A 190      13.578  38.636  38.543  1.00 89.97           C  
ATOM   1388  O   ALA A 190      12.918  39.243  39.387  1.00 88.31           O  
ATOM   1389  CB  ALA A 190      12.097  37.772  36.724  1.00 74.22           C  
ATOM   1390  N   LEU A 191      14.614  37.865  38.855  1.00 88.41           N  
ATOM   1391  CA  LEU A 191      15.089  37.745  40.227  1.00 79.61           C  
ATOM   1392  C   LEU A 191      15.936  38.956  40.595  1.00 86.63           C  
ATOM   1393  O   LEU A 191      15.861  39.467  41.712  1.00 94.60           O  
ATOM   1394  CB  LEU A 191      15.901  36.462  40.412  1.00 78.92           C  
ATOM   1395  CG  LEU A 191      16.217  36.066  41.857  1.00 89.18           C  
ATOM   1396  CD1 LEU A 191      14.965  35.567  42.564  1.00 81.47           C  
ATOM   1397  CD2 LEU A 191      17.324  35.023  41.908  1.00 94.37           C  
ATOM   1398  N   ALA A 192      16.735  39.412  39.637  1.00 82.74           N  
ATOM   1399  CA  ALA A 192      17.660  40.514  39.862  1.00 88.22           C  
ATOM   1400  C   ALA A 192      16.969  41.869  39.751  1.00 96.46           C  
ATOM   1401  O   ALA A 192      17.566  42.905  40.045  1.00 95.53           O  
ATOM   1402  CB  ALA A 192      18.815  40.428  38.886  1.00 88.76           C  
ATOM   1403  N   LEU A 193      15.712  41.858  39.322  1.00 95.92           N  
ATOM   1404  CA  LEU A 193      14.907  43.073  39.287  1.00 93.95           C  
ATOM   1405  C   LEU A 193      13.831  43.019  40.365  1.00 89.09           C  
ATOM   1406  O   LEU A 193      12.964  43.892  40.440  1.00 90.56           O  
ATOM   1407  CB  LEU A 193      14.277  43.269  37.907  1.00 84.07           C  
ATOM   1408  CG  LEU A 193      15.240  43.638  36.778  1.00 85.06           C  
ATOM   1409  CD1 LEU A 193      14.484  43.884  35.483  1.00 75.82           C  
ATOM   1410  CD2 LEU A 193      16.065  44.858  37.159  1.00 81.52           C  
ATOM   1411  N   ASP A 194      13.899  41.973  41.185  1.00 89.24           N  
ATOM   1412  CA  ASP A 194      13.007  41.787  42.328  1.00 93.66           C  
ATOM   1413  C   ASP A 194      11.532  41.737  41.925  1.00 91.83           C  
ATOM   1414  O   ASP A 194      10.649  42.010  42.738  1.00 93.01           O  
ATOM   1415  CB  ASP A 194      13.230  42.895  43.361  1.00 97.90           C  
ATOM   1416  CG  ASP A 194      12.939  42.439  44.777  1.00111.13           C  
ATOM   1417  OD1 ASP A 194      12.855  41.214  45.003  1.00111.43           O  
ATOM   1418  OD2 ASP A 194      12.796  43.305  45.666  1.00122.40           O  
ATOM   1419  N   ILE A 195      11.272  41.382  40.670  1.00 89.31           N  
ATOM   1420  CA  ILE A 195       9.905  41.244  40.184  1.00 92.47           C  
ATOM   1421  C   ILE A 195       9.512  39.772  40.107  1.00 94.44           C  
ATOM   1422  O   ILE A 195       8.598  39.396  39.371  1.00 93.60           O  
ATOM   1423  CB  ILE A 195       9.721  41.888  38.796  1.00 89.67           C  
ATOM   1424  CG1 ILE A 195      10.620  41.205  37.762  1.00 87.77           C  
ATOM   1425  CG2 ILE A 195      10.009  43.382  38.858  1.00 89.09           C  
ATOM   1426  CD1 ILE A 195      10.551  41.828  36.388  1.00 89.20           C  
ATOM   1427  N   SER A 196      10.199  38.945  40.887  1.00 91.16           N  
ATOM   1428  CA  SER A 196      10.068  37.498  40.773  1.00 89.79           C  
ATOM   1429  C   SER A 196       8.836  36.919  41.463  1.00 92.89           C  
ATOM   1430  O   SER A 196       8.822  36.722  42.678  1.00 98.09           O  
ATOM   1431  CB  SER A 196      11.320  36.817  41.330  1.00 92.62           C  
ATOM   1432  OG  SER A 196      11.243  35.409  41.179  1.00 95.98           O  
ATOM   1433  N   ASP A 197       7.802  36.655  40.672  0.72 92.66           N  
ATOM   1434  CA AASP A 197       6.640  35.913  41.146  0.46 94.07           C  
ATOM   1435  CA BASP A 197       6.636  35.924  41.145  0.54 94.02           C  
ATOM   1436  C   ASP A 197       6.920  34.430  40.967  1.00 95.00           C  
ATOM   1437  O   ASP A 197       7.968  34.055  40.443  0.41 95.87           O  
ATOM   1438  CB AASP A 197       5.374  36.318  40.387  0.46 93.27           C  
ATOM   1439  CB BASP A 197       5.383  36.367  40.379  0.54 93.10           C  
ATOM   1440  CG AASP A 197       5.090  37.801  40.474  0.46 90.78           C  
ATOM   1441  CG BASP A 197       4.101  35.806  40.963  0.54 94.91           C  
ATOM   1442  OD1AASP A 197       5.113  38.345  41.598  0.46 92.18           O  
ATOM   1443  OD1BASP A 197       3.717  36.221  42.077  0.54 95.06           O  
ATOM   1444  OD2AASP A 197       4.850  38.424  39.420  0.46 86.62           O  
ATOM   1445  OD2BASP A 197       3.469  34.962  40.296  0.54 96.30           O  
ATOM   1446  N   LYS A 198       6.004  33.574  41.405  1.00 99.89           N  
ATOM   1447  CA  LYS A 198       6.205  32.140  41.214  1.00101.76           C  
ATOM   1448  C   LYS A 198       5.097  31.520  40.369  1.00104.63           C  
ATOM   1449  O   LYS A 198       5.111  30.320  40.095  1.00106.22           O  
ATOM   1450  CB  LYS A 198       6.325  31.420  42.557  1.00 97.27           C  
ATOM   1451  CG  LYS A 198       5.123  31.524  43.464  1.00101.97           C  
ATOM   1452  CD  LYS A 198       5.392  30.760  44.748  1.00109.42           C  
ATOM   1453  CE  LYS A 198       6.515  31.412  45.543  1.00109.24           C  
ATOM   1454  NZ  LYS A 198       6.808  30.679  46.806  1.00104.32           N1+
ATOM   1455  N   VAL A 199       4.140  32.346  39.959  1.00103.15           N  
ATOM   1456  CA  VAL A 199       3.226  31.972  38.888  1.00103.07           C  
ATOM   1457  C   VAL A 199       3.802  32.544  37.597  1.00107.42           C  
ATOM   1458  O   VAL A 199       3.432  32.136  36.496  1.00105.21           O  
ATOM   1459  CB  VAL A 199       1.795  32.492  39.125  1.00103.40           C  
ATOM   1460  CG1 VAL A 199       0.808  31.761  38.225  1.00 99.99           C  
ATOM   1461  CG2 VAL A 199       1.403  32.314  40.583  1.00105.74           C  
ATOM   1462  N   ILE A 200       4.725  33.490  37.753  1.00105.04           N  
ATOM   1463  CA  ILE A 200       5.466  34.049  36.629  1.00102.97           C  
ATOM   1464  C   ILE A 200       6.555  33.075  36.199  1.00104.91           C  
ATOM   1465  O   ILE A 200       7.063  33.151  35.082  1.00104.06           O  
ATOM   1466  CB  ILE A 200       6.107  35.418  36.977  1.00 97.83           C  
ATOM   1467  CG1 ILE A 200       6.088  36.357  35.768  1.00 93.82           C  
ATOM   1468  CG2 ILE A 200       7.525  35.245  37.519  1.00 96.97           C  
ATOM   1469  CD1 ILE A 200       4.752  36.429  35.058  1.00 89.65           C  
ATOM   1470  N   GLY A 201       6.908  32.156  37.094  1.00100.62           N  
ATOM   1471  CA  GLY A 201       7.952  31.186  36.825  1.00 94.34           C  
ATOM   1472  C   GLY A 201       7.384  29.923  36.213  1.00 92.97           C  
ATOM   1473  O   GLY A 201       7.999  29.315  35.337  1.00 93.75           O  
ATOM   1474  N   PHE A 202       6.200  29.534  36.678  1.00 90.83           N  
ATOM   1475  CA  PHE A 202       5.518  28.346  36.174  1.00 94.97           C  
ATOM   1476  C   PHE A 202       5.123  28.522  34.713  1.00 97.62           C  
ATOM   1477  O   PHE A 202       5.430  27.674  33.874  1.00 91.83           O  
ATOM   1478  CB  PHE A 202       4.281  28.034  37.032  1.00101.47           C  
ATOM   1479  CG  PHE A 202       3.202  27.272  36.305  1.00108.78           C  
ATOM   1480  CD1 PHE A 202       3.268  25.895  36.193  1.00110.86           C  
ATOM   1481  CD2 PHE A 202       2.108  27.930  35.761  1.00108.83           C  
ATOM   1482  CE1 PHE A 202       2.279  25.195  35.539  1.00103.15           C  
ATOM   1483  CE2 PHE A 202       1.116  27.232  35.101  1.00103.15           C  
ATOM   1484  CZ  PHE A 202       1.201  25.864  34.992  1.00102.51           C  
ATOM   1485  N   THR A 203       4.445  29.628  34.414  1.00 97.33           N  
ATOM   1486  CA  THR A 203       3.991  29.912  33.056  1.00 97.85           C  
ATOM   1487  C   THR A 203       5.166  30.193  32.125  1.00 90.38           C  
ATOM   1488  O   THR A 203       5.063  30.013  30.912  1.00 86.26           O  
ATOM   1489  CB  THR A 203       3.025  31.111  33.021  1.00101.42           C  
ATOM   1490  OG1 THR A 203       3.647  32.250  33.629  1.00100.25           O  
ATOM   1491  CG2 THR A 203       1.734  30.787  33.762  1.00 98.94           C  
ATOM   1492  N   LEU A 204       6.280  30.638  32.697  1.00 91.79           N  
ATOM   1493  CA  LEU A 204       7.492  30.881  31.923  1.00 86.13           C  
ATOM   1494  C   LEU A 204       8.128  29.558  31.515  1.00 82.39           C  
ATOM   1495  O   LEU A 204       8.485  29.360  30.353  1.00 73.73           O  
ATOM   1496  CB  LEU A 204       8.484  31.722  32.723  1.00 82.39           C  
ATOM   1497  CG  LEU A 204       9.769  32.152  32.017  1.00 81.46           C  
ATOM   1498  CD1 LEU A 204       9.458  32.980  30.781  1.00 85.51           C  
ATOM   1499  CD2 LEU A 204      10.654  32.925  32.978  1.00 81.22           C  
ATOM   1500  N   VAL A 205       8.267  28.658  32.483  1.00 80.89           N  
ATOM   1501  CA  VAL A 205       8.788  27.322  32.224  1.00 79.58           C  
ATOM   1502  C   VAL A 205       7.841  26.558  31.304  1.00 79.22           C  
ATOM   1503  O   VAL A 205       8.279  25.863  30.387  1.00 80.54           O  
ATOM   1504  CB  VAL A 205       8.996  26.531  33.535  1.00 78.32           C  
ATOM   1505  CG1 VAL A 205       9.294  25.068  33.244  1.00 72.10           C  
ATOM   1506  CG2 VAL A 205      10.116  27.152  34.356  1.00 82.60           C  
ATOM   1507  N   ALA A 206       6.542  26.704  31.544  1.00 77.06           N  
ATOM   1508  CA  ALA A 206       5.536  26.044  30.719  1.00 78.87           C  
ATOM   1509  C   ALA A 206       5.626  26.501  29.266  1.00 80.32           C  
ATOM   1510  O   ALA A 206       5.556  25.686  28.346  1.00 78.63           O  
ATOM   1511  CB  ALA A 206       4.145  26.304  31.267  1.00 80.84           C  
ATOM   1512  N   PHE A 207       5.783  27.807  29.067  1.00 77.67           N  
ATOM   1513  CA  PHE A 207       5.919  28.372  27.729  1.00 67.53           C  
ATOM   1514  C   PHE A 207       7.249  27.969  27.099  1.00 68.88           C  
ATOM   1515  O   PHE A 207       7.345  27.817  25.882  1.00 63.29           O  
ATOM   1516  CB  PHE A 207       5.794  29.898  27.776  1.00 73.97           C  
ATOM   1517  CG  PHE A 207       6.159  30.582  26.486  1.00 70.40           C  
ATOM   1518  CD1 PHE A 207       5.283  30.582  25.412  1.00 65.35           C  
ATOM   1519  CD2 PHE A 207       7.375  31.234  26.351  1.00 64.40           C  
ATOM   1520  CE1 PHE A 207       5.617  31.214  24.226  1.00 68.61           C  
ATOM   1521  CE2 PHE A 207       7.714  31.866  25.168  1.00 72.82           C  
ATOM   1522  CZ  PHE A 207       6.834  31.857  24.104  1.00 74.34           C  
ATOM   1523  N   GLY A 208       8.270  27.795  27.934  1.00 66.08           N  
ATOM   1524  CA  GLY A 208       9.592  27.421  27.463  1.00 60.21           C  
ATOM   1525  C   GLY A 208       9.622  26.051  26.814  1.00 68.00           C  
ATOM   1526  O   GLY A 208      10.373  25.816  25.866  1.00 58.80           O  
ATOM   1527  N   THR A 209       8.796  25.143  27.323  1.00 63.83           N  
ATOM   1528  CA  THR A 209       8.722  23.794  26.776  1.00 70.88           C  
ATOM   1529  C   THR A 209       8.046  23.785  25.410  1.00 70.11           C  
ATOM   1530  O   THR A 209       8.215  22.846  24.640  1.00 64.92           O  
ATOM   1531  CB  THR A 209       7.964  22.839  27.717  1.00 65.49           C  
ATOM   1532  OG1 THR A 209       6.584  23.220  27.786  1.00 70.22           O  
ATOM   1533  CG2 THR A 209       8.572  22.868  29.108  1.00 70.07           C  
ATOM   1534  N   SER A 210       7.285  24.835  25.114  1.00 64.68           N  
ATOM   1535  CA  SER A 210       6.590  24.938  23.835  1.00 63.71           C  
ATOM   1536  C   SER A 210       7.372  25.789  22.837  1.00 62.79           C  
ATOM   1537  O   SER A 210       6.983  25.916  21.676  1.00 59.96           O  
ATOM   1538  CB  SER A 210       5.187  25.515  24.033  1.00 69.11           C  
ATOM   1539  OG  SER A 210       4.354  24.601  24.725  1.00 74.01           O  
ATOM   1540  N   LEU A 211       8.474  26.371  23.297  1.00 60.63           N  
ATOM   1541  CA  LEU A 211       9.331  27.183  22.437  1.00 60.44           C  
ATOM   1542  C   LEU A 211       9.971  26.406  21.275  1.00 63.01           C  
ATOM   1543  O   LEU A 211      10.072  26.944  20.171  1.00 57.43           O  
ATOM   1544  CB  LEU A 211      10.423  27.865  23.269  1.00 60.79           C  
ATOM   1545  CG  LEU A 211      10.103  29.268  23.784  1.00 62.98           C  
ATOM   1546  CD1 LEU A 211      11.184  29.742  24.739  1.00 65.22           C  
ATOM   1547  CD2 LEU A 211       9.951  30.239  22.622  1.00 59.91           C  
ATOM   1548  N   PRO A 212      10.423  25.154  21.510  1.00 59.81           N  
ATOM   1549  CA  PRO A 212      10.921  24.393  20.357  1.00 60.00           C  
ATOM   1550  C   PRO A 212       9.892  24.224  19.237  1.00 60.34           C  
ATOM   1551  O   PRO A 212      10.224  24.496  18.084  1.00 59.88           O  
ATOM   1552  CB  PRO A 212      11.280  23.038  20.969  1.00 61.66           C  
ATOM   1553  CG  PRO A 212      11.683  23.372  22.353  1.00 62.90           C  
ATOM   1554  CD  PRO A 212      10.754  24.476  22.778  1.00 50.98           C  
ATOM   1562  N   GLU A 213       8.676  23.795  19.568  1.00 61.07           N  
ATOM   1563  CA  GLU A 213       7.622  23.624  18.565  1.00 57.54           C  
ATOM   1564  C   GLU A 213       7.356  24.915  17.805  1.00 58.16           C  
ATOM   1565  O   GLU A 213       7.212  24.908  16.583  1.00 67.09           O  
ATOM   1566  CB  GLU A 213       6.320  23.139  19.211  1.00 59.63           C  
ATOM   1567  CG  GLU A 213       6.292  21.666  19.576  1.00 51.88           C  
ATOM   1568  CD  GLU A 213       6.943  21.376  20.911  1.00 61.80           C  
ATOM   1569  OE1 GLU A 213       7.593  22.283  21.472  1.00 61.83           O  
ATOM   1570  OE2 GLU A 213       6.799  20.236  21.402  0.57 67.28           O  
ATOM   1571  N   LEU A 214       7.293  26.020  18.541  1.00 57.48           N  
ATOM   1572  CA  LEU A 214       7.001  27.323  17.959  1.00 57.76           C  
ATOM   1573  C   LEU A 214       8.028  27.718  16.903  1.00 55.23           C  
ATOM   1574  O   LEU A 214       7.671  28.030  15.769  1.00 58.41           O  
ATOM   1575  CB  LEU A 214       6.938  28.390  19.055  1.00 54.92           C  
ATOM   1576  CG  LEU A 214       6.615  29.813  18.600  1.00 61.98           C  
ATOM   1577  CD1 LEU A 214       5.289  29.850  17.855  1.00 62.62           C  
ATOM   1578  CD2 LEU A 214       6.596  30.767  19.786  1.00 65.75           C  
ATOM   1579  N   MET A 215       9.302  27.692  17.279  1.00 57.40           N  
ATOM   1580  CA  MET A 215      10.374  28.119  16.385  1.00 56.80           C  
ATOM   1581  C   MET A 215      10.579  27.147  15.224  1.00 60.02           C  
ATOM   1582  O   MET A 215      10.903  27.562  14.111  1.00 61.35           O  
ATOM   1583  CB  MET A 215      11.678  28.289  17.168  1.00 56.48           C  
ATOM   1584  CG  MET A 215      11.602  29.348  18.256  1.00 55.21           C  
ATOM   1585  SD  MET A 215      11.135  30.963  17.605  1.00 63.53           S  
ATOM   1586  CE  MET A 215      12.597  31.385  16.661  1.00 55.53           C  
ATOM   1587  N   VAL A 216      10.388  25.858  15.486  1.00 56.73           N  
ATOM   1588  CA  VAL A 216      10.529  24.840  14.450  1.00 55.93           C  
ATOM   1589  C   VAL A 216       9.441  24.985  13.391  1.00 64.13           C  
ATOM   1590  O   VAL A 216       9.726  25.008  12.191  1.00 58.69           O  
ATOM   1591  CB  VAL A 216      10.478  23.415  15.043  1.00 56.21           C  
ATOM   1592  CG1 VAL A 216      10.168  22.391  13.964  1.00 52.59           C  
ATOM   1593  CG2 VAL A 216      11.788  23.084  15.738  1.00 57.98           C  
ATOM   1594  N   SER A 217       8.196  25.096  13.844  1.00 59.20           N  
ATOM   1595  CA  SER A 217       7.057  25.184  12.938  1.00 62.15           C  
ATOM   1596  C   SER A 217       7.058  26.492  12.157  1.00 60.30           C  
ATOM   1597  O   SER A 217       6.594  26.541  11.019  1.00 65.85           O  
ATOM   1598  CB  SER A 217       5.746  25.039  13.710  1.00 66.14           C  
ATOM   1599  OG  SER A 217       5.700  23.811  14.418  1.00 68.62           O  
ATOM   1600  N   LEU A 218       7.576  27.553  12.770  1.00 57.22           N  
ATOM   1601  CA  LEU A 218       7.690  28.835  12.084  1.00 61.13           C  
ATOM   1602  C   LEU A 218       8.766  28.771  11.008  1.00 60.72           C  
ATOM   1603  O   LEU A 218       8.600  29.321   9.919  1.00 65.15           O  
ATOM   1604  CB  LEU A 218       8.000  29.960  13.075  1.00 68.84           C  
ATOM   1605  CG  LEU A 218       6.847  30.444  13.958  1.00 68.35           C  
ATOM   1606  CD1 LEU A 218       7.313  31.548  14.898  1.00 62.11           C  
ATOM   1607  CD2 LEU A 218       5.676  30.912  13.109  1.00 56.85           C  
ATOM   1608  N   ALA A 219       9.867  28.094  11.320  1.00 58.53           N  
ATOM   1609  CA  ALA A 219      10.965  27.927  10.373  1.00 63.12           C  
ATOM   1610  C   ALA A 219      10.521  27.106   9.168  1.00 58.39           C  
ATOM   1611  O   ALA A 219      10.897  27.398   8.032  1.00 54.66           O  
ATOM   1612  CB  ALA A 219      12.158  27.273  11.053  1.00 54.24           C  
ATOM   1613  N   ALA A 220       9.715  26.080   9.422  1.00 53.55           N  
ATOM   1614  CA  ALA A 220       9.208  25.225   8.356  1.00 53.18           C  
ATOM   1615  C   ALA A 220       8.176  25.963   7.511  1.00 55.67           C  
ATOM   1616  O   ALA A 220       8.110  25.780   6.295  1.00 58.47           O  
ATOM   1617  CB  ALA A 220       8.609  23.954   8.934  1.00 44.86           C  
ATOM   1618  N   ALA A 221       7.375  26.798   8.164  1.00 57.41           N  
ATOM   1619  CA  ALA A 221       6.365  27.593   7.474  1.00 59.94           C  
ATOM   1620  C   ALA A 221       7.019  28.625   6.562  1.00 62.53           C  
ATOM   1621  O   ALA A 221       6.490  28.950   5.498  1.00 59.04           O  
ATOM   1622  CB  ALA A 221       5.447  28.275   8.477  1.00 62.52           C  
ATOM   1623  N   LYS A 222       8.172  29.135   6.986  1.00 61.14           N  
ATOM   1624  CA  LYS A 222       8.937  30.088   6.187  1.00 58.99           C  
ATOM   1625  C   LYS A 222       9.429  29.452   4.891  1.00 62.05           C  
ATOM   1626  O   LYS A 222       9.643  30.141   3.894  1.00 56.10           O  
ATOM   1627  CB  LYS A 222      10.127  30.626   6.983  1.00 62.39           C  
ATOM   1628  CG  LYS A 222       9.770  31.672   8.023  1.00 65.26           C  
ATOM   1629  CD  LYS A 222      11.017  32.160   8.739  1.00 67.84           C  
ATOM   1630  CE  LYS A 222      10.720  33.367   9.605  1.00 69.33           C  
ATOM   1631  NZ  LYS A 222      11.935  33.850  10.317  1.00 75.83           N1+
ATOM   1632  N   ARG A 223       9.612  28.136   4.914  1.00 64.56           N  
ATOM   1633  CA  ARG A 223      10.076  27.413   3.738  1.00 60.62           C  
ATOM   1634  C   ARG A 223       8.931  26.654   3.074  1.00 63.78           C  
ATOM   1635  O   ARG A 223       9.155  25.673   2.362  1.00 57.61           O  
ATOM   1636  CB  ARG A 223      11.212  26.459   4.115  1.00 61.81           C  
ATOM   1637  CG  ARG A 223      12.433  27.163   4.693  1.00 63.35           C  
ATOM   1638  CD  ARG A 223      13.559  26.187   4.998  1.00 62.21           C  
ATOM   1639  NE  ARG A 223      14.763  26.873   5.461  1.00 73.74           N  
ATOM   1640  CZ  ARG A 223      15.704  27.355   4.656  1.00 76.75           C  
ATOM   1641  NH1 ARG A 223      15.581  27.231   3.341  1.00 73.89           N  
ATOM   1642  NH2 ARG A 223      16.768  27.964   5.163  1.00 73.57           N  
ATOM   1643  N   ASN A 224       7.708  27.124   3.315  1.00 59.48           N  
ATOM   1644  CA  ASN A 224       6.502  26.548   2.719  1.00 62.06           C  
ATOM   1645  C   ASN A 224       6.363  25.046   2.940  1.00 61.30           C  
ATOM   1646  O   ASN A 224       5.875  24.327   2.068  1.00 66.91           O  
ATOM   1647  CB  ASN A 224       6.457  26.846   1.219  1.00 66.93           C  
ATOM   1648  CG  ASN A 224       5.967  28.248   0.919  1.00 65.53           C  
ATOM   1649  OD1 ASN A 224       5.055  28.754   1.574  1.00 64.03           O  
ATOM   1650  ND2 ASN A 224       6.566  28.882  -0.082  1.00 74.88           N  
ATOM   1651  N   LEU A 225       6.794  24.577   4.106  1.00 55.47           N  
ATOM   1652  CA  LEU A 225       6.673  23.165   4.450  1.00 63.18           C  
ATOM   1653  C   LEU A 225       5.458  22.933   5.343  1.00 68.13           C  
ATOM   1654  O   LEU A 225       5.591  22.623   6.527  1.00 60.37           O  
ATOM   1655  CB  LEU A 225       7.948  22.669   5.134  1.00 61.13           C  
ATOM   1656  CG  LEU A 225       9.223  22.790   4.294  1.00 62.76           C  
ATOM   1657  CD1 LEU A 225      10.422  22.210   5.028  1.00 56.08           C  
ATOM   1658  CD2 LEU A 225       9.042  22.117   2.940  1.00 65.26           C  
ATOM   1659  N   GLY A 226       4.274  23.085   4.757  1.00 65.19           N  
ATOM   1660  CA  GLY A 226       3.024  22.986   5.490  1.00 65.49           C  
ATOM   1661  C   GLY A 226       2.769  21.623   6.100  1.00 61.05           C  
ATOM   1662  O   GLY A 226       2.180  21.518   7.176  1.00 62.66           O  
ATOM   1663  N   GLY A 227       3.207  20.574   5.413  1.00 63.79           N  
ATOM   1664  CA  GLY A 227       3.032  19.221   5.907  1.00 52.06           C  
ATOM   1665  C   GLY A 227       3.841  18.974   7.164  1.00 54.85           C  
ATOM   1666  O   GLY A 227       3.364  18.345   8.108  1.00 55.75           O  
ATOM   1667  N   MET A 228       5.071  19.477   7.172  1.00 49.78           N  
ATOM   1668  CA  MET A 228       5.962  19.323   8.317  1.00 53.83           C  
ATOM   1669  C   MET A 228       5.401  20.007   9.560  1.00 46.08           C  
ATOM   1670  O   MET A 228       5.463  19.459  10.660  1.00 48.21           O  
ATOM   1671  CB  MET A 228       7.349  19.881   7.993  1.00 51.75           C  
ATOM   1672  CG  MET A 228       8.330  19.825   9.155  1.00 51.56           C  
ATOM   1673  SD  MET A 228       9.972  20.422   8.715  1.00 55.44           S  
ATOM   1674  CE  MET A 228      10.461  19.191   7.512  1.00 51.13           C  
ATOM   1675  N   VAL A 229       4.856  21.206   9.378  1.00 46.08           N  
ATOM   1676  CA  VAL A 229       4.266  21.953  10.483  1.00 56.35           C  
ATOM   1677  C   VAL A 229       3.067  21.221  11.073  1.00 52.23           C  
ATOM   1678  O   VAL A 229       2.972  21.038  12.288  1.00 45.39           O  
ATOM   1679  CB  VAL A 229       3.813  23.356  10.042  1.00 55.33           C  
ATOM   1680  CG1 VAL A 229       3.169  24.082  11.206  1.00 50.09           C  
ATOM   1681  CG2 VAL A 229       4.988  24.150   9.491  1.00 47.13           C  
ATOM   1682  N   LEU A 230       2.154  20.810  10.199  1.00 52.86           N  
ATOM   1683  CA  LEU A 230       0.949  20.104  10.608  1.00 53.20           C  
ATOM   1684  C   LEU A 230       1.307  18.811  11.332  1.00 56.76           C  
ATOM   1685  O   LEU A 230       0.715  18.479  12.359  1.00 57.36           O  
ATOM   1686  CB  LEU A 230       0.067  19.812   9.393  1.00 54.09           C  
ATOM   1687  CG  LEU A 230      -1.355  19.322   9.666  1.00 67.14           C  
ATOM   1688  CD1 LEU A 230      -2.111  20.334  10.515  1.00 57.53           C  
ATOM   1689  CD2 LEU A 230      -2.082  19.054   8.355  1.00 58.23           C  
ATOM   1690  N   GLY A 231       2.289  18.095  10.796  1.00 52.95           N  
ATOM   1691  CA  GLY A 231       2.768  16.875  11.416  1.00 45.10           C  
ATOM   1692  C   GLY A 231       3.376  17.145  12.775  1.00 50.01           C  
ATOM   1693  O   GLY A 231       3.144  16.404  13.730  1.00 44.05           O  
ATOM   1694  N   ASN A 232       4.150  18.220  12.864  1.00 47.93           N  
ATOM   1695  CA  ASN A 232       4.788  18.595  14.116  1.00 50.86           C  
ATOM   1696  C   ASN A 232       3.767  18.939  15.194  1.00 49.73           C  
ATOM   1697  O   ASN A 232       3.943  18.587  16.358  1.00 47.18           O  
ATOM   1698  CB  ASN A 232       5.733  19.775  13.897  1.00 50.52           C  
ATOM   1699  CG  ASN A 232       6.544  20.103  15.127  0.92 62.61           C  
ATOM   1700  OD1 ASN A 232       6.195  20.997  15.898  0.30 60.05           O  
ATOM   1701  ND2 ASN A 232       7.629  19.365  15.330  1.00 58.14           N  
ATOM   1702  N   VAL A 233       2.697  19.621  14.798  1.00 43.27           N  
ATOM   1703  CA  VAL A 233       1.641  20.001  15.731  1.00 49.14           C  
ATOM   1704  C   VAL A 233       0.870  18.780  16.225  1.00 52.00           C  
ATOM   1705  O   VAL A 233       0.681  18.600  17.429  1.00 49.73           O  
ATOM   1706  CB  VAL A 233       0.652  20.996  15.093  1.00 46.39           C  
ATOM   1707  CG1 VAL A 233      -0.562  21.189  15.989  1.00 46.41           C  
ATOM   1708  CG2 VAL A 233       1.340  22.327  14.822  1.00 42.30           C  
ATOM   1709  N   ILE A 234       0.427  17.948  15.287  1.00 48.48           N  
ATOM   1710  CA  ILE A 234      -0.310  16.733  15.618  1.00 51.79           C  
ATOM   1711  C   ILE A 234       0.523  15.806  16.494  1.00 54.56           C  
ATOM   1712  O   ILE A 234       0.046  15.301  17.510  1.00 50.79           O  
ATOM   1713  CB  ILE A 234      -0.745  15.968  14.350  1.00 55.33           C  
ATOM   1714  CG1 ILE A 234      -1.707  16.815  13.517  1.00 45.72           C  
ATOM   1715  CG2 ILE A 234      -1.397  14.645  14.722  1.00 51.19           C  
ATOM   1716  CD1 ILE A 234      -3.000  17.144  14.224  1.00 47.31           C  
ATOM   1717  N   GLY A 235       1.774  15.596  16.097  1.00 54.87           N  
ATOM   1718  CA  GLY A 235       2.667  14.710  16.820  1.00 46.80           C  
ATOM   1719  C   GLY A 235       3.010  15.199  18.214  1.00 45.62           C  
ATOM   1720  O   GLY A 235       3.063  14.409  19.156  1.00 46.22           O  
ATOM   1721  N   SER A 236       3.248  16.501  18.346  1.00 43.01           N  
ATOM   1722  CA  SER A 236       3.600  17.089  19.635  1.00 55.03           C  
ATOM   1723  C   SER A 236       2.459  16.959  20.639  1.00 46.10           C  
ATOM   1724  O   SER A 236       2.684  16.637  21.804  1.00 52.56           O  
ATOM   1725  CB  SER A 236       3.979  18.563  19.472  1.00 54.28           C  
ATOM   1726  OG  SER A 236       5.189  18.702  18.749  1.00 50.68           O  
ATOM   1727  N   ASN A 237       1.237  17.219  20.180  1.00 43.56           N  
ATOM   1728  CA  ASN A 237       0.052  17.078  21.022  1.00 57.73           C  
ATOM   1729  C   ASN A 237      -0.115  15.654  21.536  1.00 52.44           C  
ATOM   1730  O   ASN A 237      -0.417  15.438  22.710  1.00 55.12           O  
ATOM   1731  CB  ASN A 237      -1.204  17.504  20.261  1.00 49.41           C  
ATOM   1732  CG  ASN A 237      -1.391  19.007  20.246  1.00 57.62           C  
ATOM   1733  OD1 ASN A 237      -0.460  19.761  20.522  1.00 49.76           O  
ATOM   1734  ND2 ASN A 237      -2.604  19.450  19.935  1.00 55.62           N  
ATOM   1735  N   ILE A 238       0.081  14.686  20.647  1.00 53.23           N  
ATOM   1736  CA  ILE A 238      -0.003  13.281  21.020  1.00 53.75           C  
ATOM   1737  C   ILE A 238       1.122  12.924  21.984  1.00 53.20           C  
ATOM   1738  O   ILE A 238       0.919  12.183  22.947  1.00 51.38           O  
ATOM   1739  CB  ILE A 238       0.055  12.365  19.782  1.00 47.17           C  
ATOM   1740  CG1 ILE A 238      -1.148  12.633  18.876  1.00 47.35           C  
ATOM   1741  CG2 ILE A 238       0.085  10.903  20.194  1.00 51.43           C  
ATOM   1742  CD1 ILE A 238      -1.305  11.633  17.755  1.00 47.81           C  
ATOM   1743  N   ALA A 239       2.305  13.471  21.729  1.00 52.35           N  
ATOM   1744  CA  ALA A 239       3.448  13.257  22.608  1.00 55.56           C  
ATOM   1745  C   ALA A 239       3.230  13.933  23.959  1.00 55.82           C  
ATOM   1746  O   ALA A 239       3.792  13.513  24.969  1.00 54.92           O  
ATOM   1747  CB  ALA A 239       4.720  13.767  21.956  1.00 51.13           C  
ATOM   1748  N   ASP A 240       2.412  14.981  23.972  1.00 47.46           N  
ATOM   1749  CA  ASP A 240       2.074  15.668  25.213  1.00 48.21           C  
ATOM   1750  C   ASP A 240       1.104  14.845  26.054  1.00 53.55           C  
ATOM   1751  O   ASP A 240       1.215  14.795  27.278  1.00 51.74           O  
ATOM   1752  CB  ASP A 240       1.471  17.044  24.924  1.00 56.61           C  
ATOM   1753  CG  ASP A 240       2.511  18.058  24.501  1.00 54.46           C  
ATOM   1754  OD1 ASP A 240       3.680  17.918  24.916  1.00 56.05           O  
ATOM   1755  OD2 ASP A 240       2.159  18.993  23.752  1.00 61.38           O  
ATOM   1756  N   ILE A 241       0.154  14.198  25.388  1.00 49.02           N  
ATOM   1757  CA  ILE A 241      -0.869  13.422  26.076  1.00 51.14           C  
ATOM   1758  C   ILE A 241      -0.419  11.986  26.332  1.00 53.78           C  
ATOM   1759  O   ILE A 241      -0.434  11.515  27.469  1.00 53.60           O  
ATOM   1760  CB  ILE A 241      -2.183  13.398  25.276  1.00 52.98           C  
ATOM   1761  CG1 ILE A 241      -2.715  14.820  25.092  1.00 52.35           C  
ATOM   1762  CG2 ILE A 241      -3.218  12.526  25.973  1.00 54.73           C  
ATOM   1763  CD1 ILE A 241      -4.015  14.890  24.324  1.00 62.26           C  
ATOM   1764  N   GLY A 242      -0.017  11.296  25.270  1.00 52.22           N  
ATOM   1765  CA  GLY A 242       0.397   9.909  25.376  1.00 51.35           C  
ATOM   1766  C   GLY A 242       1.788   9.747  25.956  1.00 55.81           C  
ATOM   1767  O   GLY A 242       2.197   8.644  26.317  1.00 55.06           O  
ATOM   1768  N   GLY A 243       2.520  10.853  26.046  1.00 53.18           N  
ATOM   1769  CA  GLY A 243       3.868  10.828  26.579  1.00 51.60           C  
ATOM   1770  C   GLY A 243       4.004  11.562  27.899  1.00 58.13           C  
ATOM   1771  O   GLY A 243       4.208  10.940  28.939  1.00 51.04           O  
ATOM   1772  N   ALA A 244       3.885  12.886  27.857  1.00 55.16           N  
ATOM   1773  CA  ALA A 244       4.092  13.716  29.041  1.00 53.07           C  
ATOM   1774  C   ALA A 244       3.035  13.467  30.115  1.00 49.33           C  
ATOM   1775  O   ALA A 244       3.369  13.204  31.269  1.00 50.03           O  
ATOM   1776  CB  ALA A 244       4.113  15.189  28.654  1.00 51.13           C  
ATOM   1777  N   LEU A 245       1.764  13.550  29.732  1.00 51.40           N  
ATOM   1778  CA  LEU A 245       0.670  13.338  30.675  1.00 48.09           C  
ATOM   1779  C   LEU A 245       0.692  11.912  31.219  1.00 57.79           C  
ATOM   1780  O   LEU A 245       0.475  11.691  32.411  1.00 58.59           O  
ATOM   1781  CB  LEU A 245      -0.681  13.635  30.011  1.00 52.70           C  
ATOM   1782  CG  LEU A 245      -1.943  13.710  30.882  1.00 50.96           C  
ATOM   1783  CD1 LEU A 245      -2.972  14.611  30.227  1.00 57.16           C  
ATOM   1784  CD2 LEU A 245      -2.551  12.335  31.134  1.00 53.34           C  
ATOM   1785  N   ALA A 246       0.960  10.953  30.338  1.00 55.42           N  
ATOM   1786  CA  ALA A 246       0.957   9.540  30.701  1.00 54.11           C  
ATOM   1787  C   ALA A 246       1.987   9.224  31.782  1.00 59.95           C  
ATOM   1788  O   ALA A 246       1.656   8.633  32.809  1.00 56.35           O  
ATOM   1789  CB  ALA A 246       1.205   8.684  29.470  1.00 53.84           C  
ATOM   1790  N   VAL A 247       3.233   9.625  31.543  1.00 52.85           N  
ATOM   1791  CA  VAL A 247       4.320   9.381  32.485  1.00 55.05           C  
ATOM   1792  C   VAL A 247       4.037  10.053  33.827  1.00 53.10           C  
ATOM   1793  O   VAL A 247       4.341   9.501  34.886  1.00 56.78           O  
ATOM   1794  CB  VAL A 247       5.672   9.878  31.923  1.00 63.13           C  
ATOM   1795  CG1 VAL A 247       6.766   9.763  32.968  1.00 64.40           C  
ATOM   1796  CG2 VAL A 247       6.049   9.089  30.680  1.00 66.32           C  
ATOM   1797  N   GLY A 248       3.436  11.237  33.778  1.00 60.05           N  
ATOM   1798  CA  GLY A 248       3.074  11.956  34.987  1.00 58.16           C  
ATOM   1799  C   GLY A 248       2.070  11.196  35.834  1.00 55.71           C  
ATOM   1800  O   GLY A 248       2.128  11.230  37.062  1.00 54.65           O  
ATOM   1801  N   SER A 249       1.149  10.501  35.174  1.00 53.84           N  
ATOM   1802  CA  SER A 249       0.122   9.735  35.872  1.00 56.20           C  
ATOM   1803  C   SER A 249       0.698   8.486  36.536  1.00 56.18           C  
ATOM   1804  O   SER A 249       0.091   7.923  37.446  1.00 51.56           O  
ATOM   1805  CB  SER A 249      -0.994   9.342  34.906  1.00 51.23           C  
ATOM   1806  OG  SER A 249      -0.512   8.445  33.922  1.00 51.75           O  
ATOM   1807  N   LEU A 250       1.871   8.057  36.076  1.00 53.97           N  
ATOM   1808  CA  LEU A 250       2.515   6.862  36.610  1.00 54.18           C  
ATOM   1809  C   LEU A 250       2.993   7.069  38.044  1.00 59.44           C  
ATOM   1810  O   LEU A 250       2.998   6.136  38.849  1.00 62.81           O  
ATOM   1811  CB  LEU A 250       3.695   6.449  35.727  1.00 52.07           C  
ATOM   1812  CG  LEU A 250       3.386   6.123  34.263  1.00 57.68           C  
ATOM   1813  CD1 LEU A 250       4.658   5.730  33.527  1.00 52.69           C  
ATOM   1814  CD2 LEU A 250       2.338   5.024  34.158  1.00 52.05           C  
ATOM   1815  N   PHE A 251       3.396   8.296  38.357  1.00 59.07           N  
ATOM   1816  CA  PHE A 251       3.923   8.615  39.678  1.00 58.40           C  
ATOM   1817  C   PHE A 251       2.819   9.016  40.647  1.00 57.21           C  
ATOM   1818  O   PHE A 251       2.948   8.830  41.857  1.00 60.68           O  
ATOM   1819  CB  PHE A 251       4.957   9.738  39.584  1.00 59.81           C  
ATOM   1820  CG  PHE A 251       6.203   9.359  38.836  1.00 61.76           C  
ATOM   1821  CD1 PHE A 251       6.250   9.435  37.454  1.00 59.51           C  
ATOM   1822  CD2 PHE A 251       7.329   8.930  39.517  1.00 64.13           C  
ATOM   1823  CE1 PHE A 251       7.398   9.088  36.766  1.00 60.29           C  
ATOM   1824  CE2 PHE A 251       8.478   8.582  38.834  1.00 70.50           C  
ATOM   1825  CZ  PHE A 251       8.513   8.661  37.458  1.00 66.67           C  
ATOM   1826  N   MET A 252       1.733   9.563  40.109  1.00 55.33           N  
ATOM   1827  CA  MET A 252       0.668  10.113  40.938  1.00 63.72           C  
ATOM   1828  C   MET A 252      -0.596  10.377  40.125  1.00 59.01           C  
ATOM   1829  O   MET A 252      -0.525  10.684  38.935  1.00 59.77           O  
ATOM   1830  CB  MET A 252       1.146  11.405  41.608  1.00 67.92           C  
ATOM   1831  CG  MET A 252       0.173  12.012  42.602  1.00 70.50           C  
ATOM   1832  SD  MET A 252       1.025  13.068  43.785  1.00 85.68           S  
ATOM   1833  CE  MET A 252       2.175  11.888  44.483  1.00 86.28           C  
ATOM   1834  N   HIS A 253      -1.751  10.251  40.772  1.00 56.62           N  
ATOM   1835  CA  HIS A 253      -3.025  10.563  40.135  1.00 59.41           C  
ATOM   1836  C   HIS A 253      -3.090  12.035  39.742  1.00 62.38           C  
ATOM   1837  O   HIS A 253      -2.972  12.920  40.590  1.00 62.19           O  
ATOM   1838  CB  HIS A 253      -4.193  10.220  41.062  1.00 53.35           C  
ATOM   1839  CG  HIS A 253      -5.538  10.476  40.460  1.00 62.36           C  
ATOM   1840  ND1 HIS A 253      -6.217   9.535  39.719  1.00 59.34           N  
ATOM   1841  CD2 HIS A 253      -6.332  11.580  40.484  1.00 63.07           C  
ATOM   1842  CE1 HIS A 253      -7.372  10.042  39.315  1.00 57.00           C  
ATOM   1843  NE2 HIS A 253      -7.461  11.276  39.765  1.00 62.05           N  
ATOM   1844  N   LEU A 254      -3.269  12.291  38.450  1.00 58.91           N  
ATOM   1845  CA  LEU A 254      -3.425  13.652  37.958  1.00 56.53           C  
ATOM   1846  C   LEU A 254      -4.880  14.082  38.088  1.00 57.74           C  
ATOM   1847  O   LEU A 254      -5.766  13.452  37.511  1.00 60.24           O  
ATOM   1848  CB  LEU A 254      -2.970  13.763  36.502  1.00 50.69           C  
ATOM   1849  CG  LEU A 254      -1.618  13.145  36.136  1.00 57.09           C  
ATOM   1850  CD1 LEU A 254      -1.331  13.329  34.653  1.00 54.29           C  
ATOM   1851  CD2 LEU A 254      -0.499  13.736  36.976  1.00 48.66           C  
ATOM   1852  N   PRO A 255      -5.134  15.153  38.855  1.00 58.78           N  
ATOM   1853  CA  PRO A 255      -6.498  15.666  39.020  1.00 59.40           C  
ATOM   1854  C   PRO A 255      -7.096  16.113  37.690  1.00 57.97           C  
ATOM   1855  O   PRO A 255      -6.358  16.502  36.785  1.00 56.18           O  
ATOM   1856  CB  PRO A 255      -6.320  16.849  39.979  1.00 57.15           C  
ATOM   1857  CG  PRO A 255      -4.886  17.239  39.843  1.00 73.72           C  
ATOM   1858  CD  PRO A 255      -4.147  15.962  39.589  1.00 61.55           C  
ATOM   1859  N   ALA A 256      -8.418  16.051  37.579  1.00 60.43           N  
ATOM   1860  CA  ALA A 256      -9.097  16.331  36.320  1.00 52.58           C  
ATOM   1861  C   ALA A 256      -9.020  17.802  35.928  1.00 64.89           C  
ATOM   1862  O   ALA A 256      -9.171  18.691  36.765  1.00 66.75           O  
ATOM   1863  CB  ALA A 256     -10.551  15.890  36.402  1.00 54.51           C  
ATOM   1864  N   GLU A 257      -8.775  18.043  34.644  1.00 65.14           N  
ATOM   1865  CA  GLU A 257      -8.832  19.383  34.077  1.00 53.52           C  
ATOM   1866  C   GLU A 257      -9.868  19.396  32.957  1.00 55.69           C  
ATOM   1867  O   GLU A 257      -9.526  19.516  31.780  1.00 56.34           O  
ATOM   1868  CB  GLU A 257      -7.461  19.820  33.555  1.00 62.47           C  
ATOM   1869  CG  GLU A 257      -6.371  19.886  34.619  1.00 62.88           C  
ATOM   1870  CD  GLU A 257      -6.517  21.084  35.541  1.00 74.54           C  
ATOM   1871  OE1 GLU A 257      -7.329  21.983  35.236  1.00 76.95           O  
ATOM   1872  OE2 GLU A 257      -5.818  21.124  36.577  1.00 76.31           O  
ATOM   1873  N   ASN A 258     -11.135  19.269  33.338  1.00 48.30           N  
ATOM   1874  CA  ASN A 258     -12.220  19.074  32.381  1.00 53.63           C  
ATOM   1875  C   ASN A 258     -12.509  20.280  31.492  1.00 58.16           C  
ATOM   1876  O   ASN A 258     -12.955  20.120  30.356  1.00 59.58           O  
ATOM   1877  CB  ASN A 258     -13.496  18.672  33.123  1.00 50.16           C  
ATOM   1878  CG  ASN A 258     -13.515  17.202  33.485  1.00 64.87           C  
ATOM   1879  OD1 ASN A 258     -13.224  16.343  32.652  1.00 66.77           O  
ATOM   1880  ND2 ASN A 258     -13.851  16.902  34.735  1.00 59.47           N  
ATOM   1881  N   VAL A 259     -12.262  21.480  32.005  1.00 53.17           N  
ATOM   1882  CA  VAL A 259     -12.485  22.691  31.222  1.00 52.10           C  
ATOM   1883  C   VAL A 259     -11.435  22.813  30.120  1.00 57.08           C  
ATOM   1884  O   VAL A 259     -11.760  23.129  28.975  1.00 57.93           O  
ATOM   1885  CB  VAL A 259     -12.460  23.954  32.107  1.00 53.12           C  
ATOM   1886  CG1 VAL A 259     -12.519  25.209  31.251  1.00 56.12           C  
ATOM   1887  CG2 VAL A 259     -13.618  23.931  33.089  1.00 47.42           C  
ATOM   1888  N   GLN A 260     -10.179  22.547  30.468  1.00 52.52           N  
ATOM   1889  CA  GLN A 260      -9.089  22.606  29.499  1.00 57.95           C  
ATOM   1890  C   GLN A 260      -9.231  21.536  28.418  1.00 65.10           C  
ATOM   1891  O   GLN A 260      -8.975  21.800  27.242  1.00 55.93           O  
ATOM   1892  CB  GLN A 260      -7.734  22.462  30.197  1.00 59.57           C  
ATOM   1893  CG  GLN A 260      -7.272  23.711  30.930  1.00 65.84           C  
ATOM   1894  CD  GLN A 260      -5.779  23.708  31.201  1.00 78.55           C  
ATOM   1895  OE1 GLN A 260      -5.000  24.302  30.455  1.00 77.33           O  
ATOM   1896  NE2 GLN A 260      -5.372  23.036  32.272  1.00 83.33           N  
ATOM   1897  N   MET A 261      -9.637  20.332  28.817  1.00 55.88           N  
ATOM   1898  CA  MET A 261      -9.819  19.237  27.869  1.00 55.84           C  
ATOM   1899  C   MET A 261     -10.896  19.574  26.845  1.00 59.39           C  
ATOM   1900  O   MET A 261     -10.743  19.289  25.657  1.00 57.54           O  
ATOM   1901  CB  MET A 261     -10.177  17.936  28.592  1.00 53.33           C  
ATOM   1902  CG  MET A 261      -8.991  17.225  29.221  1.00 64.10           C  
ATOM   1903  SD  MET A 261      -7.594  17.061  28.094  1.00 71.87           S  
ATOM   1904  CE  MET A 261      -8.308  16.119  26.749  1.00 61.09           C  
ATOM   1905  N   ALA A 262     -11.981  20.183  27.313  1.00 49.95           N  
ATOM   1906  CA  ALA A 262     -13.073  20.592  26.436  1.00 57.15           C  
ATOM   1907  C   ALA A 262     -12.582  21.591  25.396  1.00 54.46           C  
ATOM   1908  O   ALA A 262     -12.942  21.508  24.224  1.00 58.86           O  
ATOM   1909  CB  ALA A 262     -14.212  21.186  27.248  1.00 58.46           C  
ATOM   1910  N   VAL A 263     -11.750  22.530  25.836  1.00 56.81           N  
ATOM   1911  CA  VAL A 263     -11.137  23.504  24.941  1.00 57.17           C  
ATOM   1912  C   VAL A 263     -10.301  22.803  23.875  1.00 55.75           C  
ATOM   1913  O   VAL A 263     -10.365  23.148  22.694  1.00 58.11           O  
ATOM   1914  CB  VAL A 263     -10.252  24.499  25.718  1.00 59.45           C  
ATOM   1915  CG1 VAL A 263      -9.479  25.394  24.762  1.00 58.91           C  
ATOM   1916  CG2 VAL A 263     -11.100  25.328  26.668  1.00 60.19           C  
ATOM   1917  N   LEU A 264      -9.531  21.806  24.299  1.00 56.39           N  
ATOM   1918  CA  LEU A 264      -8.662  21.067  23.391  1.00 56.99           C  
ATOM   1919  C   LEU A 264      -9.457  20.251  22.373  1.00 57.86           C  
ATOM   1920  O   LEU A 264      -9.114  20.224  21.190  1.00 51.62           O  
ATOM   1921  CB  LEU A 264      -7.729  20.148  24.182  1.00 55.28           C  
ATOM   1922  CG  LEU A 264      -6.823  19.232  23.353  1.00 57.80           C  
ATOM   1923  CD1 LEU A 264      -6.020  20.036  22.339  1.00 45.54           C  
ATOM   1924  CD2 LEU A 264      -5.902  18.429  24.258  1.00 46.89           C  
ATOM   1925  N   VAL A 265     -10.512  19.588  22.837  1.00 52.14           N  
ATOM   1926  CA  VAL A 265     -11.359  18.780  21.963  1.00 52.57           C  
ATOM   1927  C   VAL A 265     -12.011  19.644  20.888  1.00 52.77           C  
ATOM   1928  O   VAL A 265     -12.049  19.268  19.716  1.00 46.72           O  
ATOM   1929  CB  VAL A 265     -12.452  18.037  22.763  1.00 59.50           C  
ATOM   1930  CG1 VAL A 265     -13.456  17.386  21.823  1.00 51.42           C  
ATOM   1931  CG2 VAL A 265     -11.826  16.996  23.675  1.00 53.72           C  
ATOM   1932  N   ILE A 266     -12.508  20.809  21.293  1.00 48.33           N  
ATOM   1933  CA  ILE A 266     -13.139  21.743  20.367  1.00 51.46           C  
ATOM   1934  C   ILE A 266     -12.156  22.220  19.300  1.00 57.37           C  
ATOM   1935  O   ILE A 266     -12.478  22.233  18.111  1.00 54.27           O  
ATOM   1936  CB  ILE A 266     -13.718  22.964  21.110  1.00 51.41           C  
ATOM   1937  CG1 ILE A 266     -14.889  22.539  21.995  1.00 54.17           C  
ATOM   1938  CG2 ILE A 266     -14.175  24.026  20.125  1.00 53.64           C  
ATOM   1939  CD1 ILE A 266     -15.468  23.668  22.822  1.00 52.39           C  
ATOM   1940  N   MET A 267     -10.957  22.604  19.728  1.00 52.73           N  
ATOM   1941  CA  MET A 267      -9.921  23.051  18.802  1.00 50.68           C  
ATOM   1942  C   MET A 267      -9.473  21.914  17.889  1.00 56.10           C  
ATOM   1943  O   MET A 267      -9.199  22.125  16.707  1.00 49.49           O  
ATOM   1944  CB  MET A 267      -8.723  23.617  19.565  1.00 51.31           C  
ATOM   1945  CG  MET A 267      -9.008  24.925  20.286  1.00 56.93           C  
ATOM   1946  SD  MET A 267      -7.524  25.643  21.016  1.00 79.59           S  
ATOM   1947  CE  MET A 267      -8.188  27.135  21.750  1.00 81.92           C  
ATOM   1948  N   SER A 268      -9.402  20.708  18.444  1.00 50.33           N  
ATOM   1949  CA  SER A 268      -9.027  19.531  17.669  1.00 52.87           C  
ATOM   1950  C   SER A 268     -10.093  19.209  16.630  1.00 53.79           C  
ATOM   1951  O   SER A 268      -9.781  18.808  15.509  1.00 49.00           O  
ATOM   1952  CB  SER A 268      -8.806  18.329  18.588  1.00 53.30           C  
ATOM   1953  OG  SER A 268      -7.810  18.603  19.558  1.00 52.95           O  
ATOM   1954  N   LEU A 269     -11.354  19.388  17.013  1.00 54.15           N  
ATOM   1955  CA  LEU A 269     -12.471  19.154  16.107  1.00 49.79           C  
ATOM   1956  C   LEU A 269     -12.459  20.167  14.969  1.00 55.04           C  
ATOM   1957  O   LEU A 269     -12.691  19.816  13.812  1.00 57.93           O  
ATOM   1958  CB  LEU A 269     -13.799  19.219  16.860  1.00 52.67           C  
ATOM   1959  CG  LEU A 269     -15.064  19.088  16.010  1.00 58.95           C  
ATOM   1960  CD1 LEU A 269     -15.045  17.793  15.212  1.00 58.51           C  
ATOM   1961  CD2 LEU A 269     -16.311  19.169  16.878  1.00 65.44           C  
ATOM   1962  N   LEU A 270     -12.189  21.425  15.306  1.00 51.35           N  
ATOM   1963  CA  LEU A 270     -12.073  22.479  14.306  1.00 50.43           C  
ATOM   1964  C   LEU A 270     -10.946  22.178  13.331  1.00 54.24           C  
ATOM   1965  O   LEU A 270     -11.090  22.361  12.122  1.00 50.48           O  
ATOM   1966  CB  LEU A 270     -11.830  23.833  14.973  1.00 54.88           C  
ATOM   1967  CG  LEU A 270     -12.999  24.455  15.732  1.00 59.78           C  
ATOM   1968  CD1 LEU A 270     -12.547  25.741  16.396  1.00 63.13           C  
ATOM   1969  CD2 LEU A 270     -14.168  24.712  14.794  1.00 60.69           C  
ATOM   1970  N   LEU A 271      -9.823  21.719  13.872  1.00 48.87           N  
ATOM   1971  CA  LEU A 271      -8.662  21.367  13.067  1.00 50.38           C  
ATOM   1972  C   LEU A 271      -9.002  20.279  12.053  1.00 58.59           C  
ATOM   1973  O   LEU A 271      -8.575  20.341  10.900  1.00 56.63           O  
ATOM   1974  CB  LEU A 271      -7.511  20.915  13.966  1.00 48.22           C  
ATOM   1975  CG  LEU A 271      -6.236  20.431  13.273  1.00 55.92           C  
ATOM   1976  CD1 LEU A 271      -5.802  21.412  12.201  1.00 62.04           C  
ATOM   1977  CD2 LEU A 271      -5.127  20.227  14.292  1.00 50.22           C  
ATOM   1978  N   TYR A 272      -9.775  19.289  12.482  1.00 54.12           N  
ATOM   1979  CA  TYR A 272     -10.162  18.206  11.588  1.00 55.01           C  
ATOM   1980  C   TYR A 272     -11.116  18.672  10.492  1.00 54.83           C  
ATOM   1981  O   TYR A 272     -10.924  18.352   9.320  1.00 50.58           O  
ATOM   1982  CB  TYR A 272     -10.809  17.059  12.361  1.00 48.01           C  
ATOM   1983  CG  TYR A 272     -11.442  16.046  11.437  1.00 54.47           C  
ATOM   1984  CD1 TYR A 272     -10.657  15.222  10.643  1.00 55.64           C  
ATOM   1985  CD2 TYR A 272     -12.823  15.933  11.336  1.00 56.53           C  
ATOM   1986  CE1 TYR A 272     -11.227  14.304   9.784  1.00 57.69           C  
ATOM   1987  CE2 TYR A 272     -13.403  15.016  10.478  1.00 60.32           C  
ATOM   1988  CZ  TYR A 272     -12.599  14.204   9.706  1.00 56.73           C  
ATOM   1989  OH  TYR A 272     -13.168  13.288   8.851  1.00 75.26           O  
ATOM   1990  N   LEU A 273     -12.149  19.415  10.882  1.00 53.88           N  
ATOM   1991  CA  LEU A 273     -13.170  19.862   9.940  1.00 54.63           C  
ATOM   1992  C   LEU A 273     -12.583  20.767   8.862  1.00 56.54           C  
ATOM   1993  O   LEU A 273     -12.987  20.703   7.702  1.00 58.05           O  
ATOM   1994  CB  LEU A 273     -14.300  20.585  10.674  1.00 54.46           C  
ATOM   1995  CG  LEU A 273     -15.130  19.717  11.624  1.00 51.46           C  
ATOM   1996  CD1 LEU A 273     -16.307  20.501  12.181  1.00 50.99           C  
ATOM   1997  CD2 LEU A 273     -15.607  18.458  10.919  1.00 56.72           C  
ATOM   1998  N   PHE A 274     -11.624  21.601   9.249  1.00 51.53           N  
ATOM   1999  CA  PHE A 274     -10.947  22.476   8.299  1.00 49.81           C  
ATOM   2000  C   PHE A 274     -10.093  21.681   7.319  1.00 55.43           C  
ATOM   2001  O   PHE A 274     -10.070  21.971   6.125  1.00 50.51           O  
ATOM   2002  CB  PHE A 274     -10.081  23.499   9.037  1.00 50.37           C  
ATOM   2003  CG  PHE A 274     -10.862  24.632   9.636  1.00 61.08           C  
ATOM   2004  CD1 PHE A 274     -12.010  25.100   9.020  1.00 51.11           C  
ATOM   2005  CD2 PHE A 274     -10.449  25.230  10.814  1.00 56.89           C  
ATOM   2006  CE1 PHE A 274     -12.731  26.144   9.567  1.00 53.41           C  
ATOM   2007  CE2 PHE A 274     -11.166  26.273  11.366  1.00 57.40           C  
ATOM   2008  CZ  PHE A 274     -12.309  26.731  10.742  1.00 54.87           C  
ATOM   2009  N   ALA A 275      -9.393  20.675   7.831  1.00 54.90           N  
ATOM   2010  CA  ALA A 275      -8.504  19.869   7.005  1.00 57.61           C  
ATOM   2011  C   ALA A 275      -9.283  18.956   6.063  1.00 56.31           C  
ATOM   2012  O   ALA A 275      -8.797  18.597   4.990  1.00 49.46           O  
ATOM   2013  CB  ALA A 275      -7.578  19.049   7.884  1.00 52.84           C  
ATOM   2014  N   LYS A 276     -10.495  18.590   6.467  1.00 54.52           N  
ATOM   2015  CA  LYS A 276     -11.294  17.621   5.724  1.00 59.67           C  
ATOM   2016  C   LYS A 276     -12.169  18.268   4.651  1.00 60.96           C  
ATOM   2017  O   LYS A 276     -12.296  17.738   3.547  1.00 70.68           O  
ATOM   2018  CB  LYS A 276     -12.169  16.816   6.690  1.00 60.03           C  
ATOM   2019  CG  LYS A 276     -13.105  15.817   6.022  1.00 64.20           C  
ATOM   2020  CD  LYS A 276     -12.343  14.650   5.420  1.00 74.34           C  
ATOM   2021  CE  LYS A 276     -13.281  13.517   5.036  1.00 79.88           C  
ATOM   2022  NZ  LYS A 276     -14.346  13.966   4.097  1.00 82.76           N1+
ATOM   2023  N   TYR A 277     -12.766  19.411   4.974  1.00 62.85           N  
ATOM   2024  CA  TYR A 277     -13.762  20.017   4.093  1.00 64.26           C  
ATOM   2025  C   TYR A 277     -13.364  21.392   3.566  1.00 62.59           C  
ATOM   2026  O   TYR A 277     -14.061  21.964   2.728  1.00 61.67           O  
ATOM   2027  CB  TYR A 277     -15.105  20.121   4.820  1.00 63.53           C  
ATOM   2028  CG  TYR A 277     -15.627  18.794   5.318  1.00 64.26           C  
ATOM   2029  CD1 TYR A 277     -16.104  17.837   4.432  1.00 65.54           C  
ATOM   2030  CD2 TYR A 277     -15.643  18.498   6.675  1.00 65.24           C  
ATOM   2031  CE1 TYR A 277     -16.580  16.619   4.884  1.00 76.66           C  
ATOM   2032  CE2 TYR A 277     -16.119  17.284   7.136  1.00 65.84           C  
ATOM   2033  CZ  TYR A 277     -16.586  16.348   6.236  1.00 73.53           C  
ATOM   2034  OH  TYR A 277     -17.060  15.139   6.691  1.00 69.09           O  
ATOM   2035  N   SER A 278     -12.249  21.922   4.055  1.00 60.95           N  
ATOM   2036  CA  SER A 278     -11.785  23.235   3.618  1.00 56.50           C  
ATOM   2037  C   SER A 278     -10.271  23.258   3.447  1.00 57.82           C  
ATOM   2038  O   SER A 278      -9.694  22.392   2.793  1.00 57.24           O  
ATOM   2039  CB  SER A 278     -12.216  24.314   4.616  1.00 49.59           C  
ATOM   2040  OG  SER A 278     -11.802  25.599   4.190  1.00 58.72           O  
ATOM   2041  N   LYS A 279      -9.633  24.259   4.040  1.00 56.79           N  
ATOM   2042  CA  LYS A 279      -8.180  24.339   4.046  1.00 56.39           C  
ATOM   2043  C   LYS A 279      -7.702  24.916   5.369  1.00 57.25           C  
ATOM   2044  O   LYS A 279      -8.508  25.332   6.200  1.00 53.09           O  
ATOM   2045  CB  LYS A 279      -7.672  25.189   2.879  1.00 50.10           C  
ATOM   2046  CG  LYS A 279      -8.235  26.602   2.838  1.00 59.59           C  
ATOM   2047  CD  LYS A 279      -7.667  27.384   1.660  1.00 70.03           C  
ATOM   2048  CE  LYS A 279      -8.331  28.746   1.520  1.00 64.23           C  
ATOM   2049  NZ  LYS A 279      -7.788  29.514   0.364  1.00 76.46           N1+
ATOM   2050  N   ILE A 280      -6.390  24.930   5.566  1.00 52.78           N  
ATOM   2051  CA  ILE A 280      -5.811  25.550   6.747  1.00 51.12           C  
ATOM   2052  C   ILE A 280      -4.968  26.744   6.314  1.00 48.22           C  
ATOM   2053  O   ILE A 280      -3.759  26.629   6.111  1.00 48.85           O  
ATOM   2054  CB  ILE A 280      -4.958  24.553   7.552  1.00 57.38           C  
ATOM   2055  CG1 ILE A 280      -5.769  23.293   7.857  1.00 55.44           C  
ATOM   2056  CG2 ILE A 280      -4.477  25.185   8.848  1.00 51.40           C  
ATOM   2057  CD1 ILE A 280      -5.041  22.296   8.725  1.00 63.93           C  
ATOM   2058  N   GLY A 281      -5.624  27.889   6.157  1.00 53.82           N  
ATOM   2059  CA  GLY A 281      -4.968  29.081   5.654  1.00 48.27           C  
ATOM   2060  C   GLY A 281      -5.118  30.290   6.555  1.00 51.42           C  
ATOM   2061  O   GLY A 281      -5.128  30.165   7.780  1.00 55.44           O  
ATOM   2062  N   ARG A 282      -5.244  31.461   5.939  1.00 48.37           N  
ATOM   2063  CA  ARG A 282      -5.258  32.728   6.663  1.00 53.39           C  
ATOM   2064  C   ARG A 282      -6.373  32.820   7.701  1.00 58.61           C  
ATOM   2065  O   ARG A 282      -6.107  33.024   8.885  1.00 53.69           O  
ATOM   2066  CB  ARG A 282      -5.379  33.898   5.681  1.00 54.24           C  
ATOM   2067  CG  ARG A 282      -5.488  35.256   6.358  1.00 67.24           C  
ATOM   2068  CD  ARG A 282      -5.445  36.397   5.353  1.00 67.24           C  
ATOM   2069  NE  ARG A 282      -5.543  37.700   6.006  1.00 85.39           N  
ATOM   2070  CZ  ARG A 282      -5.536  38.862   5.361  1.00 91.96           C  
ATOM   2071  NH1 ARG A 282      -5.432  38.887   4.040  1.00 90.00           N  
ATOM   2072  NH2 ARG A 282      -5.629  40.000   6.036  1.00 90.25           N  
ATOM   2073  N   TRP A 283      -7.617  32.662   7.260  1.00 49.40           N  
ATOM   2074  CA  TRP A 283      -8.762  32.877   8.138  1.00 55.18           C  
ATOM   2075  C   TRP A 283      -8.965  31.752   9.149  1.00 57.84           C  
ATOM   2076  O   TRP A 283      -9.584  31.959  10.193  1.00 57.41           O  
ATOM   2077  CB  TRP A 283     -10.029  33.072   7.309  1.00 57.01           C  
ATOM   2078  CG  TRP A 283     -10.030  34.377   6.585  1.00 64.59           C  
ATOM   2079  CD1 TRP A 283      -9.795  34.580   5.258  1.00 68.25           C  
ATOM   2080  CD2 TRP A 283     -10.245  35.672   7.158  1.00 67.56           C  
ATOM   2081  NE1 TRP A 283      -9.867  35.920   4.964  1.00 73.03           N  
ATOM   2082  CE2 TRP A 283     -10.141  36.612   6.115  1.00 69.83           C  
ATOM   2083  CE3 TRP A 283     -10.523  36.126   8.451  1.00 65.18           C  
ATOM   2084  CZ2 TRP A 283     -10.305  37.980   6.323  1.00 64.00           C  
ATOM   2085  CZ3 TRP A 283     -10.685  37.484   8.657  1.00 62.94           C  
ATOM   2086  CH2 TRP A 283     -10.576  38.395   7.598  1.00 62.71           C  
ATOM   2087  N   GLN A 284      -8.446  30.568   8.846  1.00 54.28           N  
ATOM   2088  CA  GLN A 284      -8.439  29.487   9.826  1.00 52.57           C  
ATOM   2089  C   GLN A 284      -7.409  29.786  10.907  1.00 55.80           C  
ATOM   2090  O   GLN A 284      -7.642  29.533  12.089  1.00 51.90           O  
ATOM   2091  CB  GLN A 284      -8.138  28.140   9.169  1.00 55.92           C  
ATOM   2092  CG  GLN A 284      -9.264  27.600   8.300  1.00 57.51           C  
ATOM   2093  CD  GLN A 284      -9.354  28.290   6.953  1.00 56.74           C  
ATOM   2094  OE1 GLN A 284      -8.402  28.927   6.502  1.00 55.06           O  
ATOM   2095  NE2 GLN A 284     -10.505  28.164   6.301  1.00 54.87           N  
ATOM   2096  N   GLY A 285      -6.270  30.330  10.489  1.00 54.77           N  
ATOM   2097  CA  GLY A 285      -5.211  30.700  11.409  1.00 55.46           C  
ATOM   2098  C   GLY A 285      -5.614  31.848  12.312  1.00 55.99           C  
ATOM   2099  O   GLY A 285      -5.270  31.868  13.493  1.00 54.96           O  
ATOM   2100  N   ILE A 286      -6.345  32.809  11.754  1.00 53.71           N  
ATOM   2101  CA  ILE A 286      -6.830  33.948  12.525  1.00 55.29           C  
ATOM   2102  C   ILE A 286      -7.807  33.483  13.603  1.00 59.13           C  
ATOM   2103  O   ILE A 286      -7.796  33.989  14.727  1.00 51.99           O  
ATOM   2104  CB  ILE A 286      -7.510  34.995  11.617  1.00 56.87           C  
ATOM   2105  CG1 ILE A 286      -6.494  35.604  10.650  1.00 58.71           C  
ATOM   2106  CG2 ILE A 286      -8.155  36.095  12.444  1.00 59.25           C  
ATOM   2107  CD1 ILE A 286      -7.105  36.560   9.647  1.00 53.51           C  
ATOM   2108  N   LEU A 287      -8.640  32.506  13.259  1.00 48.76           N  
ATOM   2109  CA  LEU A 287      -9.594  31.947  14.207  1.00 51.57           C  
ATOM   2110  C   LEU A 287      -8.875  31.228  15.345  1.00 56.38           C  
ATOM   2111  O   LEU A 287      -9.250  31.362  16.509  1.00 57.12           O  
ATOM   2112  CB  LEU A 287     -10.556  30.990  13.501  1.00 47.60           C  
ATOM   2113  CG  LEU A 287     -11.498  30.201  14.417  1.00 63.32           C  
ATOM   2114  CD1 LEU A 287     -12.404  31.139  15.200  1.00 57.21           C  
ATOM   2115  CD2 LEU A 287     -12.315  29.199  13.616  1.00 60.63           C  
ATOM   2116  N   PHE A 288      -7.838  30.470  15.002  1.00 49.52           N  
ATOM   2117  CA  PHE A 288      -7.052  29.751  15.999  1.00 52.51           C  
ATOM   2118  C   PHE A 288      -6.374  30.707  16.975  1.00 57.51           C  
ATOM   2119  O   PHE A 288      -6.379  30.478  18.186  1.00 49.82           O  
ATOM   2120  CB  PHE A 288      -6.004  28.868  15.319  1.00 50.20           C  
ATOM   2121  CG  PHE A 288      -6.565  27.605  14.727  1.00 53.14           C  
ATOM   2122  CD1 PHE A 288      -7.607  26.935  15.348  1.00 50.70           C  
ATOM   2123  CD2 PHE A 288      -6.051  27.089  13.549  1.00 51.80           C  
ATOM   2124  CE1 PHE A 288      -8.123  25.773  14.806  1.00 57.21           C  
ATOM   2125  CE2 PHE A 288      -6.565  25.929  13.004  1.00 57.69           C  
ATOM   2126  CZ  PHE A 288      -7.602  25.270  13.632  1.00 50.13           C  
ATOM   2127  N   LEU A 289      -5.791  31.776  16.442  1.00 57.79           N  
ATOM   2128  CA  LEU A 289      -5.119  32.775  17.265  1.00 52.14           C  
ATOM   2129  C   LEU A 289      -6.101  33.496  18.177  1.00 50.69           C  
ATOM   2130  O   LEU A 289      -5.775  33.822  19.317  1.00 54.05           O  
ATOM   2131  CB  LEU A 289      -4.382  33.787  16.388  1.00 54.42           C  
ATOM   2132  CG  LEU A 289      -3.115  33.282  15.697  1.00 60.15           C  
ATOM   2133  CD1 LEU A 289      -2.544  34.360  14.793  1.00 57.05           C  
ATOM   2134  CD2 LEU A 289      -2.087  32.842  16.731  1.00 49.24           C  
ATOM   2135  N   ALA A 290      -7.302  33.745  17.668  1.00 53.15           N  
ATOM   2136  CA  ALA A 290      -8.345  34.380  18.464  1.00 49.71           C  
ATOM   2137  C   ALA A 290      -8.718  33.500  19.651  1.00 59.27           C  
ATOM   2138  O   ALA A 290      -8.809  33.975  20.783  1.00 50.81           O  
ATOM   2139  CB  ALA A 290      -9.566  34.666  17.609  1.00 53.85           C  
ATOM   2140  N   LEU A 291      -8.920  32.214  19.381  1.00 58.12           N  
ATOM   2141  CA  LEU A 291      -9.301  31.255  20.411  1.00 54.59           C  
ATOM   2142  C   LEU A 291      -8.213  31.093  21.466  1.00 55.56           C  
ATOM   2143  O   LEU A 291      -8.508  30.986  22.657  1.00 53.42           O  
ATOM   2144  CB  LEU A 291      -9.624  29.899  19.781  1.00 58.80           C  
ATOM   2145  CG  LEU A 291     -10.832  29.877  18.844  1.00 63.02           C  
ATOM   2146  CD1 LEU A 291     -11.037  28.489  18.262  1.00 68.23           C  
ATOM   2147  CD2 LEU A 291     -12.085  30.355  19.563  1.00 68.83           C  
ATOM   2148  N   TYR A 292      -6.958  31.075  21.027  1.00 53.89           N  
ATOM   2149  CA  TYR A 292      -5.832  30.955  21.946  1.00 52.87           C  
ATOM   2150  C   TYR A 292      -5.737  32.169  22.862  1.00 54.27           C  
ATOM   2151  O   TYR A 292      -5.421  32.043  24.044  1.00 55.42           O  
ATOM   2152  CB  TYR A 292      -4.519  30.778  21.180  1.00 48.62           C  
ATOM   2153  CG  TYR A 292      -3.291  30.858  22.063  1.00 51.70           C  
ATOM   2154  CD1 TYR A 292      -2.907  29.781  22.851  1.00 54.42           C  
ATOM   2155  CD2 TYR A 292      -2.517  32.012  22.108  1.00 53.45           C  
ATOM   2156  CE1 TYR A 292      -1.787  29.850  23.661  1.00 50.23           C  
ATOM   2157  CE2 TYR A 292      -1.396  32.090  22.915  1.00 55.27           C  
ATOM   2158  CZ  TYR A 292      -1.036  31.006  23.689  1.00 56.03           C  
ATOM   2159  OH  TYR A 292       0.079  31.076  24.493  1.00 54.48           O  
ATOM   2160  N   ILE A 293      -6.009  33.344  22.303  1.00 52.57           N  
ATOM   2161  CA  ILE A 293      -5.958  34.586  23.064  1.00 53.29           C  
ATOM   2162  C   ILE A 293      -7.107  34.640  24.069  1.00 57.48           C  
ATOM   2163  O   ILE A 293      -6.933  35.098  25.198  1.00 52.09           O  
ATOM   2164  CB  ILE A 293      -5.995  35.811  22.125  1.00 56.42           C  
ATOM   2165  CG1 ILE A 293      -4.640  35.967  21.432  1.00 53.42           C  
ATOM   2166  CG2 ILE A 293      -6.329  37.083  22.890  1.00 52.86           C  
ATOM   2167  CD1 ILE A 293      -4.580  37.103  20.449  1.00 61.19           C  
ATOM   2168  N   ILE A 294      -8.275  34.149  23.663  1.00 54.47           N  
ATOM   2169  CA  ILE A 294      -9.412  34.036  24.571  1.00 54.84           C  
ATOM   2170  C   ILE A 294      -9.092  33.078  25.717  1.00 58.83           C  
ATOM   2171  O   ILE A 294      -9.427  33.341  26.873  1.00 60.27           O  
ATOM   2172  CB  ILE A 294     -10.681  33.549  23.836  1.00 65.10           C  
ATOM   2173  CG1 ILE A 294     -11.154  34.598  22.828  1.00 54.53           C  
ATOM   2174  CG2 ILE A 294     -11.795  33.228  24.826  1.00 64.27           C  
ATOM   2175  CD1 ILE A 294     -12.366  34.170  22.031  1.00 62.00           C  
ATOM   2176  N   ALA A 295      -8.427  31.975  25.386  1.00 55.02           N  
ATOM   2177  CA  ALA A 295      -8.088  30.945  26.363  1.00 55.67           C  
ATOM   2178  C   ALA A 295      -7.139  31.460  27.442  1.00 63.36           C  
ATOM   2179  O   ALA A 295      -7.403  31.303  28.634  1.00 62.71           O  
ATOM   2180  CB  ALA A 295      -7.480  29.739  25.663  1.00 58.70           C  
ATOM   2181  N   ILE A 296      -6.038  32.078  27.025  1.00 56.96           N  
ATOM   2182  CA  ILE A 296      -5.040  32.575  27.969  1.00 61.53           C  
ATOM   2183  C   ILE A 296      -5.553  33.769  28.769  1.00 65.05           C  
ATOM   2184  O   ILE A 296      -4.928  34.188  29.742  1.00 73.89           O  
ATOM   2185  CB  ILE A 296      -3.733  32.979  27.253  1.00 54.07           C  
ATOM   2186  CG1 ILE A 296      -4.002  34.076  26.223  1.00 64.16           C  
ATOM   2187  CG2 ILE A 296      -3.087  31.769  26.597  1.00 59.27           C  
ATOM   2188  CD1 ILE A 296      -2.765  34.527  25.475  1.00 63.64           C  
ATOM   2189  N   ALA A 297      -6.693  34.311  28.355  1.00 65.36           N  
ATOM   2190  CA  ALA A 297      -7.282  35.463  29.027  1.00 67.12           C  
ATOM   2191  C   ALA A 297      -8.322  35.047  30.062  1.00 74.40           C  
ATOM   2192  O   ALA A 297      -8.688  35.837  30.932  1.00 74.98           O  
ATOM   2193  CB  ALA A 297      -7.909  36.404  28.007  1.00 60.86           C  
ATOM   2194  N   SER A 298      -8.794  33.807  29.974  1.00 70.51           N  
ATOM   2195  CA  SER A 298      -9.900  33.370  30.819  1.00 71.57           C  
ATOM   2196  C   SER A 298      -9.643  32.064  31.570  1.00 71.42           C  
ATOM   2197  O   SER A 298     -10.379  31.735  32.497  1.00 84.05           O  
ATOM   2198  CB  SER A 298     -11.171  33.232  29.976  1.00 76.13           C  
ATOM   2199  OG  SER A 298     -10.964  32.361  28.878  1.00 74.78           O  
ATOM   2200  N   LEU A 299      -8.613  31.320  31.178  1.00 74.46           N  
ATOM   2201  CA  LEU A 299      -8.306  30.056  31.847  1.00 86.78           C  
ATOM   2202  C   LEU A 299      -7.403  30.261  33.058  1.00 86.82           C  
ATOM   2203  O   LEU A 299      -6.942  31.370  33.318  1.00 92.56           O  
ATOM   2204  CB  LEU A 299      -7.650  29.072  30.874  1.00 84.20           C  
ATOM   2205  CG  LEU A 299      -8.551  28.456  29.803  1.00 80.28           C  
ATOM   2206  CD1 LEU A 299      -7.762  27.490  28.932  1.00 74.49           C  
ATOM   2207  CD2 LEU A 299      -9.743  27.756  30.441  1.00 78.26           C  
ATOM   2208  N   ARG A 300      -7.156  29.183  33.796  1.00 92.41           N  
ATOM   2209  CA  ARG A 300      -6.284  29.236  34.964  1.00100.53           C  
ATOM   2210  C   ARG A 300      -4.906  28.664  34.647  1.00103.20           C  
ATOM   2211  O   ARG A 300      -4.744  27.450  34.517  1.00 97.32           O  
ATOM   2212  CB  ARG A 300      -6.909  28.478  36.137  1.00 99.93           C  
ATOM   2213  CG  ARG A 300      -7.956  29.270  36.905  1.00106.80           C  
ATOM   2214  CD  ARG A 300      -8.663  28.399  37.932  1.00115.00           C  
ATOM   2215  NE  ARG A 300     -10.117  28.493  37.821  1.00119.29           N  
ATOM   2216  CZ  ARG A 300     -10.969  27.754  38.524  1.00126.57           C  
ATOM   2217  NH1 ARG A 300     -10.515  26.862  39.394  1.00127.39           N  
ATOM   2218  NH2 ARG A 300     -12.276  27.907  38.359  1.00128.49           N  
TER    2219      ARG A 300 
HETATM 2220 CA    CA A 401      -9.627   8.237  34.859  1.00 62.41          CA2+
HETATM 2221 CA  A CA A 402       7.595  20.983  23.509  0.55 56.45          CA2+
HETATM 2222 CA  B CA A 402       4.928  19.611  23.527  0.45 62.91          CA2+
HETATM 2223  C24 OLC A 403       4.087  19.228   2.407  1.00 72.84           C  
HETATM 2224  C2  OLC A 403       8.103  22.417  -0.970  1.00 76.56           C  
HETATM 2225  C21 OLC A 403       5.621  20.326   0.780  1.00 81.21           C  
HETATM 2226  C1  OLC A 403       7.147  21.280  -0.607  1.00 84.50           C  
HETATM 2227  C22 OLC A 403       5.044  20.399   2.192  1.00 70.50           C  
HETATM 2228  O19 OLC A 403       7.016  20.301  -1.341  1.00 90.42           O  
HETATM 2229  O25 OLC A 403       4.796  17.999   2.242  1.00 88.72           O  
HETATM 2230  O23 OLC A 403       6.112  20.316   3.139  1.00 57.48           O  
HETATM 2231  O20 OLC A 403       6.501  21.431   0.578  1.00 77.47           O  
HETATM 2232  C24 OLC A 404     -11.664   5.237  34.937  1.00 79.26           C  
HETATM 2233  C2  OLC A 404      -8.568   1.802  32.538  1.00 75.65           C  
HETATM 2234  C21 OLC A 404     -11.234   4.349  32.628  1.00 82.65           C  
HETATM 2235  C1  OLC A 404      -9.748   2.695  32.159  1.00 85.54           C  
HETATM 2236  C22 OLC A 404     -11.409   5.611  33.474  1.00 74.46           C  
HETATM 2237  O19 OLC A 404     -10.285   2.598  31.057  1.00 88.13           O  
HETATM 2238  O25 OLC A 404     -10.557   4.488  35.446  1.00 89.69           O  
HETATM 2239  O23 OLC A 404     -10.222   6.403  33.380  1.00 66.06           O  
HETATM 2240  O20 OLC A 404     -10.121   3.592  33.112  1.00 84.10           O  
HETATM 2241  C2  MYS A 405     -15.126  14.947  26.037  1.00 68.88           C  
HETATM 2242  C3  MYS A 405     -15.128  15.051  27.564  1.00 73.49           C  
HETATM 2243  C4  MYS A 405     -14.748  16.473  27.983  1.00 68.63           C  
HETATM 2244  C5  MYS A 405     -14.751  16.577  29.510  1.00 65.14           C  
HETATM 2245  C2  MYS A 406      -3.298  30.525  31.426  1.00 77.38           C  
HETATM 2246  C3  MYS A 406      -3.532  29.716  30.149  1.00 78.94           C  
HETATM 2247  C4  MYS A 406      -2.458  28.634  30.028  1.00 85.86           C  
HETATM 2248  C5  MYS A 406      -2.687  27.823  28.750  1.00 85.89           C  
HETATM 2249  C6  MYS A 406      -4.066  27.162  28.801  1.00 78.30           C  
HETATM 2250  C2  MYS A 407       6.853  -0.797  10.532  1.00 86.97           C  
HETATM 2251  C3  MYS A 407       7.392   0.574  10.949  1.00 71.04           C  
HETATM 2252  C4  MYS A 407       7.733   0.552  12.440  1.00 73.63           C  
HETATM 2253  C5  MYS A 407       8.272   1.918  12.868  1.00 82.86           C  
HETATM 2254  C6  MYS A 407       8.613   1.889  14.360  1.00 81.01           C  
HETATM 2255  C7  MYS A 407       9.156   3.256  14.785  1.00 84.40           C  
HETATM 2256  C8  MYS A 407       9.500   3.235  16.276  1.00 79.92           C  
HETATM 2257  C9  MYS A 407       8.244   2.920  17.091  1.00 73.62           C  
HETATM 2258  C2  MYS A 408     -14.872  32.841  19.511  1.00 81.45           C  
HETATM 2259  C3  MYS A 408     -15.879  31.721  19.778  1.00 81.41           C  
HETATM 2260  C4  MYS A 408     -16.375  31.811  21.222  1.00 84.00           C  
HETATM 2261  C5  MYS A 408     -15.193  31.668  22.184  1.00 83.30           C  
HETATM 2262  C6  MYS A 408     -15.693  31.755  23.627  1.00 80.66           C  
HETATM 2263  C7  MYS A 408     -16.373  33.109  23.841  1.00 85.82           C  
HETATM 2264  C8  MYS A 408     -16.880  33.223  25.280  1.00 93.15           C  
HETATM 2265  C9  MYS A 408     -15.709  33.105  26.258  1.00 90.57           C  
HETATM 2266  C10 MYS A 408     -16.235  33.231  27.690  1.00 89.80           C  
HETATM 2267  C11 MYS A 408     -15.072  33.121  28.678  1.00 96.03           C  
HETATM 2268  C12 MYS A 408     -15.605  33.251  30.105  1.00 87.33           C  
HETATM 2269  C1  MYS A 409       7.896   1.902  28.947  1.00 68.97           C  
HETATM 2270  C2  MYS A 409       7.892   2.157  30.455  1.00 69.17           C  
HETATM 2271  C3  MYS A 409       6.516   1.838  31.046  1.00 70.42           C  
HETATM 2272  C4  MYS A 409       6.570   2.112  32.549  1.00 78.02           C  
HETATM 2273  C5  MYS A 409       5.225   1.820  33.216  1.00 71.05           C  
HETATM 2274  C6  MYS A 409       5.373   2.126  34.708  1.00 72.90           C  
HETATM 2275  C7  MYS A 409       4.062   1.867  35.448  1.00 68.87           C  
HETATM 2276  C8  MYS A 409       4.263   2.194  36.931  1.00 69.15           C  
HETATM 2277  C9  MYS A 409       2.958   1.943  37.684  1.00 64.95           C  
HETATM 2278  C10 MYS A 409       3.127   2.256  39.174  1.00 70.70           C  
HETATM 2279  C11 MYS A 409       1.790   1.971  39.855  1.00 66.83           C  
HETATM 2280  C12 MYS A 409       1.848   2.224  41.362  1.00 70.56           C  
HETATM 2281  C13 MYS A 409       0.472   1.878  41.936  1.00 69.21           C  
HETATM 2282  C14 MYS A 409       0.446   2.097  43.449  1.00 88.55           C  
HETATM 2283  C15 MYS A 409      -0.942   1.731  43.980  1.00 98.53           C  
HETATM 2284  C2  MYS A 410      -3.472   5.274  16.557  1.00 79.36           C  
HETATM 2285  C3  MYS A 410      -3.987   4.313  17.626  1.00 74.32           C  
HETATM 2286  C4  MYS A 410      -5.062   5.008  18.462  1.00 72.86           C  
HETATM 2287  C5  MYS A 410      -6.217   5.432  17.553  1.00 72.57           C  
HETATM 2288  C6  MYS A 410      -7.297   6.119  18.388  1.00 64.28           C  
HETATM 2289  C7  MYS A 410      -7.803   5.135  19.443  1.00 70.49           C  
HETATM 2290  C8  MYS A 410      -8.885   5.799  20.293  1.00 72.48           C  
HETATM 2291  C9  MYS A 410      -9.381   4.803  21.342  1.00 69.09           C  
HETATM 2292  C2  MYS A 411     -11.736  29.420  34.123  1.00 92.42           C  
HETATM 2293  C3  MYS A 411     -13.019  28.968  33.428  1.00 87.08           C  
HETATM 2294  C4  MYS A 411     -13.067  29.479  31.983  1.00 76.19           C  
HETATM 2295  C5  MYS A 411     -14.374  28.977  31.365  1.00 80.79           C  
HETATM 2296  C6  MYS A 411     -14.543  29.414  29.906  1.00 87.97           C  
HETATM 2297  C7  MYS A 411     -13.384  28.879  29.063  1.00 84.18           C  
HETATM 2298  C8  MYS A 411     -13.593  29.262  27.595  1.00 84.23           C  
HETATM 2299  C9  MYS A 411     -12.421  28.729  26.769  1.00 83.54           C  
HETATM 2300  C10 MYS A 411     -12.634  29.039  25.286  1.00 75.80           C  
HETATM 2301  C11 MYS A 411     -11.435  28.503  24.491  1.00 81.34           C  
HETATM 2302  C12 MYS A 411     -11.478  28.667  22.948  1.00 76.65           C  
HETATM 2303  C13 MYS A 411     -12.589  27.911  22.167  1.00 80.75           C  
HETATM 2304  C14 MYS A 411     -14.049  28.273  22.474  1.00 84.99           C  
HETATM 2305  C2  MYS A 412     -17.932  28.554  21.827  1.00 91.36           C  
HETATM 2306  C3  MYS A 412     -17.447  27.422  20.920  1.00 92.71           C  
HETATM 2307  C4  MYS A 412     -16.681  28.003  19.729  1.00 86.37           C  
HETATM 2308  C5  MYS A 412     -16.204  26.854  18.840  1.00 77.79           C  
HETATM 2309  C6  MYS A 412     -15.425  27.397  17.638  1.00 79.21           C  
HETATM 2310  C7  MYS A 412     -16.296  28.316  16.779  1.00 81.73           C  
HETATM 2311  C8  MYS A 412     -15.458  28.820  15.599  1.00 86.99           C  
HETATM 2312  C9  MYS A 412     -16.293  29.741  14.706  1.00 79.59           C  
HETATM 2313  C10 MYS A 412     -17.499  28.974  14.159  1.00 80.90           C  
HETATM 2314  C2  MYS A 413     -14.357   6.213  21.488  1.00 83.14           C  
HETATM 2315  C3  MYS A 413     -14.704   6.084  22.972  1.00 81.75           C  
HETATM 2316  C4  MYS A 413     -14.150   7.298  23.714  1.00 79.61           C  
HETATM 2317  C5  MYS A 413     -14.475   7.206  25.206  1.00 81.23           C  
HETATM 2318  C6  MYS A 413     -13.861   5.938  25.807  1.00 78.51           C  
HETATM 2319  C7  MYS A 413     -14.180   5.907  27.303  1.00 83.96           C  
HETATM 2320  C8  MYS A 413     -13.595   4.664  27.976  1.00 85.31           C  
HETATM 2321  C9  MYS A 413     -13.927   4.739  29.467  1.00 79.00           C  
HETATM 2322  C10 MYS A 413     -15.442   4.778  29.671  1.00 76.73           C  
HETATM 2323  C11 MYS A 413     -15.731   4.896  31.168  1.00 80.53           C  
HETATM 2324  C12 MYS A 413     -15.089   6.193  31.669  1.00 78.51           C  
HETATM 2325  C13 MYS A 413     -15.339   6.380  33.165  1.00 84.10           C  
HETATM 2326  C14 MYS A 413     -14.684   7.688  33.619  1.00 75.36           C  
HETATM 2327  C1  PGE A 414      14.451  30.869   9.746  1.00 71.22           C  
HETATM 2328  O1  PGE A 414      14.288  32.249   9.411  1.00 80.09           O  
HETATM 2329  C2  PGE A 414      14.178  30.673  11.238  1.00 65.15           C  
HETATM 2330  O2  PGE A 414      12.840  31.081  11.535  1.00 72.80           O  
HETATM 2331  C3  PGE A 414      12.648  31.046  12.950  1.00 65.43           C  
HETATM 2332  C4  PGE A 414      11.263  31.596  13.296  1.00 71.52           C  
HETATM 2333  O4  PGE A 414      10.784  35.752  12.736  1.00 89.33           O  
HETATM 2334  C6  PGE A 414       9.672  34.854  12.673  1.00 78.65           C  
HETATM 2335  C5  PGE A 414      10.008  33.561  13.419  1.00 77.79           C  
HETATM 2336  O3  PGE A 414      11.155  32.944  12.829  1.00 82.86           O  
TER    2337      PGE A 414 
HETATM 2338  O   HOH A 501      -7.964   4.092  36.268  0.93 64.27           O  
HETATM 2339  O   HOH A 502     -11.379  15.322  30.702  0.96 53.85           O  
HETATM 2340  O   HOH A 503      -9.511  15.665  32.798  0.73 57.88           O  
HETATM 2341  O   HOH A 504      -6.448  41.171   8.224  1.00 74.40           O  
HETATM 2342  O   HOH A 505      21.535  27.719  32.336  1.00 69.11           O  
HETATM 2343  O   HOH A 506       4.581  21.971  22.771  1.00 71.73           O  
HETATM 2344  O   HOH A 507      -9.139  31.978   1.257  1.00 71.61           O  
HETATM 2345  O   HOH A 508      14.472  22.563  26.650  1.00 65.39           O  
HETATM 2346  O   HOH A 509      -5.671  31.134   2.829  0.87 43.57           O  
HETATM 2347  O   HOH A 510      -0.475  20.278  42.036  1.00 81.99           O  
HETATM 2348  O   HOH A 511      -8.606   7.115  36.970  0.81 59.82           O  
HETATM 2349  O   HOH A 512      17.934  20.679  27.906  1.00 70.65           O  
HETATM 2350  O   HOH A 513      -7.819  42.923   4.861  1.00 84.62           O  
HETATM 2351  O   HOH A 514       7.218   4.739  38.076  1.00 76.55           O  
HETATM 2352  O   HOH A 515     -15.723  12.642  14.424  1.00 74.42           O  
HETATM 2353  O   HOH A 516     -16.646  11.614  16.276  1.00 77.28           O  
TER    2354      HOH A 516 
HETATM 2355  C1  UNK     0      13.133  22.719  17.155  1.00  0.00           C  
HETATM 2356  C2  UNK     0      13.761  21.530  17.587  1.00  0.00           C  
HETATM 2357  C3  UNK     0      14.873  21.673  18.495  1.00  0.00           C  
HETATM 2358  C4  UNK     0      15.295  22.923  18.895  1.00  0.00           C  
HETATM 2359  C5  UNK     0      14.646  24.092  18.436  1.00  0.00           C  
HETATM 2360  C6  UNK     0      13.553  23.975  17.561  1.00  0.00           C  
HETATM 2361  C7  UNK     0      15.601  20.500  19.067  1.00  0.00           C  
HETATM 2362  N8  UNK     0      15.964  19.430  18.421  1.00  0.00           N  
HETATM 2363  C9  UNK     0      15.576  19.353  17.001  1.00  0.00           C  
HETATM 2364  C10 UNK     0      14.082  19.180  16.784  1.00  0.00           C  
HETATM 2365  N11 UNK     0      13.304  20.257  17.128  1.00  0.00           N  
HETATM 2366  O12 UNK     0      13.616  18.123  16.365  1.00  0.00           O  
HETATM 2367  C16 UNK     0      15.931  20.573  20.531  1.00  0.00           C  
HETATM 2368  C19 UNK     0      17.247  20.269  20.936  1.00  0.00           C  
HETATM 2369  C20 UNK     0      17.597  20.345  22.287  1.00  0.00           C  
HETATM 2370  C21 UNK     0      16.645  20.731  23.243  1.00  0.00           C  
HETATM 2371  C22 UNK     0      15.341  21.040  22.836  1.00  0.00           C  
HETATM 2372  C23 UNK     0      14.982  20.967  21.483  1.00  0.00           C  
HETATM 2373  N29 UNK     0      15.109  25.419  18.877  1.00  0.00           N1+
HETATM 2374  O30 UNK     0      16.057  25.474  19.644  1.00  0.00           O1-
HETATM 2375  O31 UNK     0      14.523  26.403  18.455  1.00  0.00           O  
HETATM 2376  C32 UNK     0      11.839  20.089  16.970  1.00  0.00           C  
HETATM 2377  C33 UNK     0      11.270  20.111  15.550  1.00  0.00           C  
HETATM 2378  N34 UNK     0       9.784  19.912  15.443  1.00  0.00           N1+
HETATM 2379  C39 UNK     0       8.908  21.002  16.151  1.00  0.00           C  
HETATM 2380  C40 UNK     0       7.702  21.173  15.217  1.00  0.00           C  
HETATM 2381  C41 UNK     0       8.344  21.112  13.833  1.00  0.00           C  
HETATM 2382  C42 UNK     0       9.277  19.891  13.932  1.00  0.00           C  
TER    2383      UNK     0 
END
