# Supplementary material for: New Insights into the Structure–Activity Relationship and Neuroprotective Profile of Benzodiazepinone Derivatives of Neurounina-1 as Modulators of the Na+/Ca2+ Exchanger Isoforms
Source: J Med Chem. 2021 Nov 30;64(24):17901–19. doi: 10.1021/acs.jmedchem.1c01212 (PMC8713167; doi:10.1021/acs.jmedchem.1c01212)
Supplement: Supplementary file 4 — jm1c01212_si_004.pdb [file jm1c01212_si_004.pdb]

TITLE  MOLECULAR INTERACTION MODEL BETWEEN NCX_MJ IN THE CALCIUM LOADED 
TITLE  SEMI-OPEN CONFORMATION (PDB ID: 5JDF) AND THE ACTIVATOR 14.
REMARK THE MODEL WAS OBTAINED BY SUPERIMPOSING THE HEAVY ATOMS OF PROLINE 
REMARK P82 OF BRD4 IN COMPLEX WITH ALPRAZOLAM (PDB ID:3U5J) ON THE HEAVY 
REMARK ATOMS OF PROLINE P212 OF MJ_NCX (PDB IDS: 5JDF), AND THE 
REMARK CACLULATED GM CONFORMER OF 14 ON THE X-RAY STRUCTURE OF ALPRAZOLAM 
REMARK BY THE COMMON PHENYL-BENZODIAZEPINE SKELETON. NO STRUCTURAL 
REMARK OPTIMIZATION/ENERGY MINIMIZATION CALCULATION HAS BEEN PERFORMED ON 
REMARK THE RESULTING STRUCTURES
REMARK   Accelrys Discovery Studio PDB file 
REMARK   Created:  2021-07-09T12:46:58Z
COMPND    MOL_ID: 1; NCX_MJ IN THE CALCIUM LOADED SEMI-OPEN 
COMPND    CONFORMATION (PDB ID: 5JDF)
COMPND    MOL_ID: 2; GM CONFORMER OF COMPOUND 14                                                     
ATOM      1  N   MET A   1      23.797  37.278  37.775  1.00129.53           N1+
ATOM      2  CA  MET A   1      22.417  37.739  37.660  1.00117.72           C  
ATOM      3  C   MET A   1      22.333  39.011  36.818  1.00121.87           C  
ATOM      4  O   MET A   1      23.352  39.509  36.339  1.00114.45           O  
ATOM      5  CB  MET A   1      21.817  37.983  39.045  1.00117.18           C  
ATOM      6  CG  MET A   1      22.615  37.361  40.177  1.00131.25           C  
ATOM      7  SD  MET A   1      23.018  35.628  39.886  1.00164.09           S  
ATOM      8  CE  MET A   1      21.491  34.828  40.371  1.00136.43           C  
ATOM      9  N   VAL A   2      21.112  39.520  36.649  1.00127.16           N  
ATOM     10  CA  VAL A   2      20.774  40.708  35.839  1.00123.23           C  
ATOM     11  C   VAL A   2      21.478  40.873  34.472  1.00118.61           C  
ATOM     12  O   VAL A   2      20.853  41.330  33.516  1.00116.58           O  
ATOM     13  CB  VAL A   2      20.982  42.024  36.668  1.00107.44           C  
ATOM     14  CG1 VAL A   2      22.452  42.389  36.811  1.00106.17           C  
ATOM     15  CG2 VAL A   2      20.215  43.179  36.031  1.00109.88           C  
ATOM     16  N   ILE A   3      22.746  40.486  34.363  1.00107.53           N  
ATOM     17  CA  ILE A   3      23.526  40.735  33.156  1.00113.22           C  
ATOM     18  C   ILE A   3      23.889  39.425  32.452  1.00110.24           C  
ATOM     19  O   ILE A   3      24.194  39.409  31.248  1.00110.84           O  
ATOM     20  CB  ILE A   3      24.813  41.521  33.476  1.00122.44           C  
ATOM     21  CG1 ILE A   3      24.994  42.662  32.482  1.00116.87           C  
ATOM     22  CG2 ILE A   3      26.031  40.595  33.491  1.00118.65           C  
ATOM     23  CD1 ILE A   3      26.042  43.673  32.913  1.00115.19           C  
ATOM     24  N   LEU A   4      23.868  38.335  33.214  1.00107.43           N  
ATOM     25  CA  LEU A   4      23.937  37.007  32.632  1.00109.05           C  
ATOM     26  C   LEU A   4      22.554  36.642  32.119  1.00111.78           C  
ATOM     27  O   LEU A   4      22.399  35.725  31.316  1.00107.63           O  
ATOM     28  CB  LEU A   4      24.431  35.986  33.656  1.00111.80           C  
ATOM     29  CG  LEU A   4      25.732  35.267  33.290  1.00108.94           C  
ATOM     30  CD1 LEU A   4      26.879  36.265  33.190  1.00103.31           C  
ATOM     31  CD2 LEU A   4      26.065  34.135  34.258  1.00108.42           C  
ATOM     32  N   GLY A   5      21.554  37.373  32.604  1.00108.93           N  
ATOM     33  CA  GLY A   5      20.180  37.181  32.183  1.00100.56           C  
ATOM     34  C   GLY A   5      19.973  37.606  30.745  1.00 93.73           C  
ATOM     35  O   GLY A   5      19.472  36.831  29.936  1.00 91.19           O  
ATOM     36  N   VAL A   6      20.363  38.839  30.432  1.00 94.36           N  
ATOM     37  CA  VAL A   6      20.285  39.360  29.070  1.00 87.71           C  
ATOM     38  C   VAL A   6      21.110  38.494  28.125  1.00100.99           C  
ATOM     39  O   VAL A   6      20.698  38.212  26.998  1.00105.18           O  
ATOM     40  CB  VAL A   6      20.778  40.821  28.994  1.00 94.49           C  
ATOM     41  CG1 VAL A   6      20.762  41.325  27.557  1.00 96.55           C  
ATOM     42  CG2 VAL A   6      19.929  41.713  29.887  1.00 97.36           C  
ATOM     43  N   GLY A   7      22.276  38.069  28.603  1.00103.88           N  
ATOM     44  CA  GLY A   7      23.144  37.187  27.847  1.00 91.43           C  
ATOM     45  C   GLY A   7      22.467  35.867  27.543  1.00 93.20           C  
ATOM     46  O   GLY A   7      22.328  35.493  26.381  1.00 91.15           O  
ATOM     47  N   TYR A   8      22.034  35.167  28.589  1.00 98.47           N  
ATOM     48  CA  TYR A   8      21.326  33.897  28.432  1.00 91.65           C  
ATOM     49  C   TYR A   8      20.048  34.031  27.600  1.00 95.64           C  
ATOM     50  O   TYR A   8      19.739  33.167  26.785  1.00 85.79           O  
ATOM     51  CB  TYR A   8      20.968  33.303  29.798  1.00 90.07           C  
ATOM     52  CG  TYR A   8      22.109  32.641  30.541  1.00 98.35           C  
ATOM     53  CD1 TYR A   8      23.381  32.558  29.989  1.00102.05           C  
ATOM     54  CD2 TYR A   8      21.905  32.090  31.800  1.00102.85           C  
ATOM     55  CE1 TYR A   8      24.419  31.949  30.675  1.00100.54           C  
ATOM     56  CE2 TYR A   8      22.933  31.481  32.492  1.00108.51           C  
ATOM     57  CZ  TYR A   8      24.188  31.413  31.926  1.00104.33           C  
ATOM     58  OH  TYR A   8      25.213  30.806  32.615  1.00111.41           O  
ATOM     59  N   PHE A   9      19.310  35.118  27.809  1.00 89.30           N  
ATOM     60  CA  PHE A   9      17.990  35.289  27.196  1.00 87.21           C  
ATOM     61  C   PHE A   9      18.020  35.389  25.664  1.00 91.29           C  
ATOM     62  O   PHE A   9      17.280  34.684  24.976  1.00101.31           O  
ATOM     63  CB  PHE A   9      17.301  36.521  27.788  1.00 79.93           C  
ATOM     64  CG  PHE A   9      15.895  36.728  27.300  1.00 75.99           C  
ATOM     65  CD1 PHE A   9      14.843  36.026  27.852  1.00 88.75           C  
ATOM     66  CD2 PHE A   9      15.626  37.645  26.310  1.00 77.96           C  
ATOM     67  CE1 PHE A   9      13.560  36.224  27.409  1.00 87.25           C  
ATOM     68  CE2 PHE A   9      14.347  37.858  25.864  1.00 91.55           C  
ATOM     69  CZ  PHE A   9      13.303  37.148  26.408  1.00 94.84           C  
ATOM     70  N   LEU A  10      18.871  36.265  25.136  1.00 82.83           N  
ATOM     71  CA  LEU A  10      19.063  36.393  23.687  1.00 88.97           C  
ATOM     72  C   LEU A  10      19.979  35.357  23.029  1.00 84.90           C  
ATOM     73  O   LEU A  10      19.815  35.070  21.842  1.00 82.71           O  
ATOM     74  CB  LEU A  10      19.585  37.794  23.345  1.00 88.10           C  
ATOM     75  CG  LEU A  10      18.824  38.985  23.930  1.00 90.96           C  
ATOM     76  CD1 LEU A  10      19.485  40.281  23.507  1.00 87.47           C  
ATOM     77  CD2 LEU A  10      17.384  38.948  23.415  1.00104.87           C  
ATOM     78  N   LEU A  11      20.947  34.818  23.763  1.00 80.45           N  
ATOM     79  CA  LEU A  11      21.769  33.744  23.207  1.00 87.64           C  
ATOM     80  C   LEU A  11      20.918  32.496  22.987  1.00 91.82           C  
ATOM     81  O   LEU A  11      21.097  31.759  22.013  1.00 87.73           O  
ATOM     82  CB  LEU A  11      22.950  33.425  24.122  1.00 78.42           C  
ATOM     83  CG  LEU A  11      23.890  32.343  23.590  1.00 85.90           C  
ATOM     84  CD1 LEU A  11      24.584  32.831  22.329  1.00 87.85           C  
ATOM     85  CD2 LEU A  11      24.900  31.902  24.642  1.00 89.22           C  
ATOM     86  N   GLY A  12      19.990  32.270  23.911  1.00 82.08           N  
ATOM     87  CA  GLY A  12      19.023  31.201  23.774  1.00 75.86           C  
ATOM     88  C   GLY A  12      18.146  31.459  22.566  1.00 76.90           C  
ATOM     89  O   GLY A  12      17.757  30.529  21.863  1.00 80.67           O  
ATOM     90  N   LEU A  13      17.846  32.732  22.320  1.00 76.83           N  
ATOM     91  CA  LEU A  13      17.056  33.121  21.156  1.00 80.55           C  
ATOM     92  C   LEU A  13      17.821  32.888  19.858  1.00 81.49           C  
ATOM     93  O   LEU A  13      17.240  32.471  18.856  1.00 82.96           O  
ATOM     94  CB  LEU A  13      16.630  34.587  21.252  1.00 70.25           C  
ATOM     95  CG  LEU A  13      15.493  34.895  22.227  1.00 81.81           C  
ATOM     96  CD1 LEU A  13      15.189  36.379  22.238  1.00 92.90           C  
ATOM     97  CD2 LEU A  13      14.254  34.105  21.855  1.00 84.84           C  
ATOM     98  N   ILE A  14      19.121  33.165  19.880  1.00 82.15           N  
ATOM     99  CA  ILE A  14      19.971  32.924  18.720  1.00 79.63           C  
ATOM    100  C   ILE A  14      19.994  31.436  18.386  1.00 72.48           C  
ATOM    101  O   ILE A  14      19.905  31.049  17.221  1.00 70.09           O  
ATOM    102  CB  ILE A  14      21.414  33.422  18.952  1.00 83.41           C  
ATOM    103  CG1 ILE A  14      21.428  34.931  19.200  1.00 96.96           C  
ATOM    104  CG2 ILE A  14      22.294  33.090  17.759  1.00 63.11           C  
ATOM    105  CD1 ILE A  14      22.798  35.481  19.534  1.00102.64           C  
ATOM    106  N   LEU A  15      20.097  30.606  19.418  1.00 70.07           N  
ATOM    107  CA  LEU A  15      20.123  29.161  19.235  1.00 78.51           C  
ATOM    108  C   LEU A  15      18.762  28.627  18.799  1.00 71.02           C  
ATOM    109  O   LEU A  15      18.683  27.641  18.070  1.00 74.21           O  
ATOM    110  CB  LEU A  15      20.574  28.466  20.520  1.00 77.45           C  
ATOM    111  CG  LEU A  15      22.003  28.775  20.968  1.00 81.97           C  
ATOM    112  CD1 LEU A  15      22.413  27.875  22.123  1.00 70.00           C  
ATOM    113  CD2 LEU A  15      22.975  28.639  19.804  1.00 72.51           C  
ATOM    114  N   LEU A  16      17.695  29.277  19.249  1.00 69.24           N  
ATOM    115  CA  LEU A  16      16.347  28.889  18.850  1.00 66.32           C  
ATOM    116  C   LEU A  16      16.090  29.227  17.387  1.00 65.64           C  
ATOM    117  O   LEU A  16      15.435  28.470  16.673  1.00 68.55           O  
ATOM    118  CB  LEU A  16      15.300  29.571  19.734  1.00 64.52           C  
ATOM    119  CG  LEU A  16      15.050  28.950  21.109  1.00 70.47           C  
ATOM    120  CD1 LEU A  16      14.214  29.883  21.972  1.00 60.86           C  
ATOM    121  CD2 LEU A  16      14.371  27.597  20.961  1.00 69.65           C  
ATOM    122  N   TYR A  17      16.612  30.367  16.948  1.00 67.61           N  
ATOM    123  CA  TYR A  17      16.396  30.832  15.583  1.00 74.36           C  
ATOM    124  C   TYR A  17      17.138  29.955  14.578  1.00 68.85           C  
ATOM    125  O   TYR A  17      16.536  29.407  13.657  1.00 70.72           O  
ATOM    126  CB  TYR A  17      16.835  32.292  15.445  1.00 72.11           C  
ATOM    127  CG  TYR A  17      16.376  32.963  14.169  1.00 66.87           C  
ATOM    128  CD1 TYR A  17      15.077  33.440  14.041  1.00 72.65           C  
ATOM    129  CD2 TYR A  17      17.243  33.130  13.097  1.00 68.94           C  
ATOM    130  CE1 TYR A  17      14.653  34.058  12.878  1.00 77.30           C  
ATOM    131  CE2 TYR A  17      16.828  33.747  11.930  1.00 63.29           C  
ATOM    132  CZ  TYR A  17      15.532  34.209  11.827  1.00 76.52           C  
ATOM    133  OH  TYR A  17      15.112  34.823  10.669  1.00 83.92           O  
ATOM    134  N   TYR A  18      18.446  29.816  14.763  1.00 68.75           N  
ATOM    135  CA  TYR A  18      19.265  29.035  13.842  1.00 72.27           C  
ATOM    136  C   TYR A  18      19.082  27.534  14.044  1.00 69.46           C  
ATOM    137  O   TYR A  18      19.141  26.761  13.087  1.00 70.89           O  
ATOM    138  CB  TYR A  18      20.740  29.409  13.995  1.00 76.27           C  
ATOM    139  CG  TYR A  18      21.052  30.814  13.537  1.00 74.81           C  
ATOM    140  CD1 TYR A  18      21.239  31.100  12.191  1.00 66.79           C  
ATOM    141  CD2 TYR A  18      21.151  31.857  14.448  1.00 72.21           C  
ATOM    142  CE1 TYR A  18      21.521  32.384  11.767  1.00 77.13           C  
ATOM    143  CE2 TYR A  18      21.432  33.143  14.034  1.00 69.97           C  
ATOM    144  CZ  TYR A  18      21.616  33.402  12.692  1.00 78.36           C  
ATOM    145  OH  TYR A  18      21.896  34.682  12.274  1.00 86.55           O  
ATOM    146  N   GLY A  19      18.857  27.126  15.289  1.00 67.75           N  
ATOM    147  CA  GLY A  19      18.668  25.722  15.606  1.00 64.44           C  
ATOM    148  C   GLY A  19      17.408  25.149  14.989  1.00 67.08           C  
ATOM    149  O   GLY A  19      17.395  24.002  14.543  1.00 66.33           O  
ATOM    150  N   SER A  20      16.347  25.950  14.963  1.00 64.12           N  
ATOM    151  CA  SER A  20      15.082  25.520  14.380  1.00 64.45           C  
ATOM    152  C   SER A  20      15.237  25.269  12.889  1.00 61.44           C  
ATOM    153  O   SER A  20      14.736  24.277  12.361  1.00 56.58           O  
ATOM    154  CB  SER A  20      13.988  26.561  14.627  1.00 67.47           C  
ATOM    155  OG  SER A  20      14.327  27.805  14.039  1.00 72.21           O  
ATOM    156  N   ASP A  21      15.944  26.171  12.217  1.00 61.29           N  
ATOM    157  CA  ASP A  21      16.148  26.068  10.779  1.00 65.07           C  
ATOM    158  C   ASP A  21      16.981  24.836  10.437  1.00 62.22           C  
ATOM    159  O   ASP A  21      16.693  24.132   9.470  1.00 58.74           O  
ATOM    160  CB  ASP A  21      16.821  27.332  10.241  1.00 64.73           C  
ATOM    161  CG  ASP A  21      16.452  27.619   8.799  1.00 68.55           C  
ATOM    162  OD1 ASP A  21      15.244  27.606   8.482  1.00 71.59           O  
ATOM    163  OD2 ASP A  21      17.367  27.855   7.983  1.00 73.05           O  
ATOM    164  N   TRP A  22      18.009  24.578  11.239  1.00 61.88           N  
ATOM    165  CA  TRP A  22      18.863  23.410  11.044  1.00 63.93           C  
ATOM    166  C   TRP A  22      18.103  22.117  11.314  1.00 63.34           C  
ATOM    167  O   TRP A  22      18.268  21.126  10.603  1.00 59.43           O  
ATOM    168  CB  TRP A  22      20.095  23.489  11.946  1.00 67.57           C  
ATOM    169  CG  TRP A  22      21.071  24.544  11.539  1.00 77.11           C  
ATOM    170  CD1 TRP A  22      21.200  25.108  10.302  1.00 81.62           C  
ATOM    171  CD2 TRP A  22      22.056  25.169  12.367  1.00 85.90           C  
ATOM    172  NE1 TRP A  22      22.205  26.044  10.310  1.00 81.08           N  
ATOM    173  CE2 TRP A  22      22.749  26.100  11.571  1.00 84.52           C  
ATOM    174  CE3 TRP A  22      22.422  25.031  13.712  1.00 87.81           C  
ATOM    175  CZ2 TRP A  22      23.783  26.890  12.065  1.00 88.58           C  
ATOM    176  CZ3 TRP A  22      23.450  25.816  14.204  1.00 90.13           C  
ATOM    177  CH2 TRP A  22      24.118  26.733  13.383  1.00 87.99           C  
ATOM    178  N   PHE A  23      17.272  22.136  12.351  1.00 64.17           N  
ATOM    179  CA  PHE A  23      16.468  20.977  12.715  1.00 64.89           C  
ATOM    180  C   PHE A  23      15.433  20.684  11.633  1.00 66.01           C  
ATOM    181  O   PHE A  23      15.169  19.526  11.309  1.00 59.81           O  
ATOM    182  CB  PHE A  23      15.787  21.207  14.066  1.00 58.58           C  
ATOM    183  CG  PHE A  23      15.032  20.014  14.577  1.00 68.92           C  
ATOM    184  CD1 PHE A  23      15.641  18.773  14.652  1.00 66.18           C  
ATOM    185  CD2 PHE A  23      13.717  20.137  14.993  1.00 59.71           C  
ATOM    186  CE1 PHE A  23      14.951  17.675  15.125  1.00 59.36           C  
ATOM    187  CE2 PHE A  23      13.022  19.042  15.468  1.00 61.85           C  
ATOM    188  CZ  PHE A  23      13.641  17.809  15.534  1.00 54.70           C  
ATOM    189  N   VAL A  24      14.857  21.745  11.075  1.00 60.62           N  
ATOM    190  CA  VAL A  24      13.874  21.619  10.004  1.00 60.24           C  
ATOM    191  C   VAL A  24      14.520  21.113   8.717  1.00 60.88           C  
ATOM    192  O   VAL A  24      14.036  20.161   8.104  1.00 62.16           O  
ATOM    193  CB  VAL A  24      13.166  22.964   9.729  1.00 62.30           C  
ATOM    194  CG1 VAL A  24      12.495  22.954   8.365  1.00 58.40           C  
ATOM    195  CG2 VAL A  24      12.153  23.263  10.821  1.00 65.80           C  
ATOM    196  N   LEU A  25      15.615  21.753   8.314  1.00 61.15           N  
ATOM    197  CA  LEU A  25      16.333  21.363   7.104  1.00 57.82           C  
ATOM    198  C   LEU A  25      16.892  19.950   7.220  1.00 69.26           C  
ATOM    199  O   LEU A  25      16.911  19.198   6.245  1.00 60.88           O  
ATOM    200  CB  LEU A  25      17.466  22.348   6.808  1.00 69.92           C  
ATOM    201  CG  LEU A  25      17.068  23.735   6.299  1.00 74.75           C  
ATOM    202  CD1 LEU A  25      18.260  24.677   6.339  1.00 64.82           C  
ATOM    203  CD2 LEU A  25      16.500  23.649   4.891  1.00 73.44           C  
ATOM    204  N   GLY A  26      17.347  19.596   8.418  1.00 62.78           N  
ATOM    205  CA  GLY A  26      17.885  18.273   8.668  1.00 65.44           C  
ATOM    206  C   GLY A  26      16.817  17.201   8.578  1.00 64.71           C  
ATOM    207  O   GLY A  26      17.067  16.103   8.081  1.00 64.12           O  
ATOM    208  N   SER A  27      15.622  17.525   9.058  1.00 64.31           N  
ATOM    209  CA  SER A  27      14.503  16.591   9.024  1.00 63.23           C  
ATOM    210  C   SER A  27      14.000  16.387   7.602  1.00 69.37           C  
ATOM    211  O   SER A  27      13.640  15.276   7.212  1.00 62.81           O  
ATOM    212  CB  SER A  27      13.363  17.089   9.912  1.00 58.71           C  
ATOM    213  OG  SER A  27      13.796  17.272  11.249  1.00 53.41           O  
ATOM    214  N   GLU A  28      13.980  17.470   6.831  1.00 58.90           N  
ATOM    215  CA  GLU A  28      13.486  17.435   5.461  1.00 63.30           C  
ATOM    216  C   GLU A  28      14.377  16.568   4.575  1.00 64.05           C  
ATOM    217  O   GLU A  28      13.901  15.931   3.635  1.00 69.91           O  
ATOM    218  CB  GLU A  28      13.390  18.856   4.898  1.00 62.94           C  
ATOM    219  CG  GLU A  28      12.558  18.979   3.632  1.00 70.22           C  
ATOM    220  CD  GLU A  28      13.364  18.712   2.377  1.00 81.00           C  
ATOM    221  OE1 GLU A  28      14.611  18.740   2.453  1.00 75.00           O  
ATOM    222  OE2 GLU A  28      12.753  18.479   1.313  1.00 83.01           O  
ATOM    223  N   ARG A  29      15.671  16.547   4.880  1.00 66.53           N  
ATOM    224  CA  ARG A  29      16.621  15.727   4.137  1.00 66.25           C  
ATOM    225  C   ARG A  29      16.507  14.261   4.543  1.00 67.36           C  
ATOM    226  O   ARG A  29      16.604  13.365   3.704  1.00 71.14           O  
ATOM    227  CB  ARG A  29      18.051  16.227   4.354  1.00 57.44           C  
ATOM    228  CG  ARG A  29      18.353  17.557   3.680  1.00 64.43           C  
ATOM    229  CD  ARG A  29      19.720  18.086   4.085  1.00 67.23           C  
ATOM    230  NE  ARG A  29      20.791  17.149   3.758  1.00 80.43           N  
ATOM    231  CZ  ARG A  29      21.607  17.282   2.717  1.00 77.90           C  
ATOM    232  NH1 ARG A  29      21.478  18.317   1.899  1.00 72.46           N  
ATOM    233  NH2 ARG A  29      22.553  16.379   2.496  1.00 83.45           N  
ATOM    234  N   ILE A  30      16.303  14.026   5.836  1.00 71.64           N  
ATOM    235  CA  ILE A  30      16.117  12.675   6.356  1.00 70.50           C  
ATOM    236  C   ILE A  30      14.846  12.053   5.784  1.00 67.82           C  
ATOM    237  O   ILE A  30      14.834  10.884   5.395  1.00 65.34           O  
ATOM    238  CB  ILE A  30      16.051  12.669   7.898  1.00 71.06           C  
ATOM    239  CG1 ILE A  30      17.442  12.900   8.490  1.00 79.16           C  
ATOM    240  CG2 ILE A  30      15.488  11.354   8.414  1.00 68.16           C  
ATOM    241  CD1 ILE A  30      18.438  11.815   8.142  1.00 81.18           C  
ATOM    242  N   ALA A  31      13.783  12.851   5.725  1.00 67.07           N  
ATOM    243  CA  ALA A  31      12.508  12.400   5.180  1.00 66.15           C  
ATOM    244  C   ALA A  31      12.649  11.957   3.728  1.00 69.87           C  
ATOM    245  O   ALA A  31      12.028  10.984   3.303  1.00 66.63           O  
ATOM    246  CB  ALA A  31      11.465  13.499   5.298  1.00 72.41           C  
ATOM    247  N   ARG A  32      13.473  12.676   2.970  1.00 66.62           N  
ATOM    248  CA  ARG A  32      13.723  12.327   1.577  1.00 58.49           C  
ATOM    249  C   ARG A  32      14.668  11.133   1.470  1.00 69.91           C  
ATOM    250  O   ARG A  32      14.705  10.451   0.445  1.00 66.60           O  
ATOM    251  CB  ARG A  32      14.295  13.524   0.812  1.00 57.28           C  
ATOM    252  CG  ARG A  32      13.257  14.571   0.437  1.00 63.48           C  
ATOM    253  CD  ARG A  32      13.817  15.591  -0.543  1.00 66.59           C  
ATOM    254  NE  ARG A  32      14.703  16.555   0.104  1.00 72.94           N  
ATOM    255  CZ  ARG A  32      15.808  17.043  -0.451  1.00 76.75           C  
ATOM    256  NH1 ARG A  32      16.170  16.656  -1.666  1.00 74.33           N  
ATOM    257  NH2 ARG A  32      16.553  17.919   0.212  1.00 78.31           N  
ATOM    258  N   HIS A  33      15.427  10.881   2.531  1.00 66.85           N  
ATOM    259  CA  HIS A  33      16.337   9.743   2.560  1.00 67.68           C  
ATOM    260  C   HIS A  33      15.588   8.440   2.820  1.00 78.05           C  
ATOM    261  O   HIS A  33      15.804   7.443   2.132  1.00 73.39           O  
ATOM    262  CB  HIS A  33      17.422   9.942   3.618  1.00 74.65           C  
ATOM    263  CG  HIS A  33      18.210   8.696   3.918  1.00 96.77           C  
ATOM    264  ND1 HIS A  33      18.189   8.089   5.141  1.00 98.73           N  
ATOM    265  CD2 HIS A  33      19.022   7.958   3.122  1.00 90.10           C  
ATOM    266  CE1 HIS A  33      18.975   7.011   5.106  1.00 95.16           C  
ATOM    267  NE2 HIS A  33      19.483   6.917   3.901  1.00 86.68           N  
ATOM    268  N   PHE A  34      14.707   8.453   3.816  1.00 78.23           N  
ATOM    269  CA  PHE A  34      13.941   7.263   4.173  1.00 65.78           C  
ATOM    270  C   PHE A  34      12.635   7.172   3.391  1.00 70.63           C  
ATOM    271  O   PHE A  34      11.770   6.355   3.710  1.00 81.00           O  
ATOM    272  CB  PHE A  34      13.653   7.241   5.676  1.00 73.68           C  
ATOM    273  CG  PHE A  34      14.854   6.921   6.520  1.00 91.74           C  
ATOM    274  CD1 PHE A  34      15.431   5.662   6.476  1.00 83.88           C  
ATOM    275  CD2 PHE A  34      15.402   7.874   7.363  1.00 92.51           C  
ATOM    276  CE1 PHE A  34      16.536   5.361   7.252  1.00 89.56           C  
ATOM    277  CE2 PHE A  34      16.506   7.579   8.143  1.00100.21           C  
ATOM    278  CZ  PHE A  34      17.073   6.320   8.087  1.00 93.56           C  
ATOM    279  N   ASN A  35      12.503   8.017   2.371  1.00 68.28           N  
ATOM    280  CA  ASN A  35      11.347   8.009   1.477  1.00 70.03           C  
ATOM    281  C   ASN A  35      10.011   8.145   2.203  1.00 79.28           C  
ATOM    282  O   ASN A  35       9.089   7.362   1.971  1.00 85.61           O  
ATOM    283  CB  ASN A  35      11.344   6.732   0.633  1.00 76.39           C  
ATOM    284  CG  ASN A  35      12.671   6.487  -0.058  1.00 86.45           C  
ATOM    285  OD1 ASN A  35      13.219   5.385  -0.002  1.00 86.77           O  
ATOM    286  ND2 ASN A  35      13.196   7.515  -0.713  1.00 90.39           N  
ATOM    287  N   VAL A  36       9.911   9.137   3.082  1.00 85.95           N  
ATOM    288  CA  VAL A  36       8.663   9.404   3.790  1.00 79.22           C  
ATOM    289  C   VAL A  36       8.243  10.860   3.623  1.00 69.08           C  
ATOM    290  O   VAL A  36       9.055  11.713   3.266  1.00 72.87           O  
ATOM    291  CB  VAL A  36       8.775   9.078   5.293  1.00 73.44           C  
ATOM    292  CG1 VAL A  36       9.116   7.609   5.497  1.00 77.06           C  
ATOM    293  CG2 VAL A  36       9.812   9.968   5.957  1.00 77.93           C  
ATOM    294  N   SER A  37       6.970  11.137   3.880  1.00 63.85           N  
ATOM    295  CA  SER A  37       6.442  12.488   3.743  1.00 67.33           C  
ATOM    296  C   SER A  37       6.963  13.392   4.854  1.00 65.22           C  
ATOM    297  O   SER A  37       7.379  12.913   5.910  1.00 60.89           O  
ATOM    298  CB  SER A  37       4.912  12.470   3.754  1.00 71.05           C  
ATOM    299  OG  SER A  37       4.411  12.334   5.072  1.00 77.37           O  
ATOM    300  N   ASN A  38       6.943  14.699   4.609  1.00 64.69           N  
ATOM    301  CA  ASN A  38       7.359  15.674   5.611  1.00 65.71           C  
ATOM    302  C   ASN A  38       6.459  15.625   6.839  1.00 66.85           C  
ATOM    303  O   ASN A  38       6.895  15.912   7.955  1.00 66.20           O  
ATOM    304  CB  ASN A  38       7.362  17.087   5.023  1.00 66.26           C  
ATOM    305  CG  ASN A  38       8.485  17.303   4.028  1.00 71.21           C  
ATOM    306  OD1 ASN A  38       9.489  16.591   4.043  1.00 78.47           O  
ATOM    307  ND2 ASN A  38       8.324  18.294   3.159  1.00 59.92           N  
ATOM    308  N   PHE A  39       5.199  15.263   6.620  1.00 61.09           N  
ATOM    309  CA  PHE A  39       4.242  15.093   7.705  1.00 56.66           C  
ATOM    310  C   PHE A  39       4.730  14.030   8.680  1.00 58.61           C  
ATOM    311  O   PHE A  39       4.728  14.237   9.894  1.00 58.08           O  
ATOM    312  CB  PHE A  39       2.866  14.712   7.150  1.00 54.24           C  
ATOM    313  CG  PHE A  39       1.809  14.529   8.206  1.00 54.43           C  
ATOM    314  CD1 PHE A  39       1.630  13.302   8.826  1.00 45.93           C  
ATOM    315  CD2 PHE A  39       0.982  15.581   8.566  1.00 57.11           C  
ATOM    316  CE1 PHE A  39       0.658  13.131   9.792  1.00 61.67           C  
ATOM    317  CE2 PHE A  39       0.005  15.415   9.531  1.00 60.17           C  
ATOM    318  CZ  PHE A  39      -0.156  14.188  10.145  1.00 59.13           C  
ATOM    319  N   VAL A  40       5.149  12.894   8.131  1.00 52.61           N  
ATOM    320  CA  VAL A  40       5.586  11.755   8.930  1.00 59.66           C  
ATOM    321  C   VAL A  40       6.783  12.099   9.809  1.00 55.62           C  
ATOM    322  O   VAL A  40       6.781  11.817  11.008  1.00 61.03           O  
ATOM    323  CB  VAL A  40       5.945  10.551   8.034  1.00 59.60           C  
ATOM    324  CG1 VAL A  40       6.609   9.453   8.850  1.00 52.86           C  
ATOM    325  CG2 VAL A  40       4.704  10.025   7.333  1.00 65.99           C  
ATOM    326  N   ILE A  41       7.800  12.717   9.216  1.00 57.46           N  
ATOM    327  CA  ILE A  41       9.011  13.053   9.954  1.00 62.60           C  
ATOM    328  C   ILE A  41       8.720  14.126  11.002  1.00 60.68           C  
ATOM    329  O   ILE A  41       9.410  14.219  12.016  1.00 61.97           O  
ATOM    330  CB  ILE A  41      10.147  13.526   9.011  1.00 64.66           C  
ATOM    331  CG1 ILE A  41      11.505  13.414   9.707  1.00 65.38           C  
ATOM    332  CG2 ILE A  41       9.900  14.943   8.510  1.00 69.13           C  
ATOM    333  CD1 ILE A  41      11.898  11.993  10.042  1.00 64.25           C  
ATOM    334  N   GLY A  42       7.681  14.921  10.762  1.00 59.13           N  
ATOM    335  CA  GLY A  42       7.267  15.934  11.712  1.00 49.71           C  
ATOM    336  C   GLY A  42       6.437  15.326  12.824  1.00 58.17           C  
ATOM    337  O   GLY A  42       6.491  15.774  13.968  1.00 53.73           O  
ATOM    338  N   ALA A  43       5.676  14.290  12.485  1.00 50.28           N  
ATOM    339  CA  ALA A  43       4.782  13.645  13.440  1.00 54.62           C  
ATOM    340  C   ALA A  43       5.523  12.689  14.369  1.00 60.06           C  
ATOM    341  O   ALA A  43       4.959  12.208  15.352  1.00 50.32           O  
ATOM    342  CB  ALA A  43       3.674  12.906  12.703  1.00 52.35           C  
ATOM    343  N   THR A  44       6.786  12.418  14.058  1.00 54.11           N  
ATOM    344  CA  THR A  44       7.561  11.443  14.817  1.00 56.34           C  
ATOM    345  C   THR A  44       8.828  12.042  15.421  1.00 58.62           C  
ATOM    346  O   THR A  44       8.826  12.497  16.566  1.00 55.18           O  
ATOM    347  CB  THR A  44       7.955  10.242  13.937  1.00 58.10           C  
ATOM    348  OG1 THR A  44       8.742  10.697  12.829  1.00 64.61           O  
ATOM    349  CG2 THR A  44       6.715   9.535  13.412  1.00 54.69           C  
ATOM    350  N   VAL A  45       9.906  12.031  14.640  1.00 57.70           N  
ATOM    351  CA  VAL A  45      11.218  12.475  15.103  1.00 58.23           C  
ATOM    352  C   VAL A  45      11.202  13.907  15.630  1.00 57.32           C  
ATOM    353  O   VAL A  45      11.713  14.180  16.717  1.00 55.85           O  
ATOM    354  CB  VAL A  45      12.266  12.367  13.976  1.00 61.73           C  
ATOM    355  CG1 VAL A  45      13.609  12.915  14.438  1.00 56.52           C  
ATOM    356  CG2 VAL A  45      12.404  10.922  13.524  1.00 68.33           C  
ATOM    357  N   MET A  46      10.610  14.814  14.862  1.00 58.11           N  
ATOM    358  CA  MET A  46      10.543  16.216  15.256  1.00 53.62           C  
ATOM    359  C   MET A  46       9.619  16.410  16.452  1.00 54.81           C  
ATOM    360  O   MET A  46       9.959  17.117  17.402  1.00 54.44           O  
ATOM    361  CB  MET A  46      10.071  17.081  14.088  1.00 50.23           C  
ATOM    362  CG  MET A  46      10.891  16.914  12.823  1.00 54.19           C  
ATOM    363  SD  MET A  46      10.428  18.100  11.550  1.00 69.54           S  
ATOM    364  CE  MET A  46      11.355  19.537  12.079  1.00 60.15           C  
ATOM    365  N   ALA A  47       8.453  15.776  16.396  1.00 51.41           N  
ATOM    366  CA  ALA A  47       7.452  15.901  17.449  1.00 52.58           C  
ATOM    367  C   ALA A  47       7.986  15.428  18.795  1.00 55.00           C  
ATOM    368  O   ALA A  47       7.829  16.108  19.807  1.00 57.42           O  
ATOM    369  CB  ALA A  47       6.203  15.125  17.079  1.00 44.36           C  
ATOM    370  N   ILE A  48       8.617  14.259  18.799  1.00 62.20           N  
ATOM    371  CA  ILE A  48       9.156  13.683  20.025  1.00 63.09           C  
ATOM    372  C   ILE A  48      10.329  14.506  20.553  1.00 57.47           C  
ATOM    373  O   ILE A  48      10.415  14.783  21.751  1.00 61.95           O  
ATOM    374  CB  ILE A  48       9.603  12.224  19.804  1.00 58.03           C  
ATOM    375  CG1 ILE A  48       8.384  11.331  19.566  1.00 57.56           C  
ATOM    376  CG2 ILE A  48      10.401  11.716  20.995  1.00 57.23           C  
ATOM    377  CD1 ILE A  48       8.723   9.869  19.378  1.00 68.10           C  
ATOM    378  N   GLY A  49      11.222  14.904  19.651  1.00 58.54           N  
ATOM    379  CA  GLY A  49      12.368  15.715  20.016  1.00 53.04           C  
ATOM    380  C   GLY A  49      11.970  17.042  20.634  1.00 66.30           C  
ATOM    381  O   GLY A  49      12.649  17.551  21.526  1.00 64.02           O  
ATOM    382  N   THR A  50      10.858  17.599  20.166  1.00 64.71           N  
ATOM    383  CA  THR A  50      10.380  18.881  20.668  1.00 64.86           C  
ATOM    384  C   THR A  50       9.481  18.716  21.891  1.00 67.87           C  
ATOM    385  O   THR A  50       9.268  19.669  22.637  1.00 71.06           O  
ATOM    386  CB  THR A  50       9.609  19.661  19.586  1.00 62.30           C  
ATOM    387  OG1 THR A  50       8.683  18.787  18.930  1.00 62.64           O  
ATOM    388  CG2 THR A  50      10.571  20.228  18.553  1.00 60.27           C  
ATOM    389  N   SER A  51       8.957  17.510  22.095  1.00 66.78           N  
ATOM    390  CA  SER A  51       8.074  17.250  23.230  1.00 62.63           C  
ATOM    391  C   SER A  51       8.833  16.708  24.436  1.00 68.35           C  
ATOM    392  O   SER A  51       8.241  16.450  25.484  1.00 63.23           O  
ATOM    393  CB  SER A  51       6.962  16.276  22.838  1.00 66.43           C  
ATOM    394  OG  SER A  51       5.963  16.924  22.070  1.00 66.83           O  
ATOM    395  N   LEU A  52      10.142  16.529  24.281  1.00 69.63           N  
ATOM    396  CA  LEU A  52      11.001  16.136  25.397  1.00 71.51           C  
ATOM    397  C   LEU A  52      10.906  17.083  26.606  1.00 71.99           C  
ATOM    398  O   LEU A  52      10.958  16.618  27.745  1.00 66.14           O  
ATOM    399  CB  LEU A  52      12.459  16.027  24.934  1.00 77.14           C  
ATOM    400  CG  LEU A  52      12.811  14.815  24.070  1.00 77.49           C  
ATOM    401  CD1 LEU A  52      14.246  14.905  23.571  1.00 79.25           C  
ATOM    402  CD2 LEU A  52      12.590  13.528  24.846  1.00 77.40           C  
ATOM    403  N   PRO A  53      10.786  18.409  26.373  1.00 74.02           N  
ATOM    404  CA  PRO A  53      10.543  19.294  27.520  1.00 69.48           C  
ATOM    405  C   PRO A  53       9.300  18.944  28.344  1.00 67.87           C  
ATOM    406  O   PRO A  53       9.401  18.877  29.569  1.00 66.42           O  
ATOM    407  CB  PRO A  53      10.379  20.664  26.862  1.00 73.36           C  
ATOM    408  CG  PRO A  53      11.252  20.598  25.679  1.00 78.82           C  
ATOM    409  CD  PRO A  53      11.144  19.188  25.170  1.00 69.74           C  
ATOM    410  N   GLU A  54       8.158  18.733  27.693  1.00 68.77           N  
ATOM    411  CA  GLU A  54       6.922  18.403  28.406  1.00 65.68           C  
ATOM    412  C   GLU A  54       7.043  17.098  29.182  1.00 66.28           C  
ATOM    413  O   GLU A  54       6.578  16.998  30.318  1.00 68.16           O  
ATOM    414  CB  GLU A  54       5.738  18.308  27.440  1.00 69.67           C  
ATOM    415  CG  GLU A  54       5.234  19.639  26.919  1.00 69.55           C  
ATOM    416  CD  GLU A  54       5.963  20.079  25.672  1.00 69.57           C  
ATOM    417  OE1 GLU A  54       7.019  19.488  25.368  1.00 65.53           O  
ATOM    418  OE2 GLU A  54       5.480  21.012  24.996  1.00 73.28           O  
ATOM    419  N   ILE A  55       7.661  16.101  28.558  1.00 65.79           N  
ATOM    420  CA  ILE A  55       7.821  14.786  29.170  1.00 68.99           C  
ATOM    421  C   ILE A  55       8.614  14.865  30.470  1.00 61.76           C  
ATOM    422  O   ILE A  55       8.200  14.322  31.495  1.00 69.75           O  
ATOM    423  CB  ILE A  55       8.523  13.802  28.214  1.00 63.63           C  
ATOM    424  CG1 ILE A  55       7.729  13.660  26.915  1.00 65.46           C  
ATOM    425  CG2 ILE A  55       8.702  12.446  28.877  1.00 55.51           C  
ATOM    426  CD1 ILE A  55       8.452  12.878  25.842  1.00 69.10           C  
ATOM    427  N   LEU A  56       9.749  15.554  30.425  1.00 66.06           N  
ATOM    428  CA  LEU A  56      10.621  15.662  31.587  1.00 67.31           C  
ATOM    429  C   LEU A  56      10.050  16.603  32.643  1.00 68.08           C  
ATOM    430  O   LEU A  56      10.379  16.491  33.823  1.00 73.23           O  
ATOM    431  CB  LEU A  56      12.015  16.128  31.164  1.00 59.55           C  
ATOM    432  CG  LEU A  56      12.761  15.164  30.238  1.00 81.39           C  
ATOM    433  CD1 LEU A  56      14.131  15.711  29.871  1.00 80.07           C  
ATOM    434  CD2 LEU A  56      12.880  13.786  30.878  1.00 77.87           C  
ATOM    435  N   THR A  57       9.196  17.529  32.218  1.00 64.60           N  
ATOM    436  CA  THR A  57       8.557  18.453  33.149  1.00 69.48           C  
ATOM    437  C   THR A  57       7.407  17.766  33.880  1.00 65.09           C  
ATOM    438  O   THR A  57       7.258  17.908  35.094  1.00 55.78           O  
ATOM    439  CB  THR A  57       8.028  19.713  32.436  1.00 66.58           C  
ATOM    440  OG1 THR A  57       9.115  20.406  31.813  1.00 58.39           O  
ATOM    441  CG2 THR A  57       7.353  20.643  33.432  1.00 57.94           C  
ATOM    442  N   SER A  58       6.602  17.017  33.132  1.00 71.68           N  
ATOM    443  CA  SER A  58       5.463  16.303  33.701  1.00 73.19           C  
ATOM    444  C   SER A  58       5.917  15.223  34.676  1.00 68.00           C  
ATOM    445  O   SER A  58       5.333  15.057  35.747  1.00 67.69           O  
ATOM    446  CB  SER A  58       4.612  15.682  32.591  1.00 63.27           C  
ATOM    447  OG  SER A  58       4.137  16.673  31.696  1.00 88.75           O  
ATOM    448  N   ALA A  59       6.961  14.493  34.296  1.00 65.26           N  
ATOM    449  CA  ALA A  59       7.522  13.450  35.146  1.00 69.57           C  
ATOM    450  C   ALA A  59       8.039  14.038  36.452  1.00 78.64           C  
ATOM    451  O   ALA A  59       7.751  13.525  37.533  1.00 73.68           O  
ATOM    452  CB  ALA A  59       8.636  12.717  34.419  1.00 63.93           C  
ATOM    453  N   TYR A  60       8.802  15.120  36.338  1.00 74.17           N  
ATOM    454  CA  TYR A  60       9.372  15.795  37.497  1.00 72.36           C  
ATOM    455  C   TYR A  60       8.285  16.350  38.413  1.00 69.73           C  
ATOM    456  O   TYR A  60       8.322  16.145  39.626  1.00 70.37           O  
ATOM    457  CB  TYR A  60      10.304  16.922  37.048  1.00 70.63           C  
ATOM    458  CG  TYR A  60      11.065  17.579  38.177  1.00 84.50           C  
ATOM    459  CD1 TYR A  60      12.201  16.987  38.711  1.00 88.70           C  
ATOM    460  CD2 TYR A  60      10.647  18.793  38.707  1.00 85.71           C  
ATOM    461  CE1 TYR A  60      12.900  17.585  39.743  1.00 97.91           C  
ATOM    462  CE2 TYR A  60      11.339  19.398  39.739  1.00 85.27           C  
ATOM    463  CZ  TYR A  60      12.464  18.790  40.253  1.00 98.60           C  
ATOM    464  OH  TYR A  60      13.155  19.391  41.280  1.00107.19           O  
ATOM    465  N   ALA A  61       7.319  17.048  37.822  1.00 68.35           N  
ATOM    466  CA  ALA A  61       6.244  17.682  38.580  1.00 73.95           C  
ATOM    467  C   ALA A  61       5.388  16.662  39.324  1.00 77.36           C  
ATOM    468  O   ALA A  61       5.071  16.846  40.499  1.00 79.07           O  
ATOM    469  CB  ALA A  61       5.376  18.523  37.656  1.00 74.13           C  
ATOM    470  N   SER A  62       5.013  15.590  38.634  1.00 78.81           N  
ATOM    471  CA  SER A  62       4.197  14.541  39.234  1.00 79.80           C  
ATOM    472  C   SER A  62       4.948  13.834  40.360  1.00 84.96           C  
ATOM    473  O   SER A  62       4.377  13.537  41.410  1.00 73.00           O  
ATOM    474  CB  SER A  62       3.765  13.529  38.173  1.00 72.07           C  
ATOM    475  OG  SER A  62       2.650  12.774  38.611  1.00 78.70           O  
ATOM    476  N   TYR A  63       6.231  13.572  40.131  1.00 82.82           N  
ATOM    477  CA  TYR A  63       7.075  12.906  41.116  1.00 78.32           C  
ATOM    478  C   TYR A  63       7.357  13.810  42.312  1.00 85.90           C  
ATOM    479  O   TYR A  63       7.479  13.336  43.443  1.00 96.46           O  
ATOM    480  CB  TYR A  63       8.386  12.456  40.469  1.00 81.61           C  
ATOM    481  CG  TYR A  63       9.391  11.870  41.432  1.00 90.35           C  
ATOM    482  CD1 TYR A  63       9.183  10.627  42.017  1.00 85.49           C  
ATOM    483  CD2 TYR A  63      10.557  12.556  41.747  1.00 79.99           C  
ATOM    484  CE1 TYR A  63      10.105  10.087  42.895  1.00 90.85           C  
ATOM    485  CE2 TYR A  63      11.485  12.025  42.622  1.00 92.20           C  
ATOM    486  CZ  TYR A  63      11.255  10.791  43.193  1.00105.26           C  
ATOM    487  OH  TYR A  63      12.178  10.262  44.066  1.00115.25           O  
ATOM    488  N   MET A  64       7.453  15.112  42.058  1.00 85.51           N  
ATOM    489  CA  MET A  64       7.631  16.096  43.123  1.00 76.50           C  
ATOM    490  C   MET A  64       6.287  16.414  43.763  1.00 76.53           C  
ATOM    491  O   MET A  64       6.173  17.338  44.570  1.00 73.64           O  
ATOM    492  CB  MET A  64       8.275  17.372  42.585  1.00 75.16           C  
ATOM    493  CG  MET A  64       9.792  17.312  42.475  1.00 90.47           C  
ATOM    494  SD  MET A  64      10.647  17.074  44.046  1.00111.16           S  
ATOM    495  CE  MET A  64      11.072  15.335  43.966  1.00 78.29           C  
ATOM    496  N   HIS A  65       5.278  15.644  43.363  1.00 86.94           N  
ATOM    497  CA  HIS A  65       3.929  15.697  43.914  1.00 90.27           C  
ATOM    498  C   HIS A  65       3.250  17.039  43.682  1.00 75.04           C  
ATOM    499  O   HIS A  65       2.675  17.630  44.596  1.00 71.26           O  
ATOM    500  CB  HIS A  65       3.937  15.356  45.404  1.00 95.24           C  
ATOM    501  CG  HIS A  65       4.217  13.916  45.694  1.00100.75           C  
ATOM    502  ND1 HIS A  65       3.825  12.898  44.841  1.00 98.79           N  
ATOM    503  CD2 HIS A  65       4.799  13.311  46.756  1.00 87.77           C  
ATOM    504  CE1 HIS A  65       4.194  11.731  45.365  1.00107.03           C  
ATOM    505  NE2 HIS A  65       4.783  11.960  46.512  1.00118.79           N  
ATOM    506  N   ALA A  66       3.334  17.510  42.445  1.00 79.38           N  
ATOM    507  CA  ALA A  66       2.475  18.579  41.962  1.00 81.03           C  
ATOM    508  C   ALA A  66       1.863  18.155  40.630  1.00 77.75           C  
ATOM    509  O   ALA A  66       2.221  18.690  39.579  1.00 79.28           O  
ATOM    510  CB  ALA A  66       3.251  19.871  41.815  1.00 72.96           C  
ATOM    511  N   PRO A  67       0.938  17.181  40.671  1.00 75.89           N  
ATOM    512  CA  PRO A  67       0.369  16.607  39.447  1.00 82.29           C  
ATOM    513  C   PRO A  67      -0.496  17.602  38.681  1.00 79.75           C  
ATOM    514  O   PRO A  67      -0.813  17.368  37.515  1.00 81.96           O  
ATOM    515  CB  PRO A  67      -0.470  15.437  39.966  1.00 83.76           C  
ATOM    516  CG  PRO A  67      -0.841  15.830  41.347  1.00 77.79           C  
ATOM    517  CD  PRO A  67       0.333  16.599  41.883  1.00 75.36           C  
ATOM    518  N   GLY A  68      -0.872  18.697  39.335  1.00 75.62           N  
ATOM    519  CA  GLY A  68      -1.623  19.751  38.680  1.00 74.76           C  
ATOM    520  C   GLY A  68      -0.791  20.413  37.600  1.00 70.23           C  
ATOM    521  O   GLY A  68      -1.301  20.768  36.537  1.00 64.45           O  
ATOM    522  N   ILE A  69       0.499  20.574  37.875  1.00 65.24           N  
ATOM    523  CA  ILE A  69       1.430  21.139  36.907  1.00 72.65           C  
ATOM    524  C   ILE A  69       1.642  20.175  35.743  1.00 72.87           C  
ATOM    525  O   ILE A  69       1.728  20.592  34.587  1.00 63.87           O  
ATOM    526  CB  ILE A  69       2.791  21.464  37.557  1.00 80.13           C  
ATOM    527  CG1 ILE A  69       2.614  22.477  38.690  1.00 87.59           C  
ATOM    528  CG2 ILE A  69       3.774  21.994  36.522  1.00 69.30           C  
ATOM    529  CD1 ILE A  69       3.917  22.931  39.311  1.00 92.41           C  
ATOM    530  N   SER A  70       1.713  18.886  36.064  1.00 76.20           N  
ATOM    531  CA ASER A  70       1.947  17.849  35.064  0.43 68.57           C  
ATOM    532  CA BSER A  70       1.947  17.848  35.064  0.57 68.64           C  
ATOM    533  C   SER A  70       0.901  17.878  33.954  1.00 58.89           C  
ATOM    534  O   SER A  70       1.234  18.053  32.782  1.00 63.01           O  
ATOM    535  CB ASER A  70       1.966  16.468  35.724  0.43 71.56           C  
ATOM    536  CB BSER A  70       1.963  16.468  35.726  0.57 73.10           C  
ATOM    537  OG ASER A  70       2.925  16.412  36.766  0.43 72.08           O  
ATOM    538  OG BSER A  70       2.208  15.449  34.773  0.57 68.05           O  
ATOM    539  N   ILE A  71      -0.363  17.708  34.327  1.00 58.69           N  
ATOM    540  CA  ILE A  71      -1.445  17.700  33.349  1.00 68.37           C  
ATOM    541  C   ILE A  71      -1.704  19.105  32.800  1.00 69.57           C  
ATOM    542  O   ILE A  71      -2.086  19.265  31.641  1.00 57.59           O  
ATOM    543  CB  ILE A  71      -2.748  17.118  33.952  1.00 63.00           C  
ATOM    544  CG1 ILE A  71      -3.838  17.011  32.883  1.00 59.31           C  
ATOM    545  CG2 ILE A  71      -3.218  17.940  35.148  1.00 59.74           C  
ATOM    546  CD1 ILE A  71      -5.144  16.451  33.393  1.00 67.59           C  
ATOM    547  N   GLY A  72      -1.475  20.119  33.629  1.00 61.33           N  
ATOM    548  CA  GLY A  72      -1.672  21.496  33.218  1.00 55.93           C  
ATOM    549  C   GLY A  72      -0.732  21.885  32.094  1.00 68.56           C  
ATOM    550  O   GLY A  72      -1.132  22.540  31.131  1.00 58.85           O  
ATOM    551  N   ASN A  73       0.525  21.472  32.218  1.00 59.92           N  
ATOM    552  CA  ASN A  73       1.526  21.745  31.196  1.00 58.49           C  
ATOM    553  C   ASN A  73       1.268  20.946  29.924  1.00 65.24           C  
ATOM    554  O   ASN A  73       1.508  21.427  28.817  1.00 55.74           O  
ATOM    555  CB  ASN A  73       2.927  21.440  31.726  1.00 63.98           C  
ATOM    556  CG  ASN A  73       4.019  22.053  30.874  1.00 84.25           C  
ATOM    557  OD1 ASN A  73       3.756  22.910  30.031  1.00 97.64           O  
ATOM    558  ND2 ASN A  73       5.253  21.613  31.087  1.00 92.71           N  
ATOM    559  N   ALA A  74       0.776  19.722  30.093  1.00 58.27           N  
ATOM    560  CA  ALA A  74       0.512  18.833  28.967  1.00 59.03           C  
ATOM    561  C   ALA A  74      -0.615  19.364  28.088  1.00 58.70           C  
ATOM    562  O   ALA A  74      -0.461  19.483  26.873  1.00 57.35           O  
ATOM    563  CB  ALA A  74       0.179  17.433  29.466  1.00 56.40           C  
ATOM    564  N   ILE A  75      -1.747  19.683  28.709  1.00 52.67           N  
ATOM    565  CA  ILE A  75      -2.914  20.156  27.973  1.00 59.91           C  
ATOM    566  C   ILE A  75      -2.700  21.582  27.479  1.00 59.18           C  
ATOM    567  O   ILE A  75      -3.152  21.948  26.394  1.00 64.20           O  
ATOM    568  CB  ILE A  75      -4.190  20.093  28.835  1.00 63.16           C  
ATOM    569  CG1 ILE A  75      -4.342  18.702  29.453  1.00 71.91           C  
ATOM    570  CG2 ILE A  75      -5.418  20.449  28.010  1.00 62.56           C  
ATOM    571  CD1 ILE A  75      -4.235  17.572  28.449  1.00 64.52           C  
ATOM    572  N   GLY A  76      -2.000  22.380  28.278  1.00 57.90           N  
ATOM    573  CA  GLY A  76      -1.662  23.737  27.890  1.00 68.24           C  
ATOM    574  C   GLY A  76      -0.783  23.757  26.654  1.00 62.60           C  
ATOM    575  O   GLY A  76      -0.838  24.692  25.856  1.00 61.77           O  
ATOM    576  N   SER A  77       0.028  22.715  26.498  1.00 60.17           N  
ATOM    577  CA  SER A  77       0.893  22.580  25.333  1.00 62.30           C  
ATOM    578  C   SER A  77       0.078  22.265  24.084  1.00 55.49           C  
ATOM    579  O   SER A  77       0.298  22.853  23.025  1.00 59.32           O  
ATOM    580  CB  SER A  77       1.941  21.490  25.567  1.00 61.30           C  
ATOM    581  OG  SER A  77       2.769  21.806  26.672  1.00 72.34           O  
ATOM    582  N   CYS A  78      -0.864  21.337  24.217  1.00 53.94           N  
ATOM    583  CA  CYS A  78      -1.714  20.930  23.103  1.00 61.77           C  
ATOM    584  C   CYS A  78      -2.513  22.109  22.557  1.00 57.39           C  
ATOM    585  O   CYS A  78      -2.576  22.322  21.346  1.00 56.73           O  
ATOM    586  CB  CYS A  78      -2.661  19.809  23.534  1.00 43.90           C  
ATOM    587  SG  CYS A  78      -1.839  18.278  24.025  1.00 52.50           S  
ATOM    588  N   ILE A  79      -3.117  22.870  23.464  1.00 50.09           N  
ATOM    589  CA  ILE A  79      -3.889  24.050  23.098  1.00 60.09           C  
ATOM    590  C   ILE A  79      -2.996  25.081  22.410  1.00 61.22           C  
ATOM    591  O   ILE A  79      -3.408  25.738  21.452  1.00 61.90           O  
ATOM    592  CB  ILE A  79      -4.563  24.681  24.336  1.00 66.45           C  
ATOM    593  CG1 ILE A  79      -5.575  23.706  24.943  1.00 60.01           C  
ATOM    594  CG2 ILE A  79      -5.246  25.993  23.978  1.00 53.59           C  
ATOM    595  CD1 ILE A  79      -6.300  24.250  26.154  1.00 60.81           C  
ATOM    596  N   CYS A  80      -1.763  25.200  22.892  1.00 59.42           N  
ATOM    597  CA  CYS A  80      -0.807  26.152  22.336  1.00 63.04           C  
ATOM    598  C   CYS A  80      -0.347  25.758  20.935  1.00 60.86           C  
ATOM    599  O   CYS A  80      -0.127  26.620  20.083  1.00 54.66           O  
ATOM    600  CB  CYS A  80       0.406  26.289  23.260  1.00 66.93           C  
ATOM    601  SG  CYS A  80       1.639  27.489  22.699  1.00 72.81           S  
ATOM    602  N   ASN A  81      -0.198  24.458  20.699  1.00 56.49           N  
ATOM    603  CA  ASN A  81       0.262  23.967  19.403  1.00 50.06           C  
ATOM    604  C   ASN A  81      -0.765  24.177  18.294  1.00 55.24           C  
ATOM    605  O   ASN A  81      -0.405  24.456  17.151  1.00 51.50           O  
ATOM    606  CB  ASN A  81       0.629  22.484  19.493  1.00 57.20           C  
ATOM    607  CG  ASN A  81       1.945  22.251  20.211  1.00 64.01           C  
ATOM    608  OD1 ASN A  81       2.954  21.925  19.587  1.00 86.78           O  
ATOM    609  ND2 ASN A  81       1.942  22.417  21.527  1.00 73.43           N  
ATOM    610  N   ILE A  82      -2.042  24.041  18.634  1.00 52.13           N  
ATOM    611  CA  ILE A  82      -3.111  24.237  17.661  1.00 51.91           C  
ATOM    612  C   ILE A  82      -3.429  25.718  17.476  1.00 63.56           C  
ATOM    613  O   ILE A  82      -3.477  26.218  16.352  1.00 59.17           O  
ATOM    614  CB  ILE A  82      -4.397  23.495  18.074  1.00 57.34           C  
ATOM    615  CG1 ILE A  82      -4.180  21.982  18.027  1.00 60.42           C  
ATOM    616  CG2 ILE A  82      -5.555  23.887  17.168  1.00 55.76           C  
ATOM    617  CD1 ILE A  82      -5.419  21.181  18.360  1.00 46.34           C  
ATOM    618  N   GLY A  83      -3.643  26.413  18.588  1.00 62.87           N  
ATOM    619  CA  GLY A  83      -4.023  27.813  18.555  1.00 65.34           C  
ATOM    620  C   GLY A  83      -2.916  28.742  18.097  1.00 61.88           C  
ATOM    621  O   GLY A  83      -3.057  29.439  17.093  1.00 55.62           O  
ATOM    622  N   LEU A  84      -1.812  28.752  18.837  1.00 58.68           N  
ATOM    623  CA  LEU A  84      -0.709  29.663  18.556  1.00 46.20           C  
ATOM    624  C   LEU A  84       0.182  29.168  17.421  1.00 57.63           C  
ATOM    625  O   LEU A  84       0.305  29.825  16.388  1.00 55.77           O  
ATOM    626  CB  LEU A  84       0.134  29.879  19.815  1.00 52.56           C  
ATOM    627  CG  LEU A  84       1.363  30.777  19.653  1.00 59.97           C  
ATOM    628  CD1 LEU A  84       0.950  32.193  19.275  1.00 42.99           C  
ATOM    629  CD2 LEU A  84       2.204  30.772  20.922  1.00 56.10           C  
ATOM    630  N   VAL A  85       0.800  28.008  17.624  1.00 59.29           N  
ATOM    631  CA  VAL A  85       1.777  27.468  16.683  1.00 57.29           C  
ATOM    632  C   VAL A  85       1.196  27.240  15.289  1.00 56.93           C  
ATOM    633  O   VAL A  85       1.676  27.810  14.309  1.00 57.12           O  
ATOM    634  CB  VAL A  85       2.363  26.142  17.199  1.00 47.87           C  
ATOM    635  CG1 VAL A  85       3.321  25.557  16.182  1.00 46.59           C  
ATOM    636  CG2 VAL A  85       3.059  26.356  18.533  1.00 57.06           C  
ATOM    637  N   LEU A  86       0.167  26.405  15.206  1.00 56.05           N  
ATOM    638  CA  LEU A  86      -0.484  26.119  13.933  1.00 57.89           C  
ATOM    639  C   LEU A  86      -1.169  27.362  13.370  1.00 64.21           C  
ATOM    640  O   LEU A  86      -1.263  27.534  12.154  1.00 58.34           O  
ATOM    641  CB  LEU A  86      -1.498  24.987  14.096  1.00 69.11           C  
ATOM    642  CG  LEU A  86      -2.268  24.559  12.847  1.00 64.10           C  
ATOM    643  CD1 LEU A  86      -1.319  24.122  11.743  1.00 57.71           C  
ATOM    644  CD2 LEU A  86      -3.235  23.449  13.196  1.00 57.62           C  
ATOM    645  N   GLY A  87      -1.641  28.226  14.263  1.00 58.16           N  
ATOM    646  CA  GLY A  87      -2.300  29.456  13.866  1.00 57.02           C  
ATOM    647  C   GLY A  87      -1.386  30.382  13.086  1.00 61.33           C  
ATOM    648  O   GLY A  87      -1.761  30.891  12.030  1.00 59.60           O  
ATOM    649  N   LEU A  88      -0.183  30.597  13.606  1.00 56.38           N  
ATOM    650  CA  LEU A  88       0.796  31.452  12.946  1.00 52.84           C  
ATOM    651  C   LEU A  88       1.266  30.847  11.627  1.00 53.84           C  
ATOM    652  O   LEU A  88       1.386  31.546  10.619  1.00 50.03           O  
ATOM    653  CB  LEU A  88       1.998  31.697  13.861  1.00 68.27           C  
ATOM    654  CG  LEU A  88       1.732  32.446  15.168  1.00 66.66           C  
ATOM    655  CD1 LEU A  88       2.999  32.527  16.004  1.00 54.51           C  
ATOM    656  CD2 LEU A  88       1.179  33.834  14.890  1.00 48.40           C  
ATOM    657  N   SER A  89       1.524  29.543  11.642  1.00 60.30           N  
ATOM    658  CA  SER A  89       2.070  28.843  10.484  1.00 60.70           C  
ATOM    659  C   SER A  89       1.108  28.822   9.299  1.00 50.47           C  
ATOM    660  O   SER A  89       1.519  29.009   8.153  1.00 49.16           O  
ATOM    661  CB  SER A  89       2.446  27.410  10.866  1.00 53.19           C  
ATOM    662  OG  SER A  89       3.399  27.393  11.915  1.00 54.13           O  
ATOM    663  N   ALA A  90      -0.170  28.588   9.583  1.00 51.85           N  
ATOM    664  CA  ALA A  90      -1.194  28.523   8.545  1.00 60.24           C  
ATOM    665  C   ALA A  90      -1.289  29.840   7.785  1.00 54.88           C  
ATOM    666  O   ALA A  90      -1.502  29.858   6.573  1.00 53.39           O  
ATOM    667  CB  ALA A  90      -2.540  28.165   9.151  1.00 49.93           C  
ATOM    668  N   ILE A  91      -1.126  30.940   8.510  1.00 51.30           N  
ATOM    669  CA  ILE A  91      -1.153  32.265   7.910  1.00 47.44           C  
ATOM    670  C   ILE A  91       0.081  32.484   7.039  1.00 55.56           C  
ATOM    671  O   ILE A  91      -0.013  33.015   5.931  1.00 56.28           O  
ATOM    672  CB  ILE A  91      -1.236  33.359   8.990  1.00 63.69           C  
ATOM    673  CG1 ILE A  91      -2.563  33.253   9.747  1.00 60.07           C  
ATOM    674  CG2 ILE A  91      -1.089  34.734   8.370  1.00 49.73           C  
ATOM    675  CD1 ILE A  91      -2.705  34.246  10.878  1.00 56.19           C  
ATOM    676  N   ILE A  92       1.236  32.059   7.543  1.00 53.32           N  
ATOM    677  CA  ILE A  92       2.487  32.174   6.801  1.00 58.10           C  
ATOM    678  C   ILE A  92       2.464  31.318   5.537  1.00 65.00           C  
ATOM    679  O   ILE A  92       2.780  31.796   4.447  1.00 61.88           O  
ATOM    680  CB  ILE A  92       3.695  31.766   7.667  1.00 60.25           C  
ATOM    681  CG1 ILE A  92       3.874  32.750   8.825  1.00 48.51           C  
ATOM    682  CG2 ILE A  92       4.961  31.699   6.826  1.00 48.64           C  
ATOM    683  CD1 ILE A  92       5.017  32.401   9.751  1.00 54.64           C  
ATOM    684  N   SER A  93       2.083  30.054   5.688  1.00 65.30           N  
ATOM    685  CA  SER A  93       2.032  29.132   4.558  1.00 58.75           C  
ATOM    686  C   SER A  93       0.792  28.246   4.620  1.00 57.40           C  
ATOM    687  O   SER A  93       0.802  27.203   5.277  1.00 59.37           O  
ATOM    688  CB  SER A  93       3.295  28.268   4.517  1.00 65.32           C  
ATOM    689  OG  SER A  93       3.235  27.321   3.464  1.00 73.88           O  
ATOM    690  N   PRO A  94      -0.284  28.667   3.935  1.00 56.45           N  
ATOM    691  CA  PRO A  94      -1.558  27.940   3.871  1.00 57.16           C  
ATOM    692  C   PRO A  94      -1.391  26.496   3.407  1.00 62.32           C  
ATOM    693  O   PRO A  94      -0.572  26.218   2.530  1.00 61.30           O  
ATOM    694  CB  PRO A  94      -2.367  28.747   2.853  1.00 62.33           C  
ATOM    695  CG  PRO A  94      -1.815  30.124   2.954  1.00 49.31           C  
ATOM    696  CD  PRO A  94      -0.345  29.944   3.202  1.00 55.32           C  
ATOM    697  N   ILE A  95      -2.167  25.591   3.995  1.00 60.50           N  
ATOM    698  CA  ILE A  95      -2.036  24.168   3.705  1.00 65.47           C  
ATOM    699  C   ILE A  95      -3.325  23.565   3.154  1.00 61.57           C  
ATOM    700  O   ILE A  95      -4.401  23.746   3.725  1.00 61.19           O  
ATOM    701  CB  ILE A  95      -1.631  23.372   4.965  1.00 54.95           C  
ATOM    702  CG1 ILE A  95      -0.661  24.179   5.830  1.00 63.88           C  
ATOM    703  CG2 ILE A  95      -1.034  22.026   4.579  1.00 61.11           C  
ATOM    704  CD1 ILE A  95      -0.478  23.616   7.223  1.00 70.24           C  
ATOM    705  N   ILE A  96      -3.209  22.850   2.040  1.00 64.89           N  
ATOM    706  CA  ILE A  96      -4.315  22.055   1.526  1.00 67.32           C  
ATOM    707  C   ILE A  96      -4.029  20.585   1.806  1.00 61.90           C  
ATOM    708  O   ILE A  96      -3.202  19.964   1.138  1.00 66.16           O  
ATOM    709  CB  ILE A  96      -4.536  22.271   0.018  1.00 74.24           C  
ATOM    710  CG1 ILE A  96      -4.850  23.741  -0.267  1.00 82.23           C  
ATOM    711  CG2 ILE A  96      -5.661  21.382  -0.488  1.00 60.55           C  
ATOM    712  CD1 ILE A  96      -5.084  24.044  -1.732  1.00 91.52           C  
ATOM    713  N   VAL A  97      -4.710  20.040   2.807  1.00 62.65           N  
ATOM    714  CA  VAL A  97      -4.442  18.687   3.282  1.00 68.36           C  
ATOM    715  C   VAL A  97      -4.887  17.625   2.280  1.00 63.56           C  
ATOM    716  O   VAL A  97      -6.018  17.653   1.795  1.00 61.75           O  
ATOM    717  CB  VAL A  97      -5.140  18.428   4.631  1.00 72.36           C  
ATOM    718  CG1 VAL A  97      -4.766  17.058   5.171  1.00 52.74           C  
ATOM    719  CG2 VAL A  97      -4.779  19.519   5.630  1.00 63.90           C  
ATOM    720  N   ASP A  98      -3.993  16.690   1.972  1.00 71.79           N  
ATOM    721  CA AASP A  98      -4.291  15.593   1.059  0.55 73.38           C  
ATOM    722  CA BASP A  98      -4.333  15.623   1.039  0.45 74.04           C  
ATOM    723  C   ASP A  98      -5.225  14.591   1.727  1.00 74.82           C  
ATOM    724  O   ASP A  98      -5.368  14.593   2.949  1.00 65.66           O  
ATOM    725  CB AASP A  98      -3.000  14.901   0.618  0.55 75.33           C  
ATOM    726  CB BASP A  98      -3.069  14.970   0.462  0.45 75.47           C  
ATOM    727  CG AASP A  98      -1.835  15.865   0.497  0.55 81.24           C  
ATOM    728  CG BASP A  98      -2.520  13.859   1.338  0.45 75.06           C  
ATOM    729  OD1AASP A  98      -1.691  16.497  -0.571  0.55 85.83           O  
ATOM    730  OD1BASP A  98      -2.572  13.982   2.577  0.45 74.03           O  
ATOM    731  OD2AASP A  98      -1.064  15.992   1.472  0.55 81.34           O  
ATOM    732  OD2BASP A  98      -2.031  12.855   0.779  0.45 81.92           O  
ATOM    733  N   LYS A  99      -5.840  13.720   0.933  1.00 77.58           N  
ATOM    734  CA  LYS A  99      -6.781  12.736   1.466  1.00 77.89           C  
ATOM    735  C   LYS A  99      -6.133  11.730   2.415  1.00 76.38           C  
ATOM    736  O   LYS A  99      -6.820  11.089   3.211  1.00 61.96           O  
ATOM    737  CB  LYS A  99      -7.466  11.990   0.322  1.00 83.89           C  
ATOM    738  CG  LYS A  99      -8.216  12.896  -0.635  1.00 80.18           C  
ATOM    739  CD  LYS A  99      -9.309  13.658   0.093  1.00 78.61           C  
ATOM    740  CE  LYS A  99     -10.112  14.521  -0.862  1.00 91.17           C  
ATOM    741  NZ  LYS A  99     -11.164  15.288  -0.140  1.00 98.22           N1+
ATOM    742  N   ASN A 100      -4.814  11.593   2.332  1.00 72.43           N  
ATOM    743  CA  ASN A 100      -4.098  10.654   3.188  1.00 72.37           C  
ATOM    744  C   ASN A 100      -3.846  11.206   4.590  1.00 74.46           C  
ATOM    745  O   ASN A 100      -3.997  10.489   5.579  1.00 78.32           O  
ATOM    746  CB  ASN A 100      -2.770  10.252   2.544  1.00 78.23           C  
ATOM    747  CG  ASN A 100      -2.164   9.018   3.184  1.00108.79           C  
ATOM    748  OD1 ASN A 100      -2.752   7.936   3.157  1.00109.09           O  
ATOM    749  ND2 ASN A 100      -0.980   9.175   3.766  1.00 97.46           N  
ATOM    750  N   LEU A 101      -3.465  12.478   4.675  1.00 74.48           N  
ATOM    751  CA  LEU A 101      -3.172  13.096   5.966  1.00 72.91           C  
ATOM    752  C   LEU A 101      -4.443  13.404   6.753  1.00 62.48           C  
ATOM    753  O   LEU A 101      -4.402  13.537   7.976  1.00 59.75           O  
ATOM    754  CB  LEU A 101      -2.349  14.374   5.784  1.00 72.17           C  
ATOM    755  CG  LEU A 101      -0.957  14.213   5.166  1.00 66.69           C  
ATOM    756  CD1 LEU A 101      -0.181  15.522   5.219  1.00 66.54           C  
ATOM    757  CD2 LEU A 101      -0.191  13.087   5.838  1.00 54.75           C  
ATOM    758  N   GLN A 102      -5.567  13.522   6.050  1.00 72.97           N  
ATOM    759  CA  GLN A 102      -6.865  13.708   6.695  1.00 69.07           C  
ATOM    760  C   GLN A 102      -7.195  12.517   7.577  1.00 62.05           C  
ATOM    761  O   GLN A 102      -7.829  12.653   8.623  1.00 55.43           O  
ATOM    762  CB  GLN A 102      -7.968  13.899   5.654  1.00 59.27           C  
ATOM    763  CG  GLN A 102      -7.854  15.174   4.849  1.00 64.86           C  
ATOM    764  CD  GLN A 102      -8.815  15.213   3.679  1.00 71.34           C  
ATOM    765  OE1 GLN A 102      -9.566  14.265   3.443  1.00 81.27           O  
ATOM    766  NE2 GLN A 102      -8.803  16.316   2.941  1.00 67.89           N  
ATOM    767  N   LYS A 103      -6.760  11.345   7.130  1.00 62.14           N  
ATOM    768  CA  LYS A 103      -6.982  10.105   7.853  1.00 62.22           C  
ATOM    769  C   LYS A 103      -6.182  10.106   9.154  1.00 61.06           C  
ATOM    770  O   LYS A 103      -6.677   9.676  10.196  1.00 58.90           O  
ATOM    771  CB  LYS A 103      -6.609   8.908   6.972  1.00 64.12           C  
ATOM    772  CG  LYS A 103      -6.154   7.677   7.730  1.00 81.19           C  
ATOM    773  CD  LYS A 103      -6.026   6.449   6.830  1.00 95.89           C  
ATOM    774  CE  LYS A 103      -5.662   6.815   5.399  1.00109.01           C  
ATOM    775  NZ  LYS A 103      -5.953   5.689   4.469  1.00106.87           N1+
ATOM    776  N   ASN A 104      -4.953  10.610   9.091  1.00 54.09           N  
ATOM    777  CA  ASN A 104      -4.107  10.722  10.273  1.00 52.25           C  
ATOM    778  C   ASN A 104      -4.651  11.741  11.273  1.00 59.26           C  
ATOM    779  O   ASN A 104      -4.506  11.578  12.486  1.00 55.93           O  
ATOM    780  CB  ASN A 104      -2.682  11.099   9.870  1.00 48.45           C  
ATOM    781  CG  ASN A 104      -1.691  10.935  11.006  1.00 58.99           C  
ATOM    782  OD1 ASN A 104      -1.528  11.828  11.839  1.00 54.97           O  
ATOM    783  ND2 ASN A 104      -1.017   9.792  11.043  1.00 46.07           N  
ATOM    784  N   ILE A 105      -5.275  12.793  10.753  1.00 56.74           N  
ATOM    785  CA  ILE A 105      -5.837  13.844  11.593  1.00 56.19           C  
ATOM    786  C   ILE A 105      -7.103  13.362  12.300  1.00 54.14           C  
ATOM    787  O   ILE A 105      -7.332  13.682  13.467  1.00 61.44           O  
ATOM    788  CB  ILE A 105      -6.143  15.113  10.769  1.00 58.85           C  
ATOM    789  CG1 ILE A 105      -4.843  15.713  10.231  1.00 58.29           C  
ATOM    790  CG2 ILE A 105      -6.882  16.142  11.609  1.00 54.04           C  
ATOM    791  CD1 ILE A 105      -5.037  16.952   9.389  1.00 53.57           C  
ATOM    792  N   LEU A 106      -7.916  12.582  11.595  1.00 56.36           N  
ATOM    793  CA  LEU A 106      -9.124  12.010  12.183  1.00 61.33           C  
ATOM    794  C   LEU A 106      -8.775  11.033  13.302  1.00 60.48           C  
ATOM    795  O   LEU A 106      -9.452  10.983  14.330  1.00 61.66           O  
ATOM    796  CB  LEU A 106      -9.965  11.308  11.116  1.00 65.31           C  
ATOM    797  CG  LEU A 106     -11.256  10.643  11.596  1.00 67.96           C  
ATOM    798  CD1 LEU A 106     -12.117  11.626  12.376  1.00 73.25           C  
ATOM    799  CD2 LEU A 106     -12.028  10.071  10.419  1.00 57.63           C  
ATOM    800  N   VAL A 107      -7.716  10.258  13.092  1.00 50.31           N  
ATOM    801  CA  VAL A 107      -7.220   9.339  14.109  1.00 59.59           C  
ATOM    802  C   VAL A 107      -6.760  10.119  15.338  1.00 51.59           C  
ATOM    803  O   VAL A 107      -7.034   9.729  16.475  1.00 49.47           O  
ATOM    804  CB  VAL A 107      -6.065   8.473  13.568  1.00 57.19           C  
ATOM    805  CG1 VAL A 107      -5.349   7.753  14.699  1.00 50.50           C  
ATOM    806  CG2 VAL A 107      -6.590   7.479  12.547  1.00 57.71           C  
ATOM    807  N   TYR A 108      -6.071  11.230  15.094  1.00 59.50           N  
ATOM    808  CA  TYR A 108      -5.661  12.137  16.160  1.00 49.88           C  
ATOM    809  C   TYR A 108      -6.865  12.612  16.966  1.00 54.99           C  
ATOM    810  O   TYR A 108      -6.820  12.663  18.195  1.00 48.72           O  
ATOM    811  CB  TYR A 108      -4.907  13.336  15.578  1.00 46.94           C  
ATOM    812  CG  TYR A 108      -4.940  14.570  16.452  1.00 51.89           C  
ATOM    813  CD1 TYR A 108      -4.119  14.679  17.566  1.00 52.96           C  
ATOM    814  CD2 TYR A 108      -5.791  15.629  16.159  1.00 52.77           C  
ATOM    815  CE1 TYR A 108      -4.146  15.807  18.366  1.00 58.00           C  
ATOM    816  CE2 TYR A 108      -5.827  16.760  16.954  1.00 58.36           C  
ATOM    817  CZ  TYR A 108      -5.002  16.843  18.057  1.00 58.14           C  
ATOM    818  OH  TYR A 108      -5.032  17.965  18.852  1.00 44.54           O  
ATOM    819  N   LEU A 109      -7.942  12.949  16.261  1.00 45.02           N  
ATOM    820  CA  LEU A 109      -9.168  13.426  16.892  1.00 53.41           C  
ATOM    821  C   LEU A 109      -9.775  12.381  17.825  1.00 61.99           C  
ATOM    822  O   LEU A 109     -10.188  12.700  18.940  1.00 57.44           O  
ATOM    823  CB  LEU A 109     -10.190  13.828  15.827  1.00 55.26           C  
ATOM    824  CG  LEU A 109     -11.514  14.390  16.348  1.00 61.80           C  
ATOM    825  CD1 LEU A 109     -11.279  15.653  17.164  1.00 45.93           C  
ATOM    826  CD2 LEU A 109     -12.475  14.656  15.199  1.00 54.90           C  
ATOM    827  N   LEU A 110      -9.826  11.135  17.363  1.00 51.00           N  
ATOM    828  CA  LEU A 110     -10.379  10.042  18.156  1.00 50.85           C  
ATOM    829  C   LEU A 110      -9.538   9.795  19.402  1.00 59.23           C  
ATOM    830  O   LEU A 110     -10.068   9.550  20.487  1.00 56.59           O  
ATOM    831  CB  LEU A 110     -10.470   8.766  17.319  1.00 53.55           C  
ATOM    832  CG  LEU A 110     -11.383   8.825  16.092  1.00 58.70           C  
ATOM    833  CD1 LEU A 110     -11.457   7.467  15.410  1.00 64.51           C  
ATOM    834  CD2 LEU A 110     -12.771   9.312  16.478  1.00 47.13           C  
ATOM    835  N   PHE A 111      -8.222   9.863  19.230  1.00 56.48           N  
ATOM    836  CA  PHE A 111      -7.276   9.701  20.328  1.00 59.43           C  
ATOM    837  C   PHE A 111      -7.503  10.752  21.412  1.00 64.61           C  
ATOM    838  O   PHE A 111      -7.467  10.446  22.604  1.00 54.31           O  
ATOM    839  CB  PHE A 111      -5.843   9.780  19.792  1.00 55.38           C  
ATOM    840  CG  PHE A 111      -4.788   9.837  20.862  1.00 61.17           C  
ATOM    841  CD1 PHE A 111      -4.371   8.684  21.506  1.00 58.76           C  
ATOM    842  CD2 PHE A 111      -4.197  11.043  21.206  1.00 63.02           C  
ATOM    843  CE1 PHE A 111      -3.393   8.735  22.484  1.00 53.67           C  
ATOM    844  CE2 PHE A 111      -3.220  11.100  22.183  1.00 62.07           C  
ATOM    845  CZ  PHE A 111      -2.817   9.944  22.823  1.00 56.39           C  
ATOM    846  N   VAL A 112      -7.748  11.988  20.986  1.00 51.32           N  
ATOM    847  CA  VAL A 112      -7.964  13.097  21.910  1.00 55.19           C  
ATOM    848  C   VAL A 112      -9.309  12.986  22.625  1.00 57.03           C  
ATOM    849  O   VAL A 112      -9.393  13.196  23.836  1.00 47.77           O  
ATOM    850  CB  VAL A 112      -7.879  14.452  21.180  1.00 60.40           C  
ATOM    851  CG1 VAL A 112      -8.310  15.587  22.094  1.00 56.85           C  
ATOM    852  CG2 VAL A 112      -6.468  14.683  20.678  1.00 52.99           C  
ATOM    853  N   ILE A 113     -10.357  12.657  21.873  1.00 52.84           N  
ATOM    854  CA  ILE A 113     -11.678  12.447  22.456  1.00 53.00           C  
ATOM    855  C   ILE A 113     -11.626  11.328  23.493  1.00 59.17           C  
ATOM    856  O   ILE A 113     -12.213  11.435  24.571  1.00 57.37           O  
ATOM    857  CB  ILE A 113     -12.728  12.103  21.379  1.00 58.61           C  
ATOM    858  CG1 ILE A 113     -12.979  13.307  20.471  1.00 55.89           C  
ATOM    859  CG2 ILE A 113     -14.034  11.659  22.021  1.00 62.14           C  
ATOM    860  CD1 ILE A 113     -14.040  13.064  19.418  1.00 57.18           C  
ATOM    861  N   PHE A 114     -10.901  10.264  23.162  1.00 55.97           N  
ATOM    862  CA  PHE A 114     -10.734   9.132  24.066  1.00 64.25           C  
ATOM    863  C   PHE A 114     -10.030   9.536  25.357  1.00 59.55           C  
ATOM    864  O   PHE A 114     -10.400   9.086  26.443  1.00 58.79           O  
ATOM    865  CB  PHE A 114      -9.953   8.012  23.377  1.00 66.32           C  
ATOM    866  CG  PHE A 114      -9.690   6.827  24.260  1.00 62.61           C  
ATOM    867  CD1 PHE A 114     -10.696   5.918  24.539  1.00 70.73           C  
ATOM    868  CD2 PHE A 114      -8.434   6.618  24.807  1.00 58.71           C  
ATOM    869  CE1 PHE A 114     -10.458   4.825  25.349  1.00 66.27           C  
ATOM    870  CE2 PHE A 114      -8.189   5.527  25.619  1.00 59.49           C  
ATOM    871  CZ  PHE A 114      -9.203   4.629  25.890  1.00 63.38           C  
ATOM    872  N   ALA A 115      -9.012  10.381  25.232  1.00 52.66           N  
ATOM    873  CA  ALA A 115      -8.268  10.859  26.392  1.00 60.18           C  
ATOM    874  C   ALA A 115      -9.154  11.711  27.292  1.00 62.48           C  
ATOM    875  O   ALA A 115      -9.078  11.623  28.519  1.00 56.82           O  
ATOM    876  CB  ALA A 115      -7.048  11.650  25.949  1.00 53.97           C  
ATOM    877  N   ALA A 116      -9.997  12.530  26.672  1.00 51.75           N  
ATOM    878  CA  ALA A 116     -10.879  13.430  27.402  1.00 60.76           C  
ATOM    879  C   ALA A 116     -11.914  12.663  28.221  1.00 65.06           C  
ATOM    880  O   ALA A 116     -12.225  13.038  29.352  1.00 58.03           O  
ATOM    881  CB  ALA A 116     -11.565  14.384  26.438  1.00 54.81           C  
ATOM    882  N   VAL A 117     -12.437  11.585  27.645  1.00 54.39           N  
ATOM    883  CA  VAL A 117     -13.454  10.777  28.308  1.00 65.30           C  
ATOM    884  C   VAL A 117     -12.898  10.064  29.537  1.00 65.73           C  
ATOM    885  O   VAL A 117     -13.492  10.109  30.615  1.00 72.70           O  
ATOM    886  CB  VAL A 117     -14.053   9.731  27.346  1.00 78.38           C  
ATOM    887  CG1 VAL A 117     -14.892   8.716  28.111  1.00 73.99           C  
ATOM    888  CG2 VAL A 117     -14.876  10.414  26.265  1.00 64.27           C  
ATOM    889  N   ILE A 118     -11.752   9.411  29.376  1.00 64.36           N  
ATOM    890  CA  ILE A 118     -11.153   8.653  30.469  1.00 70.48           C  
ATOM    891  C   ILE A 118     -10.493   9.565  31.500  1.00 70.59           C  
ATOM    892  O   ILE A 118     -10.014   9.099  32.532  1.00 63.91           O  
ATOM    893  CB  ILE A 118     -10.104   7.645  29.954  1.00 62.52           C  
ATOM    894  CG1 ILE A 118      -8.841   8.373  29.491  1.00 59.96           C  
ATOM    895  CG2 ILE A 118     -10.686   6.790  28.838  1.00 60.09           C  
ATOM    896  CD1 ILE A 118      -7.700   7.446  29.133  1.00 53.93           C  
ATOM    897  N   GLY A 119     -10.474  10.865  31.219  1.00 65.06           N  
ATOM    898  CA  GLY A 119      -9.836  11.825  32.101  1.00 60.06           C  
ATOM    899  C   GLY A 119     -10.805  12.616  32.958  1.00 56.99           C  
ATOM    900  O   GLY A 119     -10.387  13.419  33.793  1.00 67.06           O  
ATOM    901  N   ILE A 120     -12.098  12.386  32.749  1.00 61.30           N  
ATOM    902  CA  ILE A 120     -13.153  13.076  33.489  1.00 70.11           C  
ATOM    903  C   ILE A 120     -12.993  12.900  34.997  1.00 73.07           C  
ATOM    904  O   ILE A 120     -13.181  13.840  35.768  1.00 71.94           O  
ATOM    905  CB  ILE A 120     -14.544  12.568  33.070  1.00 67.31           C  
ATOM    906  CG1 ILE A 120     -14.772  12.820  31.580  1.00 71.78           C  
ATOM    907  CG2 ILE A 120     -15.634  13.247  33.887  1.00 70.87           C  
ATOM    908  CD1 ILE A 120     -16.088  12.284  31.073  1.00 79.93           C  
ATOM    909  N   ASP A 121     -12.640  11.686  35.407  1.00 71.59           N  
ATOM    910  CA  ASP A 121     -12.412  11.389  36.816  1.00 75.19           C  
ATOM    911  C   ASP A 121     -10.929  11.480  37.152  1.00 71.84           C  
ATOM    912  O   ASP A 121     -10.482  10.970  38.179  1.00 71.89           O  
ATOM    913  CB  ASP A 121     -12.950  10.001  37.166  1.00 70.21           C  
ATOM    914  CG  ASP A 121     -12.464   8.930  36.210  1.00 71.16           C  
ATOM    915  OD1 ASP A 121     -12.179   9.261  35.039  1.00 72.32           O  
ATOM    916  OD2 ASP A 121     -12.366   7.757  36.628  1.00 76.32           O  
ATOM    917  N   GLY A 122     -10.172  12.134  36.277  1.00 63.83           N  
ATOM    918  CA  GLY A 122      -8.735  12.244  36.440  1.00 67.42           C  
ATOM    919  C   GLY A 122      -8.004  11.224  35.589  1.00 68.99           C  
ATOM    920  O   GLY A 122      -8.617  10.519  34.790  1.00 69.27           O  
ATOM    921  N   PHE A 123      -6.688  11.145  35.758  1.00 71.12           N  
ATOM    922  CA  PHE A 123      -5.884  10.188  35.008  1.00 67.06           C  
ATOM    923  C   PHE A 123      -5.114   9.254  35.932  1.00 65.51           C  
ATOM    924  O   PHE A 123      -4.093   9.635  36.506  1.00 51.00           O  
ATOM    925  CB  PHE A 123      -4.912  10.914  34.074  1.00 67.48           C  
ATOM    926  CG  PHE A 123      -5.575  11.574  32.899  1.00 68.82           C  
ATOM    927  CD1 PHE A 123      -5.878  10.845  31.760  1.00 60.87           C  
ATOM    928  CD2 PHE A 123      -5.891  12.921  32.930  1.00 65.83           C  
ATOM    929  CE1 PHE A 123      -6.485  11.447  30.675  1.00 62.99           C  
ATOM    930  CE2 PHE A 123      -6.499  13.530  31.847  1.00 70.09           C  
ATOM    931  CZ  PHE A 123      -6.795  12.792  30.718  1.00 72.89           C  
ATOM    932  N   SER A 124      -5.610   8.029  36.071  1.00 64.35           N  
ATOM    933  CA  SER A 124      -4.923   7.011  36.854  1.00 58.68           C  
ATOM    934  C   SER A 124      -3.675   6.548  36.117  1.00 57.34           C  
ATOM    935  O   SER A 124      -3.503   6.838  34.932  1.00 57.43           O  
ATOM    936  CB  SER A 124      -5.846   5.824  37.133  1.00 61.80           C  
ATOM    937  OG  SER A 124      -6.194   5.154  35.933  1.00 71.84           O  
ATOM    938  N   TRP A 125      -2.804   5.829  36.818  1.00 67.23           N  
ATOM    939  CA  TRP A 125      -1.600   5.289  36.201  1.00 64.00           C  
ATOM    940  C   TRP A 125      -1.972   4.321  35.083  1.00 62.11           C  
ATOM    941  O   TRP A 125      -1.239   4.175  34.107  1.00 59.65           O  
ATOM    942  CB  TRP A 125      -0.720   4.594  37.241  1.00 56.62           C  
ATOM    943  CG  TRP A 125      -1.390   3.443  37.922  1.00 61.49           C  
ATOM    944  CD1 TRP A 125      -2.183   3.495  39.031  1.00 60.98           C  
ATOM    945  CD2 TRP A 125      -1.328   2.065  37.537  1.00 64.63           C  
ATOM    946  NE1 TRP A 125      -2.617   2.235  39.362  1.00 65.01           N  
ATOM    947  CE2 TRP A 125      -2.106   1.339  38.460  1.00 68.66           C  
ATOM    948  CE3 TRP A 125      -0.688   1.375  36.502  1.00 64.09           C  
ATOM    949  CZ2 TRP A 125      -2.263  -0.044  38.379  1.00 61.77           C  
ATOM    950  CZ3 TRP A 125      -0.846   0.003  36.423  1.00 64.41           C  
ATOM    951  CH2 TRP A 125      -1.627  -0.692  37.356  1.00 53.26           C  
ATOM    952  N   ILE A 126      -3.123   3.671  35.233  1.00 56.92           N  
ATOM    953  CA  ILE A 126      -3.645   2.774  34.208  1.00 68.43           C  
ATOM    954  C   ILE A 126      -4.048   3.555  32.960  1.00 62.57           C  
ATOM    955  O   ILE A 126      -3.781   3.123  31.837  1.00 53.69           O  
ATOM    956  CB  ILE A 126      -4.852   1.967  34.728  1.00 70.57           C  
ATOM    957  CG1 ILE A 126      -4.408   1.013  35.838  1.00 65.79           C  
ATOM    958  CG2 ILE A 126      -5.506   1.184  33.601  1.00 63.81           C  
ATOM    959  CD1 ILE A 126      -5.505   0.102  36.344  1.00 74.40           C  
ATOM    960  N   ASP A 127      -4.685   4.707  33.164  1.00 62.74           N  
ATOM    961  CA  ASP A 127      -5.033   5.598  32.060  1.00 53.94           C  
ATOM    962  C   ASP A 127      -3.791   5.959  31.256  1.00 54.94           C  
ATOM    963  O   ASP A 127      -3.821   5.992  30.026  1.00 55.29           O  
ATOM    964  CB  ASP A 127      -5.706   6.873  32.574  1.00 60.03           C  
ATOM    965  CG  ASP A 127      -7.110   6.629  33.087  1.00 65.59           C  
ATOM    966  OD1 ASP A 127      -7.691   5.573  32.761  1.00 70.40           O  
ATOM    967  OD2 ASP A 127      -7.634   7.499  33.814  1.00 57.38           O  
ATOM    968  N   GLY A 128      -2.698   6.219  31.967  1.00 47.38           N  
ATOM    969  CA  GLY A 128      -1.439   6.571  31.340  1.00 52.41           C  
ATOM    970  C   GLY A 128      -0.842   5.437  30.531  1.00 57.88           C  
ATOM    971  O   GLY A 128      -0.288   5.663  29.455  1.00 51.90           O  
ATOM    972  N   VAL A 129      -0.951   4.217  31.049  1.00 58.76           N  
ATOM    973  CA  VAL A 129      -0.450   3.040  30.346  1.00 49.95           C  
ATOM    974  C   VAL A 129      -1.188   2.855  29.023  1.00 49.96           C  
ATOM    975  O   VAL A 129      -0.581   2.531  28.002  1.00 47.18           O  
ATOM    976  CB  VAL A 129      -0.592   1.760  31.198  1.00 69.50           C  
ATOM    977  CG1 VAL A 129      -0.150   0.536  30.408  1.00 58.32           C  
ATOM    978  CG2 VAL A 129       0.219   1.884  32.477  1.00 52.17           C  
ATOM    979  N   VAL A 130      -2.498   3.078  29.050  1.00 48.14           N  
ATOM    980  CA  VAL A 130      -3.326   2.974  27.852  1.00 52.80           C  
ATOM    981  C   VAL A 130      -2.918   3.996  26.794  1.00 59.56           C  
ATOM    982  O   VAL A 130      -2.685   3.644  25.637  1.00 59.26           O  
ATOM    983  CB  VAL A 130      -4.819   3.166  28.182  1.00 57.89           C  
ATOM    984  CG1 VAL A 130      -5.643   3.238  26.905  1.00 62.04           C  
ATOM    985  CG2 VAL A 130      -5.313   2.045  29.081  1.00 68.36           C  
ATOM    986  N   LEU A 131      -2.833   5.260  27.199  1.00 50.75           N  
ATOM    987  CA  LEU A 131      -2.475   6.344  26.288  1.00 57.29           C  
ATOM    988  C   LEU A 131      -1.083   6.156  25.695  1.00 53.46           C  
ATOM    989  O   LEU A 131      -0.842   6.495  24.536  1.00 50.48           O  
ATOM    990  CB  LEU A 131      -2.552   7.693  27.007  1.00 56.99           C  
ATOM    991  CG  LEU A 131      -3.931   8.144  27.489  1.00 58.19           C  
ATOM    992  CD1 LEU A 131      -3.822   9.456  28.249  1.00 63.88           C  
ATOM    993  CD2 LEU A 131      -4.893   8.280  26.317  1.00 48.11           C  
ATOM    994  N   LEU A 132      -0.172   5.612  26.495  1.00 45.66           N  
ATOM    995  CA  LEU A 132       1.210   5.419  26.070  1.00 55.01           C  
ATOM    996  C   LEU A 132       1.318   4.358  24.977  1.00 59.80           C  
ATOM    997  O   LEU A 132       2.183   4.440  24.106  1.00 58.19           O  
ATOM    998  CB  LEU A 132       2.084   5.038  27.268  1.00 60.81           C  
ATOM    999  CG  LEU A 132       3.578   4.826  27.016  1.00 60.17           C  
ATOM   1000  CD1 LEU A 132       4.180   6.020  26.291  1.00 52.28           C  
ATOM   1001  CD2 LEU A 132       4.305   4.577  28.327  1.00 63.00           C  
ATOM   1002  N   ILE A 133       0.435   3.367  25.026  1.00 54.33           N  
ATOM   1003  CA  ILE A 133       0.438   2.298  24.034  1.00 58.79           C  
ATOM   1004  C   ILE A 133      -0.162   2.781  22.714  1.00 56.68           C  
ATOM   1005  O   ILE A 133       0.365   2.482  21.641  1.00 52.45           O  
ATOM   1006  CB  ILE A 133      -0.327   1.060  24.542  1.00 68.00           C  
ATOM   1007  CG1 ILE A 133       0.429   0.427  25.712  1.00 58.34           C  
ATOM   1008  CG2 ILE A 133      -0.506   0.038  23.430  1.00 53.22           C  
ATOM   1009  CD1 ILE A 133      -0.228  -0.813  26.269  1.00 58.41           C  
ATOM   1010  N   LEU A 134      -1.254   3.536  22.798  1.00 57.32           N  
ATOM   1011  CA  LEU A 134      -1.854   4.155  21.617  1.00 68.61           C  
ATOM   1012  C   LEU A 134      -0.860   5.097  20.947  1.00 60.22           C  
ATOM   1013  O   LEU A 134      -0.822   5.210  19.721  1.00 60.58           O  
ATOM   1014  CB  LEU A 134      -3.129   4.913  21.989  1.00 63.85           C  
ATOM   1015  CG  LEU A 134      -4.334   4.079  22.425  1.00 59.68           C  
ATOM   1016  CD1 LEU A 134      -5.480   4.983  22.846  1.00 58.06           C  
ATOM   1017  CD2 LEU A 134      -4.770   3.146  21.306  1.00 57.53           C  
ATOM   1018  N   PHE A 135      -0.065   5.771  21.772  1.00 48.18           N  
ATOM   1019  CA  PHE A 135       1.028   6.619  21.311  1.00 50.72           C  
ATOM   1020  C   PHE A 135       1.972   5.820  20.414  1.00 54.36           C  
ATOM   1021  O   PHE A 135       2.294   6.241  19.303  1.00 57.25           O  
ATOM   1022  CB  PHE A 135       1.778   7.197  22.518  1.00 55.47           C  
ATOM   1023  CG  PHE A 135       2.887   8.154  22.165  1.00 49.38           C  
ATOM   1024  CD1 PHE A 135       2.906   8.817  20.948  1.00 48.51           C  
ATOM   1025  CD2 PHE A 135       3.914   8.390  23.065  1.00 49.70           C  
ATOM   1026  CE1 PHE A 135       3.930   9.692  20.637  1.00 50.23           C  
ATOM   1027  CE2 PHE A 135       4.938   9.265  22.760  1.00 48.34           C  
ATOM   1028  CZ  PHE A 135       4.947   9.916  21.545  1.00 44.41           C  
ATOM   1029  N   ILE A 136       2.402   4.662  20.904  1.00 59.50           N  
ATOM   1030  CA  ILE A 136       3.303   3.791  20.157  1.00 58.56           C  
ATOM   1031  C   ILE A 136       2.653   3.274  18.876  1.00 58.64           C  
ATOM   1032  O   ILE A 136       3.279   3.264  17.814  1.00 50.89           O  
ATOM   1033  CB  ILE A 136       3.759   2.594  21.012  1.00 59.25           C  
ATOM   1034  CG1 ILE A 136       4.454   3.086  22.283  1.00 59.33           C  
ATOM   1035  CG2 ILE A 136       4.684   1.686  20.217  1.00 60.88           C  
ATOM   1036  CD1 ILE A 136       5.582   4.061  22.024  1.00 58.36           C  
ATOM   1037  N   ILE A 137       1.398   2.849  18.981  1.00 55.02           N  
ATOM   1038  CA  ILE A 137       0.653   2.361  17.824  1.00 59.32           C  
ATOM   1039  C   ILE A 137       0.510   3.447  16.762  1.00 63.14           C  
ATOM   1040  O   ILE A 137       0.694   3.188  15.571  1.00 61.88           O  
ATOM   1041  CB  ILE A 137      -0.749   1.854  18.223  1.00 65.97           C  
ATOM   1042  CG1 ILE A 137      -0.636   0.663  19.175  1.00 67.75           C  
ATOM   1043  CG2 ILE A 137      -1.547   1.460  16.990  1.00 53.89           C  
ATOM   1044  CD1 ILE A 137       0.148  -0.498  18.606  1.00 60.64           C  
ATOM   1045  N   TYR A 138       0.189   4.663  17.198  1.00 52.10           N  
ATOM   1046  CA  TYR A 138       0.051   5.790  16.282  1.00 55.80           C  
ATOM   1047  C   TYR A 138       1.342   6.049  15.519  1.00 57.00           C  
ATOM   1048  O   TYR A 138       1.319   6.289  14.313  1.00 50.78           O  
ATOM   1049  CB  TYR A 138      -0.364   7.062  17.028  1.00 55.70           C  
ATOM   1050  CG  TYR A 138      -0.258   8.307  16.172  1.00 54.21           C  
ATOM   1051  CD1 TYR A 138      -1.270   8.651  15.285  1.00 54.49           C  
ATOM   1052  CD2 TYR A 138       0.858   9.134  16.245  1.00 46.26           C  
ATOM   1053  CE1 TYR A 138      -1.175   9.782  14.496  1.00 56.88           C  
ATOM   1054  CE2 TYR A 138       0.963  10.265  15.458  1.00 56.39           C  
ATOM   1055  CZ  TYR A 138      -0.057  10.585  14.586  1.00 58.33           C  
ATOM   1056  OH  TYR A 138       0.041  11.713  13.803  1.00 54.63           O  
ATOM   1057  N   LEU A 139       2.463   6.013  16.234  1.00 44.74           N  
ATOM   1058  CA  LEU A 139       3.764   6.263  15.627  1.00 58.59           C  
ATOM   1059  C   LEU A 139       4.067   5.247  14.538  1.00 62.49           C  
ATOM   1060  O   LEU A 139       4.588   5.596  13.483  1.00 56.93           O  
ATOM   1061  CB  LEU A 139       4.868   6.242  16.686  1.00 54.41           C  
ATOM   1062  CG  LEU A 139       4.897   7.430  17.646  1.00 56.27           C  
ATOM   1063  CD1 LEU A 139       5.959   7.229  18.714  1.00 57.50           C  
ATOM   1064  CD2 LEU A 139       5.139   8.722  16.880  1.00 44.03           C  
ATOM   1065  N   ARG A 140       3.727   3.989  14.790  1.00 67.12           N  
ATOM   1066  CA  ARG A 140       3.993   2.939  13.816  1.00 63.87           C  
ATOM   1067  C   ARG A 140       3.045   2.966  12.632  1.00 58.73           C  
ATOM   1068  O   ARG A 140       3.454   2.752  11.492  1.00 60.94           O  
ATOM   1069  CB  ARG A 140       3.924   1.568  14.466  1.00 66.08           C  
ATOM   1070  CG  ARG A 140       4.981   0.667  13.907  1.00 97.10           C  
ATOM   1071  CD  ARG A 140       5.001  -0.685  14.555  1.00 98.04           C  
ATOM   1072  NE  ARG A 140       6.365  -1.191  14.549  1.00 99.81           N  
ATOM   1073  CZ  ARG A 140       6.951  -1.780  15.581  1.00100.95           C  
ATOM   1074  NH1 ARG A 140       6.285  -1.966  16.708  1.00 90.26           N  
ATOM   1075  NH2 ARG A 140       8.203  -2.194  15.472  1.00101.31           N  
ATOM   1076  N   TRP A 141       1.772   3.191  12.920  1.00 57.63           N  
ATOM   1077  CA ATRP A 141       0.773   3.281  11.874  0.50 58.55           C  
ATOM   1078  CA BTRP A 141       0.742   3.309  11.891  0.50 60.25           C  
ATOM   1079  C   TRP A 141       1.072   4.471  10.961  1.00 69.04           C  
ATOM   1080  O   TRP A 141       0.924   4.377   9.743  1.00 73.75           O  
ATOM   1081  CB ATRP A 141      -0.619   3.391  12.490  0.50 56.25           C  
ATOM   1082  CB BTRP A 141      -0.632   3.505  12.542  0.50 58.10           C  
ATOM   1083  CG ATRP A 141      -1.700   3.559  11.492  0.50 63.75           C  
ATOM   1084  CG BTRP A 141      -1.810   3.513  11.600  0.50 63.59           C  
ATOM   1085  CD1ATRP A 141      -2.209   2.605  10.663  0.50 68.97           C  
ATOM   1086  CD1BTRP A 141      -1.786   3.401  10.240  0.50 69.77           C  
ATOM   1087  CD2ATRP A 141      -2.416   4.762  11.211  0.50 70.58           C  
ATOM   1088  CD2BTRP A 141      -3.191   3.638  11.962  0.50 69.40           C  
ATOM   1089  NE1ATRP A 141      -3.203   3.140   9.882  0.50 73.37           N  
ATOM   1090  NE1BTRP A 141      -3.061   3.452   9.734  0.50 73.60           N  
ATOM   1091  CE2ATRP A 141      -3.348   4.465  10.199  0.50 72.51           C  
ATOM   1092  CE2BTRP A 141      -3.945   3.596  10.775  0.50 72.53           C  
ATOM   1093  CE3ATRP A 141      -2.359   6.064  11.717  0.50 62.03           C  
ATOM   1094  CE3BTRP A 141      -3.863   3.779  13.182  0.50 67.46           C  
ATOM   1095  CZ2ATRP A 141      -4.215   5.421   9.684  0.50 69.45           C  
ATOM   1096  CZ2BTRP A 141      -5.334   3.690  10.765  0.50 73.42           C  
ATOM   1097  CZ3ATRP A 141      -3.220   7.010  11.205  0.50 63.70           C  
ATOM   1098  CZ3BTRP A 141      -5.243   3.872  13.171  0.50 67.87           C  
ATOM   1099  CH2ATRP A 141      -4.134   6.685  10.199  0.50 64.67           C  
ATOM   1100  CH2BTRP A 141      -5.963   3.827  11.971  0.50 70.31           C  
ATOM   1101  N   THR A 142       1.521   5.573  11.554  1.00 65.25           N  
ATOM   1102  CA  THR A 142       1.873   6.769  10.797  1.00 65.78           C  
ATOM   1103  C   THR A 142       3.065   6.528   9.872  1.00 63.41           C  
ATOM   1104  O   THR A 142       3.050   6.937   8.710  1.00 65.12           O  
ATOM   1105  CB  THR A 142       2.194   7.951  11.736  1.00 57.33           C  
ATOM   1106  OG1 THR A 142       1.020   8.307  12.476  1.00 42.78           O  
ATOM   1107  CG2 THR A 142       2.673   9.159  10.944  1.00 55.32           C  
ATOM   1108  N   VAL A 143       4.093   5.858  10.384  1.00 63.84           N  
ATOM   1109  CA  VAL A 143       5.315   5.658   9.614  1.00 80.37           C  
ATOM   1110  C   VAL A 143       5.077   4.700   8.441  1.00 80.90           C  
ATOM   1111  O   VAL A 143       5.582   4.922   7.341  1.00 84.09           O  
ATOM   1112  CB  VAL A 143       6.467   5.118  10.499  1.00 75.32           C  
ATOM   1113  CG1 VAL A 143       7.650   4.699   9.645  1.00 84.13           C  
ATOM   1114  CG2 VAL A 143       6.899   6.160  11.517  1.00 69.83           C  
ATOM   1115  N   LYS A 144       4.284   3.656   8.670  1.00 74.78           N  
ATOM   1116  CA  LYS A 144       4.089   2.609   7.666  1.00 84.07           C  
ATOM   1117  C   LYS A 144       3.378   3.102   6.405  1.00 85.95           C  
ATOM   1118  O   LYS A 144       3.827   2.830   5.292  1.00 82.56           O  
ATOM   1119  CB  LYS A 144       3.310   1.434   8.261  1.00 77.02           C  
ATOM   1120  CG  LYS A 144       3.336   0.188   7.388  1.00 93.19           C  
ATOM   1121  CD  LYS A 144       2.228  -0.787   7.749  1.00 92.92           C  
ATOM   1122  CE  LYS A 144       2.423  -2.121   7.042  1.00 94.41           C  
ATOM   1123  NZ  LYS A 144       3.861  -2.414   6.785  1.00100.21           N1+
ATOM   1124  N   ASN A 145       2.273   3.823   6.574  1.00 88.35           N  
ATOM   1125  CA  ASN A 145       1.528   4.337   5.427  1.00 90.87           C  
ATOM   1126  C   ASN A 145       2.197   5.549   4.791  1.00 90.77           C  
ATOM   1127  O   ASN A 145       1.692   6.111   3.819  1.00100.40           O  
ATOM   1128  CB  ASN A 145       0.094   4.689   5.829  1.00 85.56           C  
ATOM   1129  CG  ASN A 145      -0.709   3.474   6.245  1.00 97.81           C  
ATOM   1130  OD1 ASN A 145      -1.376   3.481   7.278  1.00 97.71           O  
ATOM   1131  ND2 ASN A 145      -0.647   2.420   5.440  1.00 92.85           N  
ATOM   1132  N   GLY A 146       3.336   5.949   5.345  1.00 87.62           N  
ATOM   1133  CA  GLY A 146       4.116   7.035   4.784  1.00 80.92           C  
ATOM   1134  C   GLY A 146       5.463   6.547   4.288  1.00 98.63           C  
ATOM   1135  O   GLY A 146       6.278   7.333   3.810  1.00 95.07           O  
ATOM   1136  N   SER A 147       5.691   5.242   4.396  1.00 98.42           N  
ATOM   1137  CA  SER A 147       6.972   4.650   4.021  1.00 87.41           C  
ATOM   1138  C   SER A 147       6.925   4.004   2.639  1.00 88.44           C  
ATOM   1139  O   SER A 147       5.847   3.749   2.100  1.00 89.02           O  
ATOM   1140  CB  SER A 147       7.403   3.613   5.060  1.00 94.86           C  
ATOM   1141  OG  SER A 147       7.663   4.223   6.312  1.00 92.03           O  
ATOM   1142  N   ALA A 148       8.108   3.746   2.084  1.00 87.84           N  
ATOM   1143  CA  ALA A 148       8.260   3.108   0.777  1.00 81.85           C  
ATOM   1144  C   ALA A 148       7.494   3.850  -0.313  1.00 76.75           C  
ATOM   1145  O   ALA A 148       7.371   5.074  -0.275  1.00 94.31           O  
ATOM   1146  CB  ALA A 148       7.815   1.651   0.841  1.00 86.08           C  
ATOM   1147  N   LYS A 156      26.289   2.642   2.541  1.00118.28           N  
ATOM   1148  CA  LYS A 156      27.486   2.679   3.373  1.00117.33           C  
ATOM   1149  C   LYS A 156      27.590   3.996   4.141  1.00114.07           C  
ATOM   1150  O   LYS A 156      26.749   4.296   4.988  1.00115.69           O  
ATOM   1151  CB  LYS A 156      28.735   2.457   2.517  1.00117.78           C  
ATOM   1152  CG  LYS A 156      29.626   1.323   3.005  1.00114.31           C  
ATOM   1153  CD  LYS A 156      30.396   0.682   1.860  1.00106.18           C  
ATOM   1154  CE  LYS A 156      29.547  -0.357   1.141  1.00 99.34           C  
ATOM   1155  NZ  LYS A 156      30.366  -1.487   0.618  1.00100.41           N1+
ATOM   1156  N   ASN A 157      28.620   4.781   3.841  1.00109.55           N  
ATOM   1157  CA  ASN A 157      28.860   6.031   4.556  1.00109.92           C  
ATOM   1158  C   ASN A 157      28.482   7.272   3.750  1.00104.59           C  
ATOM   1159  O   ASN A 157      29.311   8.158   3.538  1.00103.23           O  
ATOM   1160  CB  ASN A 157      30.330   6.119   4.979  1.00106.07           C  
ATOM   1161  CG  ASN A 157      31.289   5.849   3.832  1.00111.24           C  
ATOM   1162  OD1 ASN A 157      30.936   5.995   2.661  1.00114.89           O  
ATOM   1163  ND2 ASN A 157      32.512   5.456   4.166  1.00110.93           N  
ATOM   1164  N   ASN A 158      27.227   7.336   3.316  1.00 99.73           N  
ATOM   1165  CA  ASN A 158      26.747   8.441   2.489  1.00 99.98           C  
ATOM   1166  C   ASN A 158      26.877   9.794   3.188  1.00 94.64           C  
ATOM   1167  O   ASN A 158      26.241  10.031   4.215  1.00 91.91           O  
ATOM   1168  CB  ASN A 158      25.290   8.200   2.083  1.00 99.33           C  
ATOM   1169  CG  ASN A 158      24.811   9.171   1.018  1.00 98.46           C  
ATOM   1170  OD1 ASN A 158      25.612   9.794   0.323  1.00 99.75           O  
ATOM   1171  ND2 ASN A 158      23.497   9.298   0.882  1.00 89.57           N  
ATOM   1172  N   PRO A 159      27.712  10.685   2.628  1.00 95.20           N  
ATOM   1173  CA  PRO A 159      27.959  12.019   3.191  1.00 96.92           C  
ATOM   1174  C   PRO A 159      26.728  12.922   3.161  1.00 89.50           C  
ATOM   1175  O   PRO A 159      26.692  13.927   3.871  1.00 96.10           O  
ATOM   1176  CB  PRO A 159      29.065  12.581   2.290  1.00 97.74           C  
ATOM   1177  CG  PRO A 159      28.937  11.825   1.014  1.00102.98           C  
ATOM   1178  CD  PRO A 159      28.509  10.446   1.413  1.00 90.97           C  
ATOM   1179  N   SER A 160      25.738  12.571   2.347  1.00 90.49           N  
ATOM   1180  CA  SER A 160      24.502  13.341   2.276  1.00 90.07           C  
ATOM   1181  C   SER A 160      23.583  13.003   3.446  1.00 83.94           C  
ATOM   1182  O   SER A 160      22.820  13.848   3.914  1.00 76.33           O  
ATOM   1183  CB  SER A 160      23.785  13.089   0.949  1.00 75.24           C  
ATOM   1184  OG  SER A 160      24.463  13.718  -0.125  1.00 83.28           O  
ATOM   1185  N   VAL A 161      23.664  11.761   3.915  1.00 87.08           N  
ATOM   1186  CA  VAL A 161      22.868  11.314   5.052  1.00 87.35           C  
ATOM   1187  C   VAL A 161      23.485  11.791   6.362  1.00 91.22           C  
ATOM   1188  O   VAL A 161      22.778  12.248   7.262  1.00 93.78           O  
ATOM   1189  CB  VAL A 161      22.735   9.780   5.083  1.00 85.83           C  
ATOM   1190  CG1 VAL A 161      21.940   9.335   6.303  1.00 84.97           C  
ATOM   1191  CG2 VAL A 161      22.078   9.285   3.812  1.00 91.51           C  
ATOM   1192  N   VAL A 162      24.807  11.679   6.459  1.00 87.67           N  
ATOM   1193  CA  VAL A 162      25.540  12.120   7.640  1.00 87.35           C  
ATOM   1194  C   VAL A 162      25.298  13.601   7.909  1.00 77.55           C  
ATOM   1195  O   VAL A 162      24.995  13.995   9.035  1.00 85.33           O  
ATOM   1196  CB  VAL A 162      27.056  11.866   7.489  1.00 87.72           C  
ATOM   1197  CG1 VAL A 162      27.850  12.708   8.480  1.00 86.28           C  
ATOM   1198  CG2 VAL A 162      27.367  10.386   7.655  1.00 81.68           C  
ATOM   1199  N   PHE A 163      25.419  14.412   6.862  1.00 80.22           N  
ATOM   1200  CA  PHE A 163      25.187  15.848   6.965  1.00 85.12           C  
ATOM   1201  C   PHE A 163      23.769  16.140   7.444  1.00 82.87           C  
ATOM   1202  O   PHE A 163      23.536  17.099   8.179  1.00 84.90           O  
ATOM   1203  CB  PHE A 163      25.442  16.527   5.617  1.00 76.28           C  
ATOM   1204  CG  PHE A 163      25.418  18.027   5.678  1.00 80.58           C  
ATOM   1205  CD1 PHE A 163      26.305  18.715   6.490  1.00 80.19           C  
ATOM   1206  CD2 PHE A 163      24.514  18.751   4.918  1.00 87.19           C  
ATOM   1207  CE1 PHE A 163      26.288  20.096   6.546  1.00 81.05           C  
ATOM   1208  CE2 PHE A 163      24.492  20.133   4.969  1.00 89.02           C  
ATOM   1209  CZ  PHE A 163      25.381  20.806   5.784  1.00 79.29           C  
ATOM   1210  N   SER A 164      22.828  15.298   7.027  1.00 80.05           N  
ATOM   1211  CA  SER A 164      21.436  15.435   7.436  1.00 78.16           C  
ATOM   1212  C   SER A 164      21.273  15.161   8.928  1.00 73.31           C  
ATOM   1213  O   SER A 164      20.609  15.917   9.637  1.00 72.45           O  
ATOM   1214  CB  SER A 164      20.544  14.487   6.630  1.00 76.73           C  
ATOM   1215  OG  SER A 164      20.782  14.616   5.240  1.00 72.31           O  
ATOM   1216  N   LEU A 165      21.884  14.077   9.395  1.00 72.81           N  
ATOM   1217  CA  LEU A 165      21.787  13.683  10.797  1.00 73.92           C  
ATOM   1218  C   LEU A 165      22.451  14.694  11.724  1.00 77.88           C  
ATOM   1219  O   LEU A 165      21.979  14.926  12.836  1.00 75.77           O  
ATOM   1220  CB  LEU A 165      22.405  12.300  11.008  1.00 74.52           C  
ATOM   1221  CG  LEU A 165      21.546  11.108  10.584  1.00 79.43           C  
ATOM   1222  CD1 LEU A 165      22.289   9.801  10.815  1.00 82.00           C  
ATOM   1223  CD2 LEU A 165      20.225  11.116  11.337  1.00 84.99           C  
ATOM   1224  N   VAL A 166      23.549  15.289  11.267  1.00 74.45           N  
ATOM   1225  CA  VAL A 166      24.241  16.302  12.054  1.00 69.84           C  
ATOM   1226  C   VAL A 166      23.364  17.541  12.210  1.00 77.18           C  
ATOM   1227  O   VAL A 166      23.174  18.036  13.319  1.00 82.36           O  
ATOM   1228  CB  VAL A 166      25.589  16.699  11.419  1.00 79.83           C  
ATOM   1229  CG1 VAL A 166      26.210  17.864  12.174  1.00 80.62           C  
ATOM   1230  CG2 VAL A 166      26.535  15.510  11.404  1.00 80.87           C  
ATOM   1231  N   LEU A 167      22.825  18.026  11.094  1.00 74.77           N  
ATOM   1232  CA  LEU A 167      21.924  19.177  11.102  1.00 74.34           C  
ATOM   1233  C   LEU A 167      20.733  18.959  12.029  1.00 71.96           C  
ATOM   1234  O   LEU A 167      20.357  19.848  12.793  1.00 69.81           O  
ATOM   1235  CB  LEU A 167      21.423  19.473   9.687  1.00 67.91           C  
ATOM   1236  CG  LEU A 167      22.277  20.397   8.819  1.00 72.01           C  
ATOM   1237  CD1 LEU A 167      21.674  20.525   7.430  1.00 69.34           C  
ATOM   1238  CD2 LEU A 167      22.415  21.763   9.475  1.00 78.67           C  
ATOM   1239  N   LEU A 168      20.149  17.767  11.953  1.00 67.16           N  
ATOM   1240  CA  LEU A 168      19.000  17.408  12.775  1.00 67.67           C  
ATOM   1241  C   LEU A 168      19.355  17.442  14.259  1.00 64.25           C  
ATOM   1242  O   LEU A 168      18.701  18.123  15.048  1.00 65.93           O  
ATOM   1243  CB  LEU A 168      18.481  16.021  12.376  1.00 64.20           C  
ATOM   1244  CG  LEU A 168      17.125  15.530  12.892  1.00 64.42           C  
ATOM   1245  CD1 LEU A 168      16.531  14.536  11.909  1.00 76.25           C  
ATOM   1246  CD2 LEU A 168      17.242  14.888  14.267  1.00 66.66           C  
ATOM   1247  N   ILE A 169      20.399  16.707  14.628  1.00 66.57           N  
ATOM   1248  CA  ILE A 169      20.801  16.580  16.025  1.00 60.58           C  
ATOM   1249  C   ILE A 169      21.293  17.902  16.614  1.00 68.12           C  
ATOM   1250  O   ILE A 169      20.851  18.307  17.690  1.00 71.62           O  
ATOM   1251  CB  ILE A 169      21.896  15.508  16.189  1.00 69.21           C  
ATOM   1252  CG1 ILE A 169      21.323  14.121  15.886  1.00 68.91           C  
ATOM   1253  CG2 ILE A 169      22.476  15.542  17.593  1.00 62.01           C  
ATOM   1254  CD1 ILE A 169      22.314  12.993  16.067  1.00 74.20           C  
ATOM   1255  N   ILE A 170      22.204  18.571  15.911  1.00 65.85           N  
ATOM   1256  CA  ILE A 170      22.703  19.869  16.355  1.00 65.21           C  
ATOM   1257  C   ILE A 170      21.557  20.876  16.421  1.00 67.72           C  
ATOM   1258  O   ILE A 170      21.498  21.710  17.327  1.00 74.29           O  
ATOM   1259  CB  ILE A 170      23.816  20.404  15.427  1.00 74.36           C  
ATOM   1260  CG1 ILE A 170      25.016  19.454  15.426  1.00 73.65           C  
ATOM   1261  CG2 ILE A 170      24.259  21.794  15.856  1.00 74.74           C  
ATOM   1262  CD1 ILE A 170      25.614  19.221  16.796  1.00 82.12           C  
ATOM   1263  N   GLY A 171      20.640  20.779  15.464  1.00 62.06           N  
ATOM   1264  CA  GLY A 171      19.468  21.634  15.438  1.00 63.73           C  
ATOM   1265  C   GLY A 171      18.573  21.415  16.643  1.00 67.60           C  
ATOM   1266  O   GLY A 171      18.119  22.372  17.272  1.00 76.55           O  
ATOM   1267  N   LEU A 172      18.322  20.149  16.966  1.00 58.33           N  
ATOM   1268  CA  LEU A 172      17.501  19.797  18.119  1.00 63.39           C  
ATOM   1269  C   LEU A 172      18.166  20.239  19.417  1.00 62.80           C  
ATOM   1270  O   LEU A 172      17.511  20.777  20.308  1.00 67.76           O  
ATOM   1271  CB  LEU A 172      17.234  18.291  18.152  1.00 64.32           C  
ATOM   1272  CG  LEU A 172      16.372  17.799  19.317  1.00 62.42           C  
ATOM   1273  CD1 LEU A 172      15.006  18.470  19.297  1.00 55.49           C  
ATOM   1274  CD2 LEU A 172      16.232  16.286  19.284  1.00 68.23           C  
ATOM   1275  N   ILE A 173      19.469  19.998  19.520  1.00 68.01           N  
ATOM   1276  CA  ILE A 173      20.242  20.476  20.659  1.00 71.38           C  
ATOM   1277  C   ILE A 173      20.137  21.994  20.733  1.00 65.08           C  
ATOM   1278  O   ILE A 173      19.967  22.565  21.809  1.00 59.79           O  
ATOM   1279  CB  ILE A 173      21.722  20.054  20.564  1.00 68.99           C  
ATOM   1280  CG1 ILE A 173      21.858  18.542  20.750  1.00 61.62           C  
ATOM   1281  CG2 ILE A 173      22.561  20.782  21.604  1.00 66.96           C  
ATOM   1282  CD1 ILE A 173      23.282  18.043  20.642  1.00 64.36           C  
ATOM   1283  N   GLY A 174      20.212  22.637  19.572  1.00 63.89           N  
ATOM   1284  CA  GLY A 174      20.114  24.081  19.481  1.00 63.67           C  
ATOM   1285  C   GLY A 174      18.818  24.650  20.027  1.00 68.03           C  
ATOM   1286  O   GLY A 174      18.830  25.666  20.722  1.00 68.82           O  
ATOM   1287  N   VAL A 175      17.698  24.000  19.722  1.00 69.86           N  
ATOM   1288  CA  VAL A 175      16.401  24.506  20.161  1.00 70.09           C  
ATOM   1289  C   VAL A 175      16.083  24.107  21.601  1.00 66.47           C  
ATOM   1290  O   VAL A 175      15.395  24.838  22.307  1.00 67.07           O  
ATOM   1291  CB  VAL A 175      15.251  24.029  19.239  1.00 59.01           C  
ATOM   1292  CG1 VAL A 175      15.484  24.506  17.822  1.00 65.09           C  
ATOM   1293  CG2 VAL A 175      15.107  22.517  19.272  1.00 70.62           C  
ATOM   1294  N   LEU A 176      16.588  22.958  22.041  1.00 63.56           N  
ATOM   1295  CA  LEU A 176      16.325  22.500  23.401  1.00 64.53           C  
ATOM   1296  C   LEU A 176      17.189  23.254  24.407  1.00 63.50           C  
ATOM   1297  O   LEU A 176      16.713  23.650  25.471  1.00 67.30           O  
ATOM   1298  CB  LEU A 176      16.553  20.992  23.521  1.00 63.47           C  
ATOM   1299  CG  LEU A 176      15.514  20.115  22.816  1.00 70.75           C  
ATOM   1300  CD1 LEU A 176      15.727  18.650  23.155  1.00 68.34           C  
ATOM   1301  CD2 LEU A 176      14.102  20.550  23.181  1.00 77.09           C  
ATOM   1302  N   VAL A 177      18.459  23.452  24.068  1.00 67.71           N  
ATOM   1303  CA  VAL A 177      19.341  24.266  24.894  1.00 71.60           C  
ATOM   1304  C   VAL A 177      18.897  25.722  24.830  1.00 63.96           C  
ATOM   1305  O   VAL A 177      18.828  26.409  25.851  1.00 63.58           O  
ATOM   1306  CB  VAL A 177      20.814  24.153  24.450  1.00 64.63           C  
ATOM   1307  CG1 VAL A 177      21.671  25.190  25.161  1.00 56.50           C  
ATOM   1308  CG2 VAL A 177      21.342  22.748  24.707  1.00 45.61           C  
ATOM   1309  N   GLY A 178      18.583  26.179  23.621  1.00 65.98           N  
ATOM   1310  CA  GLY A 178      18.127  27.540  23.403  1.00 65.26           C  
ATOM   1311  C   GLY A 178      16.862  27.865  24.173  1.00 62.62           C  
ATOM   1312  O   GLY A 178      16.687  28.985  24.649  1.00 61.18           O  
ATOM   1313  N   ALA A 179      15.977  26.881  24.296  1.00 65.73           N  
ATOM   1314  CA  ALA A 179      14.752  27.055  25.065  1.00 68.06           C  
ATOM   1315  C   ALA A 179      15.066  27.140  26.554  1.00 75.53           C  
ATOM   1316  O   ALA A 179      14.364  27.814  27.308  1.00 78.37           O  
ATOM   1317  CB  ALA A 179      13.779  25.920  24.790  1.00 65.60           C  
ATOM   1318  N   GLU A 180      16.126  26.455  26.972  1.00 71.01           N  
ATOM   1319  CA  GLU A 180      16.543  26.471  28.369  1.00 76.94           C  
ATOM   1320  C   GLU A 180      17.189  27.800  28.745  1.00 80.31           C  
ATOM   1321  O   GLU A 180      16.875  28.373  29.788  1.00 82.62           O  
ATOM   1322  CB  GLU A 180      17.510  25.321  28.659  1.00 72.52           C  
ATOM   1323  CG  GLU A 180      16.878  24.146  29.391  1.00 92.05           C  
ATOM   1324  CD  GLU A 180      16.349  24.522  30.765  1.00104.30           C  
ATOM   1325  OE1 GLU A 180      16.874  25.482  31.368  1.00 99.14           O  
ATOM   1326  OE2 GLU A 180      15.408  23.855  31.244  1.00106.87           O  
ATOM   1327  N   LEU A 181      18.096  28.280  27.898  1.00 73.81           N  
ATOM   1328  CA  LEU A 181      18.765  29.556  28.134  1.00 73.23           C  
ATOM   1329  C   LEU A 181      17.756  30.697  28.171  1.00 81.79           C  
ATOM   1330  O   LEU A 181      17.853  31.596  29.006  1.00 87.16           O  
ATOM   1331  CB  LEU A 181      19.822  29.820  27.060  1.00 61.99           C  
ATOM   1332  CG  LEU A 181      21.054  28.915  27.090  1.00 77.70           C  
ATOM   1333  CD1 LEU A 181      22.010  29.278  25.965  1.00 81.71           C  
ATOM   1334  CD2 LEU A 181      21.749  29.003  28.440  1.00 82.95           C  
ATOM   1335  N   PHE A 182      16.794  30.651  27.254  1.00 77.13           N  
ATOM   1336  CA  PHE A 182      15.672  31.581  27.256  1.00 78.34           C  
ATOM   1337  C   PHE A 182      14.957  31.518  28.600  1.00 80.20           C  
ATOM   1338  O   PHE A 182      14.729  32.540  29.247  1.00 73.95           O  
ATOM   1339  CB  PHE A 182      14.705  31.251  26.112  1.00 79.66           C  
ATOM   1340  CG  PHE A 182      13.506  32.160  26.033  1.00 80.17           C  
ATOM   1341  CD1 PHE A 182      12.381  31.924  26.811  1.00 73.80           C  
ATOM   1342  CD2 PHE A 182      13.492  33.234  25.160  1.00 78.89           C  
ATOM   1343  CE1 PHE A 182      11.277  32.751  26.731  1.00 72.21           C  
ATOM   1344  CE2 PHE A 182      12.388  34.064  25.074  1.00 82.55           C  
ATOM   1345  CZ  PHE A 182      11.281  33.822  25.862  1.00 76.74           C  
ATOM   1346  N   VAL A 183      14.614  30.301  29.012  1.00 82.77           N  
ATOM   1347  CA  VAL A 183      13.889  30.075  30.256  1.00 80.53           C  
ATOM   1348  C   VAL A 183      14.732  30.476  31.468  1.00 90.20           C  
ATOM   1349  O   VAL A 183      14.259  31.193  32.351  1.00 86.39           O  
ATOM   1350  CB  VAL A 183      13.453  28.591  30.385  1.00 89.40           C  
ATOM   1351  CG1 VAL A 183      13.437  28.138  31.842  1.00 92.73           C  
ATOM   1352  CG2 VAL A 183      12.100  28.368  29.716  1.00 74.79           C  
ATOM   1353  N   ASP A 184      15.983  30.026  31.499  1.00 89.91           N  
ATOM   1354  CA  ASP A 184      16.865  30.304  32.628  1.00 83.97           C  
ATOM   1355  C   ASP A 184      17.277  31.770  32.663  1.00 86.88           C  
ATOM   1356  O   ASP A 184      17.591  32.310  33.723  1.00 96.00           O  
ATOM   1357  CB  ASP A 184      18.107  29.411  32.575  1.00 83.83           C  
ATOM   1358  CG  ASP A 184      17.901  28.084  33.279  1.00109.62           C  
ATOM   1359  OD1 ASP A 184      16.764  27.567  33.255  1.00114.09           O  
ATOM   1360  OD2 ASP A 184      18.876  27.557  33.857  1.00116.19           O  
ATOM   1361  N   GLY A 185      17.271  32.410  31.499  1.00 93.35           N  
ATOM   1362  CA  GLY A 185      17.656  33.805  31.394  1.00 91.00           C  
ATOM   1363  C   GLY A 185      16.570  34.755  31.857  1.00 88.50           C  
ATOM   1364  O   GLY A 185      16.846  35.744  32.533  1.00 88.94           O  
ATOM   1365  N   ALA A 186      15.329  34.454  31.490  1.00 90.74           N  
ATOM   1366  CA  ALA A 186      14.198  35.292  31.867  1.00 76.17           C  
ATOM   1367  C   ALA A 186      13.913  35.181  33.362  1.00 85.77           C  
ATOM   1368  O   ALA A 186      13.569  36.166  34.014  1.00 82.82           O  
ATOM   1369  CB  ALA A 186      12.971  34.916  31.059  1.00 71.99           C  
ATOM   1370  N   LYS A 187      14.063  33.972  33.895  1.00 93.32           N  
ATOM   1371  CA  LYS A 187      13.878  33.715  35.319  1.00 86.48           C  
ATOM   1372  C   LYS A 187      14.890  34.484  36.163  1.00 85.01           C  
ATOM   1373  O   LYS A 187      14.561  35.008  37.229  1.00 76.39           O  
ATOM   1374  CB  LYS A 187      13.997  32.216  35.601  1.00 90.61           C  
ATOM   1375  CG  LYS A 187      12.844  31.620  36.390  1.00 97.90           C  
ATOM   1376  CD  LYS A 187      12.977  30.106  36.468  1.00105.48           C  
ATOM   1377  CE  LYS A 187      12.494  29.565  37.804  1.00109.72           C  
ATOM   1378  NZ  LYS A 187      12.935  28.156  38.014  1.00112.53           N1+
ATOM   1379  N   LYS A 188      16.125  34.542  35.674  1.00 86.36           N  
ATOM   1380  CA  LYS A 188      17.213  35.197  36.389  1.00 80.65           C  
ATOM   1381  C   LYS A 188      17.066  36.715  36.348  1.00 89.37           C  
ATOM   1382  O   LYS A 188      17.502  37.414  37.263  1.00 92.59           O  
ATOM   1383  CB  LYS A 188      18.561  34.779  35.798  1.00 69.57           C  
ATOM   1384  CG  LYS A 188      19.273  33.692  36.588  1.00100.13           C  
ATOM   1385  CD  LYS A 188      20.548  33.250  35.890  1.00108.64           C  
ATOM   1386  CE  LYS A 188      21.239  32.130  36.651  1.00107.02           C  
ATOM   1387  NZ  LYS A 188      21.377  32.434  38.101  1.00117.77           N1+
ATOM   1388  N   ILE A 189      16.452  37.219  35.283  1.00 90.23           N  
ATOM   1389  CA  ILE A 189      16.214  38.651  35.138  1.00 88.65           C  
ATOM   1390  C   ILE A 189      15.144  39.121  36.120  1.00 86.64           C  
ATOM   1391  O   ILE A 189      15.292  40.159  36.767  1.00 88.84           O  
ATOM   1392  CB  ILE A 189      15.787  39.010  33.697  1.00 85.82           C  
ATOM   1393  CG1 ILE A 189      16.985  38.922  32.750  1.00 84.88           C  
ATOM   1394  CG2 ILE A 189      15.191  40.409  33.640  1.00 69.47           C  
ATOM   1395  CD1 ILE A 189      16.649  39.233  31.308  1.00 89.20           C  
ATOM   1396  N   ALA A 190      14.076  38.339  36.237  1.00 84.84           N  
ATOM   1397  CA  ALA A 190      12.948  38.688  37.093  1.00 87.46           C  
ATOM   1398  C   ALA A 190      13.334  38.734  38.571  1.00 91.85           C  
ATOM   1399  O   ALA A 190      12.863  39.596  39.313  1.00 95.20           O  
ATOM   1400  CB  ALA A 190      11.805  37.707  36.879  1.00 76.23           C  
ATOM   1401  N   LEU A 191      14.183  37.804  38.997  1.00 96.29           N  
ATOM   1402  CA  LEU A 191      14.614  37.754  40.391  1.00 91.35           C  
ATOM   1403  C   LEU A 191      15.640  38.839  40.692  1.00 88.28           C  
ATOM   1404  O   LEU A 191      15.701  39.357  41.807  1.00 95.86           O  
ATOM   1405  CB  LEU A 191      15.185  36.377  40.734  1.00 84.83           C  
ATOM   1406  CG  LEU A 191      14.251  35.460  41.527  1.00 95.41           C  
ATOM   1407  CD1 LEU A 191      14.986  34.215  41.996  1.00 89.40           C  
ATOM   1408  CD2 LEU A 191      13.646  36.205  42.710  1.00104.06           C  
ATOM   1409  N   ALA A 192      16.444  39.182  39.692  1.00 83.59           N  
ATOM   1410  CA  ALA A 192      17.408  40.264  39.831  1.00 93.81           C  
ATOM   1411  C   ALA A 192      16.686  41.606  39.887  1.00100.41           C  
ATOM   1412  O   ALA A 192      17.230  42.596  40.376  1.00 99.07           O  
ATOM   1413  CB  ALA A 192      18.406  40.242  38.686  1.00 84.30           C  
ATOM   1414  N   LEU A 193      15.456  41.627  39.382  1.00104.99           N  
ATOM   1415  CA  LEU A 193      14.651  42.843  39.353  1.00 97.71           C  
ATOM   1416  C   LEU A 193      13.476  42.755  40.325  1.00 93.86           C  
ATOM   1417  O   LEU A 193      12.587  43.607  40.315  1.00102.51           O  
ATOM   1418  CB  LEU A 193      14.145  43.119  37.934  1.00 90.08           C  
ATOM   1419  CG  LEU A 193      15.033  43.943  36.991  1.00102.38           C  
ATOM   1420  CD1 LEU A 193      16.470  43.433  36.947  1.00106.59           C  
ATOM   1421  CD2 LEU A 193      14.433  43.974  35.592  1.00 87.14           C  
ATOM   1422  N   ASP A 194      13.478  41.707  41.148  1.00 92.35           N  
ATOM   1423  CA  ASP A 194      12.519  41.535  42.244  1.00103.73           C  
ATOM   1424  C   ASP A 194      11.054  41.443  41.804  1.00 98.67           C  
ATOM   1425  O   ASP A 194      10.154  41.416  42.644  1.00100.13           O  
ATOM   1426  CB  ASP A 194      12.666  42.676  43.257  1.00112.92           C  
ATOM   1427  CG  ASP A 194      14.105  43.122  43.432  1.00122.33           C  
ATOM   1428  OD1 ASP A 194      15.002  42.252  43.451  1.00122.21           O  
ATOM   1429  OD2 ASP A 194      14.340  44.344  43.545  1.00126.44           O  
ATOM   1430  N   ILE A 195      10.815  41.385  40.498  1.00 95.03           N  
ATOM   1431  CA  ILE A 195       9.452  41.328  39.975  1.00100.25           C  
ATOM   1432  C   ILE A 195       8.969  39.889  39.818  1.00 99.36           C  
ATOM   1433  O   ILE A 195       8.107  39.598  38.987  1.00 97.93           O  
ATOM   1434  CB  ILE A 195       9.342  42.049  38.617  1.00 87.12           C  
ATOM   1435  CG1 ILE A 195      10.291  41.416  37.597  1.00 81.37           C  
ATOM   1436  CG2 ILE A 195       9.641  43.532  38.774  1.00 91.41           C  
ATOM   1437  CD1 ILE A 195      10.239  42.061  36.230  1.00 80.74           C  
ATOM   1438  N   SER A 196       9.518  38.993  40.632  1.00 95.56           N  
ATOM   1439  CA  SER A 196       9.229  37.569  40.509  1.00101.79           C  
ATOM   1440  C   SER A 196       7.946  37.139  41.217  1.00107.49           C  
ATOM   1441  O   SER A 196       7.717  37.468  42.380  1.00115.84           O  
ATOM   1442  CB  SER A 196      10.401  36.746  41.046  1.00 96.39           C  
ATOM   1443  OG  SER A 196      11.549  36.910  40.235  1.00 94.96           O  
ATOM   1444  N   ASP A 197       7.119  36.399  40.487  0.74 93.33           N  
ATOM   1445  CA  ASP A 197       5.946  35.718  41.025  1.00 96.74           C  
ATOM   1446  C   ASP A 197       6.042  34.271  40.545  0.46103.56           C  
ATOM   1447  O   ASP A 197       6.692  34.022  39.538  0.32102.73           O  
ATOM   1448  CB  ASP A 197       4.656  36.376  40.534  1.00 97.30           C  
ATOM   1449  CG  ASP A 197       4.641  37.875  40.761  1.00 99.84           C  
ATOM   1450  OD1 ASP A 197       5.300  38.601  39.987  1.00 98.56           O  
ATOM   1451  OD2 ASP A 197       3.975  38.328  41.714  1.00105.27           O  
ATOM   1452  N   LYS A 198       5.420  33.306  41.220  1.00107.65           N  
ATOM   1453  CA  LYS A 198       5.579  31.929  40.745  1.00105.20           C  
ATOM   1454  C   LYS A 198       4.308  31.265  40.173  1.00110.53           C  
ATOM   1455  O   LYS A 198       4.038  30.086  40.426  1.00122.92           O  
ATOM   1456  CB  LYS A 198       6.227  31.060  41.843  1.00109.46           C  
ATOM   1457  CG  LYS A 198       7.386  30.185  41.308  1.00114.98           C  
ATOM   1458  CD  LYS A 198       8.488  31.063  40.690  1.00108.15           C  
ATOM   1459  CE  LYS A 198       9.490  30.313  39.774  1.00107.21           C  
ATOM   1460  NZ  LYS A 198       8.952  29.289  38.823  1.00111.44           N1+
ATOM   1461  N   VAL A 199       3.549  32.073  39.409  1.00109.36           N  
ATOM   1462  CA  VAL A 199       2.849  31.675  38.164  1.00116.15           C  
ATOM   1463  C   VAL A 199       3.054  32.837  37.166  1.00109.52           C  
ATOM   1464  O   VAL A 199       2.392  32.936  36.111  1.00125.25           O  
ATOM   1465  CB  VAL A 199       1.324  31.382  38.308  1.00116.87           C  
ATOM   1466  CG1 VAL A 199       0.546  32.630  38.621  1.00110.32           C  
ATOM   1467  CG2 VAL A 199       0.741  30.716  37.037  1.00118.84           C  
ATOM   1468  N   ILE A 200       3.928  33.767  37.535  1.00106.81           N  
ATOM   1469  CA  ILE A 200       4.810  34.281  36.494  1.00106.99           C  
ATOM   1470  C   ILE A 200       5.967  33.309  36.575  1.00112.79           C  
ATOM   1471  O   ILE A 200       6.824  33.299  35.768  1.00114.29           O  
ATOM   1472  CB  ILE A 200       5.170  35.792  36.637  1.00 93.27           C  
ATOM   1473  CG1 ILE A 200       4.214  36.582  35.749  1.00 93.07           C  
ATOM   1474  CG2 ILE A 200       6.609  36.143  36.208  1.00 84.35           C  
ATOM   1475  CD1 ILE A 200       4.500  36.328  34.260  1.00 89.73           C  
ATOM   1476  N   GLY A 201       5.872  32.424  37.556  1.00115.02           N  
ATOM   1477  CA  GLY A 201       6.566  31.151  37.631  1.00116.97           C  
ATOM   1478  C   GLY A 201       6.118  30.193  36.542  1.00111.77           C  
ATOM   1479  O   GLY A 201       6.551  30.361  35.410  1.00109.71           O  
ATOM   1480  N   PHE A 202       5.218  29.239  36.819  1.00104.88           N  
ATOM   1481  CA  PHE A 202       4.977  28.165  35.830  1.00105.09           C  
ATOM   1482  C   PHE A 202       4.229  28.666  34.590  1.00114.83           C  
ATOM   1483  O   PHE A 202       3.715  27.888  33.781  1.00119.93           O  
ATOM   1484  CB  PHE A 202       4.284  26.930  36.464  1.00129.60           C  
ATOM   1485  CG  PHE A 202       2.961  27.194  37.143  1.00131.26           C  
ATOM   1486  CD1 PHE A 202       2.920  27.541  38.487  1.00126.08           C  
ATOM   1487  CD2 PHE A 202       1.764  27.053  36.457  1.00128.53           C  
ATOM   1488  CE1 PHE A 202       1.714  27.763  39.132  1.00128.15           C  
ATOM   1489  CE2 PHE A 202       0.546  27.267  37.098  1.00128.49           C  
ATOM   1490  CZ  PHE A 202       0.523  27.624  38.439  1.00128.93           C  
ATOM   1491  N   THR A 203       4.240  29.984  34.430  1.00118.39           N  
ATOM   1492  CA  THR A 203       4.029  30.612  33.133  1.00110.12           C  
ATOM   1493  C   THR A 203       5.205  30.365  32.156  1.00102.32           C  
ATOM   1494  O   THR A 203       4.968  30.035  30.988  1.00104.60           O  
ATOM   1495  CB  THR A 203       3.800  32.138  33.267  1.00115.17           C  
ATOM   1496  OG1 THR A 203       2.658  32.382  34.097  1.00124.83           O  
ATOM   1497  CG2 THR A 203       3.568  32.769  31.902  1.00106.39           C  
ATOM   1498  N   LEU A 204       6.461  30.496  32.599  1.00101.00           N  
ATOM   1499  CA  LEU A 204       7.571  30.460  31.619  1.00 98.49           C  
ATOM   1500  C   LEU A 204       7.857  29.087  30.994  1.00 94.11           C  
ATOM   1501  O   LEU A 204       8.237  29.008  29.822  1.00 96.60           O  
ATOM   1502  CB  LEU A 204       8.905  30.942  32.204  1.00106.67           C  
ATOM   1503  CG  LEU A 204       9.159  32.296  32.850  1.00108.79           C  
ATOM   1504  CD1 LEU A 204       9.017  32.098  34.311  1.00119.73           C  
ATOM   1505  CD2 LEU A 204      10.544  32.764  32.525  1.00117.07           C  
ATOM   1506  N   VAL A 205       7.731  28.008  31.757  1.00 93.76           N  
ATOM   1507  CA  VAL A 205       8.098  26.733  31.168  1.00 92.46           C  
ATOM   1508  C   VAL A 205       6.895  26.101  30.495  1.00 87.01           C  
ATOM   1509  O   VAL A 205       7.055  25.266  29.614  1.00 88.09           O  
ATOM   1510  CB  VAL A 205       8.717  25.754  32.188  1.00 96.79           C  
ATOM   1511  CG1 VAL A 205      10.208  26.051  32.375  1.00106.28           C  
ATOM   1512  CG2 VAL A 205       7.970  25.772  33.513  1.00 92.77           C  
ATOM   1513  N   ALA A 206       5.693  26.508  30.887  1.00 83.15           N  
ATOM   1514  CA  ALA A 206       4.506  26.102  30.148  1.00 99.99           C  
ATOM   1515  C   ALA A 206       4.648  26.588  28.710  1.00 99.51           C  
ATOM   1516  O   ALA A 206       4.297  25.888  27.758  1.00 96.28           O  
ATOM   1517  CB  ALA A 206       3.258  26.657  30.787  1.00100.55           C  
ATOM   1518  N   PHE A 207       5.182  27.798  28.575  1.00 91.99           N  
ATOM   1519  CA  PHE A 207       5.519  28.367  27.281  1.00 87.32           C  
ATOM   1520  C   PHE A 207       6.908  27.913  26.845  1.00 78.76           C  
ATOM   1521  O   PHE A 207       7.181  27.781  25.652  1.00 74.83           O  
ATOM   1522  CB  PHE A 207       5.447  29.893  27.342  1.00 82.38           C  
ATOM   1523  CG  PHE A 207       5.871  30.571  26.075  1.00 75.91           C  
ATOM   1524  CD1 PHE A 207       5.025  30.619  24.980  1.00 78.23           C  
ATOM   1525  CD2 PHE A 207       7.119  31.165  25.980  1.00 72.46           C  
ATOM   1526  CE1 PHE A 207       5.418  31.247  23.812  1.00 80.47           C  
ATOM   1527  CE2 PHE A 207       7.517  31.792  24.816  1.00 76.68           C  
ATOM   1528  CZ  PHE A 207       6.665  31.834  23.731  1.00 72.10           C  
ATOM   1529  N   GLY A 208       7.780  27.676  27.821  1.00 80.49           N  
ATOM   1530  CA  GLY A 208       9.140  27.244  27.549  1.00 70.86           C  
ATOM   1531  C   GLY A 208       9.210  25.898  26.860  1.00 71.17           C  
ATOM   1532  O   GLY A 208      10.073  25.672  26.014  1.00 69.02           O  
ATOM   1533  N   THR A 209       8.299  25.001  27.222  1.00 69.53           N  
ATOM   1534  CA  THR A 209       8.226  23.694  26.582  1.00 74.15           C  
ATOM   1535  C   THR A 209       7.675  23.792  25.162  1.00 73.95           C  
ATOM   1536  O   THR A 209       7.917  22.914  24.336  1.00 72.15           O  
ATOM   1537  CB  THR A 209       7.352  22.712  27.392  1.00 72.80           C  
ATOM   1538  OG1 THR A 209       6.037  23.258  27.558  1.00 78.94           O  
ATOM   1539  CG2 THR A 209       7.968  22.427  28.755  1.00 64.34           C  
ATOM   1540  N   SER A 210       6.941  24.863  24.878  1.00 70.80           N  
ATOM   1541  CA  SER A 210       6.311  25.030  23.571  1.00 65.62           C  
ATOM   1542  C   SER A 210       7.177  25.836  22.606  1.00 66.72           C  
ATOM   1543  O   SER A 210       6.863  25.940  21.420  1.00 52.59           O  
ATOM   1544  CB  SER A 210       4.943  25.698  23.724  1.00 65.71           C  
ATOM   1545  OG  SER A 210       4.032  24.841  24.391  1.00 80.74           O  
ATOM   1546  N   LEU A 211       8.264  26.406  23.117  1.00 63.33           N  
ATOM   1547  CA  LEU A 211       9.203  27.148  22.277  1.00 56.30           C  
ATOM   1548  C   LEU A 211       9.834  26.302  21.160  1.00 63.27           C  
ATOM   1549  O   LEU A 211       9.946  26.782  20.031  1.00 60.98           O  
ATOM   1550  CB  LEU A 211      10.307  27.778  23.131  1.00 65.62           C  
ATOM   1551  CG  LEU A 211      10.039  29.167  23.706  1.00 72.46           C  
ATOM   1552  CD1 LEU A 211      11.173  29.563  24.631  1.00 63.24           C  
ATOM   1553  CD2 LEU A 211       9.871  30.188  22.590  1.00 53.66           C  
ATOM   1554  N   PRO A 212      10.264  25.056  21.463  1.00 58.61           N  
ATOM   1555  CA  PRO A 212      10.780  24.233  20.362  1.00 58.16           C  
ATOM   1556  C   PRO A 212       9.780  24.042  19.223  1.00 57.10           C  
ATOM   1557  O   PRO A 212      10.153  24.229  18.066  1.00 57.41           O  
ATOM   1558  CB  PRO A 212      11.085  22.898  21.045  1.00 71.78           C  
ATOM   1559  CG  PRO A 212      11.438  23.280  22.429  1.00 73.63           C  
ATOM   1560  CD  PRO A 212      10.509  24.411  22.769  1.00 55.64           C  
ATOM   1568  N   GLU A 213       8.538  23.689  19.541  1.00 50.79           N  
ATOM   1569  CA  GLU A 213       7.515  23.517  18.512  1.00 55.85           C  
ATOM   1570  C   GLU A 213       7.276  24.812  17.749  1.00 57.23           C  
ATOM   1571  O   GLU A 213       7.155  24.806  16.525  1.00 53.77           O  
ATOM   1572  CB  GLU A 213       6.196  23.035  19.119  1.00 53.82           C  
ATOM   1573  CG  GLU A 213       6.202  21.595  19.587  1.00 53.83           C  
ATOM   1574  CD  GLU A 213       6.458  21.477  21.071  1.00 67.32           C  
ATOM   1575  OE1 GLU A 213       7.244  22.290  21.603  1.00 64.79           O  
ATOM   1576  OE2 GLU A 213       5.866  20.579  21.706  1.00 73.21           O  
ATOM   1577  N   LEU A 214       7.208  25.918  18.484  1.00 58.81           N  
ATOM   1578  CA  LEU A 214       6.927  27.221  17.895  1.00 45.34           C  
ATOM   1579  C   LEU A 214       7.960  27.606  16.841  1.00 56.82           C  
ATOM   1580  O   LEU A 214       7.624  27.779  15.671  1.00 58.70           O  
ATOM   1581  CB  LEU A 214       6.866  28.294  18.984  1.00 54.59           C  
ATOM   1582  CG  LEU A 214       6.495  29.705  18.520  1.00 65.64           C  
ATOM   1583  CD1 LEU A 214       5.103  29.721  17.903  1.00 59.94           C  
ATOM   1584  CD2 LEU A 214       6.584  30.691  19.675  1.00 55.17           C  
ATOM   1585  N   MET A 215       9.216  27.726  17.261  1.00 55.44           N  
ATOM   1586  CA  MET A 215      10.294  28.146  16.370  1.00 59.58           C  
ATOM   1587  C   MET A 215      10.474  27.201  15.184  1.00 64.07           C  
ATOM   1588  O   MET A 215      10.639  27.646  14.048  1.00 61.93           O  
ATOM   1589  CB  MET A 215      11.608  28.261  17.144  1.00 60.86           C  
ATOM   1590  CG  MET A 215      11.590  29.310  18.244  1.00 52.51           C  
ATOM   1591  SD  MET A 215      11.085  30.929  17.632  1.00 69.71           S  
ATOM   1592  CE  MET A 215      12.525  31.396  16.676  1.00 75.24           C  
ATOM   1593  N   VAL A 216      10.441  25.900  15.455  1.00 62.85           N  
ATOM   1594  CA  VAL A 216      10.597  24.894  14.409  1.00 61.67           C  
ATOM   1595  C   VAL A 216       9.484  24.991  13.367  1.00 70.32           C  
ATOM   1596  O   VAL A 216       9.750  25.012  12.164  1.00 68.77           O  
ATOM   1597  CB  VAL A 216      10.625  23.469  15.000  1.00 57.59           C  
ATOM   1598  CG1 VAL A 216      10.314  22.435  13.933  1.00 56.40           C  
ATOM   1599  CG2 VAL A 216      11.974  23.191  15.648  1.00 67.61           C  
ATOM   1600  N   SER A 217       8.241  25.061  13.831  1.00 64.45           N  
ATOM   1601  CA  SER A 217       7.099  25.155  12.927  1.00 68.53           C  
ATOM   1602  C   SER A 217       7.104  26.475  12.164  1.00 63.94           C  
ATOM   1603  O   SER A 217       6.682  26.531  11.010  1.00 68.74           O  
ATOM   1604  CB  SER A 217       5.788  24.997  13.694  1.00 60.74           C  
ATOM   1605  OG  SER A 217       5.678  23.700  14.255  1.00 73.83           O  
ATOM   1606  N   LEU A 218       7.576  27.536  12.812  1.00 56.51           N  
ATOM   1607  CA  LEU A 218       7.729  28.822  12.141  1.00 71.14           C  
ATOM   1608  C   LEU A 218       8.781  28.713  11.045  1.00 69.54           C  
ATOM   1609  O   LEU A 218       8.595  29.222   9.939  1.00 71.39           O  
ATOM   1610  CB  LEU A 218       8.110  29.922  13.136  1.00 69.69           C  
ATOM   1611  CG  LEU A 218       7.021  30.415  14.092  1.00 66.14           C  
ATOM   1612  CD1 LEU A 218       7.568  31.497  15.011  1.00 67.33           C  
ATOM   1613  CD2 LEU A 218       5.808  30.916  13.323  1.00 64.57           C  
ATOM   1614  N   ALA A 219       9.883  28.041  11.365  1.00 72.94           N  
ATOM   1615  CA  ALA A 219      10.969  27.828  10.415  1.00 63.01           C  
ATOM   1616  C   ALA A 219      10.486  27.069   9.189  1.00 64.83           C  
ATOM   1617  O   ALA A 219      10.745  27.473   8.055  1.00 64.98           O  
ATOM   1618  CB  ALA A 219      12.116  27.082  11.081  1.00 60.54           C  
ATOM   1619  N   ALA A 220       9.779  25.970   9.427  1.00 65.09           N  
ATOM   1620  CA  ALA A 220       9.260  25.145   8.345  1.00 65.52           C  
ATOM   1621  C   ALA A 220       8.215  25.901   7.529  1.00 67.81           C  
ATOM   1622  O   ALA A 220       8.102  25.705   6.319  1.00 61.07           O  
ATOM   1623  CB  ALA A 220       8.673  23.858   8.898  1.00 49.20           C  
ATOM   1624  N   ALA A 221       7.459  26.767   8.195  1.00 61.46           N  
ATOM   1625  CA  ALA A 221       6.439  27.565   7.524  1.00 61.72           C  
ATOM   1626  C   ALA A 221       7.072  28.571   6.567  1.00 69.36           C  
ATOM   1627  O   ALA A 221       6.503  28.890   5.522  1.00 62.30           O  
ATOM   1628  CB  ALA A 221       5.566  28.280   8.544  1.00 69.04           C  
ATOM   1629  N   LYS A 222       8.251  29.068   6.930  1.00 72.22           N  
ATOM   1630  CA  LYS A 222       8.985  29.996   6.077  1.00 70.44           C  
ATOM   1631  C   LYS A 222       9.476  29.310   4.808  1.00 67.04           C  
ATOM   1632  O   LYS A 222       9.701  29.960   3.788  1.00 63.83           O  
ATOM   1633  CB  LYS A 222      10.172  30.601   6.827  1.00 69.52           C  
ATOM   1634  CG  LYS A 222       9.799  31.565   7.938  1.00 58.85           C  
ATOM   1635  CD  LYS A 222      11.051  32.103   8.604  1.00 67.12           C  
ATOM   1636  CE  LYS A 222      10.748  33.263   9.534  1.00 79.49           C  
ATOM   1637  NZ  LYS A 222      11.995  33.793  10.158  1.00 91.54           N1+
ATOM   1638  N   ARG A 223       9.647  27.994   4.880  1.00 68.88           N  
ATOM   1639  CA  ARG A 223      10.117  27.220   3.738  1.00 62.02           C  
ATOM   1640  C   ARG A 223       8.972  26.454   3.082  1.00 71.10           C  
ATOM   1641  O   ARG A 223       9.198  25.478   2.365  1.00 66.47           O  
ATOM   1642  CB  ARG A 223      11.226  26.258   4.166  1.00 70.88           C  
ATOM   1643  CG  ARG A 223      12.462  26.952   4.719  1.00 69.95           C  
ATOM   1644  CD  ARG A 223      13.576  25.959   5.008  1.00 78.25           C  
ATOM   1645  NE  ARG A 223      14.754  26.611   5.575  1.00 89.46           N  
ATOM   1646  CZ  ARG A 223      15.764  27.087   4.854  1.00 88.68           C  
ATOM   1647  NH1 ARG A 223      15.742  26.985   3.532  1.00 87.69           N  
ATOM   1648  NH2 ARG A 223      16.796  27.665   5.454  1.00 82.99           N  
ATOM   1649  N   ASN A 224       7.747  26.911   3.337  1.00 72.40           N  
ATOM   1650  CA  ASN A 224       6.539  26.321   2.761  1.00 74.31           C  
ATOM   1651  C   ASN A 224       6.411  24.822   3.016  1.00 74.22           C  
ATOM   1652  O   ASN A 224       6.047  24.061   2.120  1.00 78.92           O  
ATOM   1653  CB  ASN A 224       6.485  26.592   1.256  1.00 76.37           C  
ATOM   1654  CG  ASN A 224       6.109  28.024   0.935  1.00 79.39           C  
ATOM   1655  OD1 ASN A 224       5.235  28.607   1.577  1.00 85.74           O  
ATOM   1656  ND2 ASN A 224       6.769  28.601  -0.062  1.00 87.25           N  
ATOM   1657  N   LEU A 225       6.709  24.404   4.241  1.00 72.91           N  
ATOM   1658  CA  LEU A 225       6.598  22.999   4.615  1.00 69.40           C  
ATOM   1659  C   LEU A 225       5.367  22.769   5.484  1.00 69.35           C  
ATOM   1660  O   LEU A 225       5.481  22.458   6.670  1.00 66.67           O  
ATOM   1661  CB  LEU A 225       7.861  22.538   5.345  1.00 68.40           C  
ATOM   1662  CG  LEU A 225       9.168  22.720   4.571  1.00 65.33           C  
ATOM   1663  CD1 LEU A 225      10.361  22.320   5.422  1.00 65.90           C  
ATOM   1664  CD2 LEU A 225       9.139  21.924   3.276  1.00 71.19           C  
ATOM   1665  N   GLY A 226       4.192  22.925   4.882  1.00 64.79           N  
ATOM   1666  CA  GLY A 226       2.934  22.790   5.594  1.00 64.11           C  
ATOM   1667  C   GLY A 226       2.727  21.416   6.200  1.00 66.88           C  
ATOM   1668  O   GLY A 226       2.188  21.290   7.299  1.00 71.72           O  
ATOM   1669  N   GLY A 227       3.156  20.383   5.481  1.00 65.36           N  
ATOM   1670  CA  GLY A 227       3.033  19.019   5.963  1.00 60.89           C  
ATOM   1671  C   GLY A 227       3.865  18.782   7.208  1.00 62.27           C  
ATOM   1672  O   GLY A 227       3.394  18.183   8.176  1.00 55.83           O  
ATOM   1673  N   MET A 228       5.105  19.259   7.181  1.00 60.83           N  
ATOM   1674  CA  MET A 228       6.015  19.121   8.312  1.00 61.50           C  
ATOM   1675  C   MET A 228       5.487  19.853   9.543  1.00 57.24           C  
ATOM   1676  O   MET A 228       5.567  19.343  10.661  1.00 45.73           O  
ATOM   1677  CB  MET A 228       7.405  19.642   7.943  1.00 57.17           C  
ATOM   1678  CG  MET A 228       8.396  19.631   9.092  1.00 63.73           C  
ATOM   1679  SD  MET A 228      10.045  20.163   8.596  1.00 68.41           S  
ATOM   1680  CE  MET A 228      10.495  18.847   7.468  1.00 66.88           C  
ATOM   1681  N   VAL A 229       4.949  21.048   9.327  1.00 52.40           N  
ATOM   1682  CA  VAL A 229       4.354  21.829  10.405  1.00 62.28           C  
ATOM   1683  C   VAL A 229       3.149  21.110  10.997  1.00 55.39           C  
ATOM   1684  O   VAL A 229       3.050  20.932  12.212  1.00 46.99           O  
ATOM   1685  CB  VAL A 229       3.911  23.223   9.921  1.00 60.13           C  
ATOM   1686  CG1 VAL A 229       3.126  23.931  11.010  1.00 52.03           C  
ATOM   1687  CG2 VAL A 229       5.113  24.050   9.498  1.00 55.86           C  
ATOM   1688  N   LEU A 230       2.235  20.703  10.122  1.00 51.06           N  
ATOM   1689  CA  LEU A 230       1.019  20.016  10.533  1.00 48.57           C  
ATOM   1690  C   LEU A 230       1.356  18.723  11.265  1.00 59.30           C  
ATOM   1691  O   LEU A 230       0.758  18.408  12.293  1.00 53.71           O  
ATOM   1692  CB  LEU A 230       0.133  19.730   9.320  1.00 43.42           C  
ATOM   1693  CG  LEU A 230      -1.318  19.345   9.608  1.00 57.73           C  
ATOM   1694  CD1 LEU A 230      -2.003  20.431  10.425  1.00 52.85           C  
ATOM   1695  CD2 LEU A 230      -2.069  19.087   8.310  1.00 58.49           C  
ATOM   1696  N   GLY A 231       2.324  17.985  10.732  1.00 52.54           N  
ATOM   1697  CA  GLY A 231       2.787  16.764  11.364  1.00 48.99           C  
ATOM   1698  C   GLY A 231       3.362  17.037  12.739  1.00 50.85           C  
ATOM   1699  O   GLY A 231       3.068  16.323  13.697  1.00 46.89           O  
ATOM   1700  N   ASN A 232       4.176  18.084  12.835  1.00 41.93           N  
ATOM   1701  CA  ASN A 232       4.793  18.461  14.100  0.95 57.06           C  
ATOM   1702  C   ASN A 232       3.757  18.844  15.149  1.00 51.80           C  
ATOM   1703  O   ASN A 232       3.928  18.557  16.332  1.00 49.51           O  
ATOM   1704  CB  ASN A 232       5.777  19.614  13.893  1.00 53.22           C  
ATOM   1705  CG  ASN A 232       6.441  20.053  15.184  0.82 57.96           C  
ATOM   1706  OD1 ASN A 232       7.214  19.306  15.784  1.00 60.57           O  
ATOM   1707  ND2 ASN A 232       6.144  21.273  15.616  0.65 58.54           N  
ATOM   1708  N   VAL A 233       2.680  19.487  14.710  1.00 50.32           N  
ATOM   1709  CA  VAL A 233       1.602  19.877  15.612  1.00 53.85           C  
ATOM   1710  C   VAL A 233       0.830  18.655  16.103  1.00 48.77           C  
ATOM   1711  O   VAL A 233       0.624  18.484  17.305  1.00 48.93           O  
ATOM   1712  CB  VAL A 233       0.625  20.859  14.937  1.00 50.12           C  
ATOM   1713  CG1 VAL A 233      -0.616  21.051  15.796  1.00 45.99           C  
ATOM   1714  CG2 VAL A 233       1.311  22.191  14.673  1.00 52.34           C  
ATOM   1715  N   ILE A 234       0.410  17.809  15.167  1.00 53.24           N  
ATOM   1716  CA  ILE A 234      -0.337  16.600  15.499  1.00 52.27           C  
ATOM   1717  C   ILE A 234       0.482  15.667  16.385  1.00 51.13           C  
ATOM   1718  O   ILE A 234      -0.016  15.150  17.386  1.00 46.60           O  
ATOM   1719  CB  ILE A 234      -0.771  15.836  14.230  1.00 57.01           C  
ATOM   1720  CG1 ILE A 234      -1.689  16.704  13.366  1.00 47.82           C  
ATOM   1721  CG2 ILE A 234      -1.471  14.536  14.599  1.00 52.02           C  
ATOM   1722  CD1 ILE A 234      -3.014  17.030  14.016  1.00 48.83           C  
ATOM   1723  N   GLY A 235       1.742  15.465  16.015  1.00 50.70           N  
ATOM   1724  CA  GLY A 235       2.618  14.566  16.743  1.00 49.60           C  
ATOM   1725  C   GLY A 235       2.931  15.031  18.152  1.00 47.44           C  
ATOM   1726  O   GLY A 235       2.923  14.231  19.088  1.00 56.94           O  
ATOM   1727  N   SER A 236       3.209  16.322  18.304  1.00 55.83           N  
ATOM   1728  CA  SER A 236       3.556  16.883  19.607  1.00 58.27           C  
ATOM   1729  C   SER A 236       2.401  16.751  20.593  1.00 50.38           C  
ATOM   1730  O   SER A 236       2.607  16.397  21.753  1.00 44.47           O  
ATOM   1731  CB  SER A 236       3.965  18.350  19.473  1.00 60.04           C  
ATOM   1732  OG  SER A 236       5.087  18.491  18.618  1.00 59.60           O  
ATOM   1733  N   ASN A 237       1.189  17.036  20.125  1.00 41.03           N  
ATOM   1734  CA  ASN A 237      -0.003  16.906  20.957  1.00 57.21           C  
ATOM   1735  C   ASN A 237      -0.193  15.480  21.460  1.00 59.67           C  
ATOM   1736  O   ASN A 237      -0.496  15.259  22.633  1.00 56.90           O  
ATOM   1737  CB  ASN A 237      -1.245  17.354  20.185  1.00 47.64           C  
ATOM   1738  CG  ASN A 237      -1.391  18.862  20.144  1.00 56.05           C  
ATOM   1739  OD1 ASN A 237      -0.436  19.596  20.394  1.00 54.94           O  
ATOM   1740  ND2 ASN A 237      -2.592  19.332  19.828  1.00 56.00           N  
ATOM   1741  N   ILE A 238      -0.010  14.516  20.563  1.00 54.77           N  
ATOM   1742  CA  ILE A 238      -0.108  13.109  20.921  1.00 52.37           C  
ATOM   1743  C   ILE A 238       1.051  12.721  21.835  1.00 55.50           C  
ATOM   1744  O   ILE A 238       0.891  11.916  22.755  1.00 50.08           O  
ATOM   1745  CB  ILE A 238      -0.125  12.213  19.667  1.00 60.87           C  
ATOM   1746  CG1 ILE A 238      -1.352  12.537  18.812  1.00 54.76           C  
ATOM   1747  CG2 ILE A 238      -0.124  10.740  20.048  1.00 53.14           C  
ATOM   1748  CD1 ILE A 238      -1.497  11.663  17.590  1.00 39.06           C  
ATOM   1749  N   ALA A 239       2.214  13.316  21.590  1.00 54.48           N  
ATOM   1750  CA  ALA A 239       3.381  13.090  22.435  1.00 50.40           C  
ATOM   1751  C   ALA A 239       3.205  13.747  23.803  1.00 60.04           C  
ATOM   1752  O   ALA A 239       3.877  13.383  24.765  1.00 56.49           O  
ATOM   1753  CB  ALA A 239       4.638  13.608  21.754  1.00 48.90           C  
ATOM   1754  N   ASP A 240       2.303  14.720  23.883  1.00 53.21           N  
ATOM   1755  CA  ASP A 240       2.005  15.378  25.150  1.00 55.62           C  
ATOM   1756  C   ASP A 240       1.020  14.558  25.977  1.00 57.61           C  
ATOM   1757  O   ASP A 240       1.189  14.399  27.185  1.00 54.16           O  
ATOM   1758  CB  ASP A 240       1.446  16.783  24.914  1.00 59.68           C  
ATOM   1759  CG  ASP A 240       2.488  17.744  24.376  1.00 73.78           C  
ATOM   1760  OD1 ASP A 240       3.696  17.465  24.534  1.00 66.89           O  
ATOM   1761  OD2 ASP A 240       2.100  18.778  23.791  1.00 63.14           O  
ATOM   1762  N   ILE A 241      -0.011  14.040  25.319  1.00 52.12           N  
ATOM   1763  CA  ILE A 241      -1.035  13.261  26.002  1.00 54.66           C  
ATOM   1764  C   ILE A 241      -0.561  11.837  26.269  1.00 59.88           C  
ATOM   1765  O   ILE A 241      -0.556  11.379  27.411  1.00 54.30           O  
ATOM   1766  CB  ILE A 241      -2.343  13.216  25.192  1.00 60.34           C  
ATOM   1767  CG1 ILE A 241      -2.903  14.628  25.009  1.00 47.56           C  
ATOM   1768  CG2 ILE A 241      -3.365  12.326  25.880  1.00 48.03           C  
ATOM   1769  CD1 ILE A 241      -4.169  14.680  24.184  1.00 55.82           C  
ATOM   1770  N   GLY A 242      -0.158  11.143  25.210  1.00 62.85           N  
ATOM   1771  CA  GLY A 242       0.289   9.767  25.328  1.00 58.06           C  
ATOM   1772  C   GLY A 242       1.697   9.639  25.875  1.00 61.64           C  
ATOM   1773  O   GLY A 242       2.128   8.550  26.254  1.00 56.39           O  
ATOM   1774  N   GLY A 243       2.419  10.754  25.919  1.00 59.94           N  
ATOM   1775  CA  GLY A 243       3.788  10.749  26.398  1.00 55.51           C  
ATOM   1776  C   GLY A 243       3.974  11.499  27.702  1.00 61.79           C  
ATOM   1777  O   GLY A 243       4.268  10.896  28.732  1.00 60.63           O  
ATOM   1778  N   ALA A 244       3.801  12.817  27.661  1.00 65.98           N  
ATOM   1779  CA  ALA A 244       4.023  13.655  28.836  1.00 56.18           C  
ATOM   1780  C   ALA A 244       2.980  13.401  29.921  1.00 50.65           C  
ATOM   1781  O   ALA A 244       3.327  13.157  31.076  1.00 60.10           O  
ATOM   1782  CB  ALA A 244       4.031  15.126  28.442  1.00 54.39           C  
ATOM   1783  N   LEU A 245       1.706  13.460  29.546  1.00 43.11           N  
ATOM   1784  CA  LEU A 245       0.617  13.248  30.495  1.00 58.25           C  
ATOM   1785  C   LEU A 245       0.671  11.840  31.083  1.00 58.84           C  
ATOM   1786  O   LEU A 245       0.440  11.647  32.276  1.00 61.18           O  
ATOM   1787  CB  LEU A 245      -0.738  13.494  29.819  1.00 57.35           C  
ATOM   1788  CG  LEU A 245      -2.017  13.507  30.667  1.00 54.27           C  
ATOM   1789  CD1 LEU A 245      -3.056  14.414  30.029  1.00 61.95           C  
ATOM   1790  CD2 LEU A 245      -2.596  12.109  30.859  1.00 59.32           C  
ATOM   1791  N   ALA A 246       0.977  10.864  30.234  1.00 55.23           N  
ATOM   1792  CA  ALA A 246       1.004   9.462  30.639  1.00 61.06           C  
ATOM   1793  C   ALA A 246       2.029   9.198  31.740  1.00 64.80           C  
ATOM   1794  O   ALA A 246       1.703   8.603  32.769  1.00 60.18           O  
ATOM   1795  CB  ALA A 246       1.286   8.578  29.436  1.00 55.64           C  
ATOM   1796  N   VAL A 247       3.263   9.642  31.517  1.00 57.83           N  
ATOM   1797  CA  VAL A 247       4.340   9.456  32.486  1.00 56.68           C  
ATOM   1798  C   VAL A 247       3.985  10.083  33.832  1.00 62.26           C  
ATOM   1799  O   VAL A 247       4.307   9.534  34.887  1.00 65.60           O  
ATOM   1800  CB  VAL A 247       5.670  10.052  31.970  1.00 65.60           C  
ATOM   1801  CG1 VAL A 247       6.748   9.969  33.038  1.00 62.31           C  
ATOM   1802  CG2 VAL A 247       6.121   9.327  30.714  1.00 62.71           C  
ATOM   1803  N   GLY A 248       3.307  11.225  33.789  1.00 65.65           N  
ATOM   1804  CA  GLY A 248       2.872  11.902  34.997  1.00 61.54           C  
ATOM   1805  C   GLY A 248       1.940  11.050  35.838  1.00 63.71           C  
ATOM   1806  O   GLY A 248       2.036  11.034  37.065  1.00 70.67           O  
ATOM   1807  N   SER A 249       1.040  10.332  35.175  1.00 61.17           N  
ATOM   1808  CA  SER A 249       0.079   9.484  35.869  1.00 67.90           C  
ATOM   1809  C   SER A 249       0.750   8.273  36.512  1.00 63.37           C  
ATOM   1810  O   SER A 249       0.214   7.684  37.450  1.00 70.46           O  
ATOM   1811  CB  SER A 249      -1.017   9.026  34.907  1.00 60.94           C  
ATOM   1812  OG  SER A 249      -0.466   8.288  33.831  1.00 61.74           O  
ATOM   1813  N   LEU A 250       1.925   7.909  36.007  1.00 63.80           N  
ATOM   1814  CA  LEU A 250       2.661   6.760  36.526  1.00 56.50           C  
ATOM   1815  C   LEU A 250       3.180   7.006  37.941  1.00 65.13           C  
ATOM   1816  O   LEU A 250       3.298   6.076  38.738  1.00 71.22           O  
ATOM   1817  CB  LEU A 250       3.827   6.411  35.598  1.00 64.27           C  
ATOM   1818  CG  LEU A 250       3.483   6.155  34.129  1.00 70.61           C  
ATOM   1819  CD1 LEU A 250       4.732   5.783  33.346  1.00 67.55           C  
ATOM   1820  CD2 LEU A 250       2.421   5.072  33.999  1.00 63.61           C  
ATOM   1821  N   PHE A 251       3.487   8.262  38.247  1.00 69.29           N  
ATOM   1822  CA  PHE A 251       4.012   8.627  39.559  1.00 65.19           C  
ATOM   1823  C   PHE A 251       2.898   8.970  40.536  1.00 67.70           C  
ATOM   1824  O   PHE A 251       3.041   8.794  41.749  1.00 74.50           O  
ATOM   1825  CB  PHE A 251       4.973   9.812  39.438  1.00 67.11           C  
ATOM   1826  CG  PHE A 251       6.273   9.474  38.766  1.00 76.02           C  
ATOM   1827  CD1 PHE A 251       6.410   9.581  37.392  1.00 71.38           C  
ATOM   1828  CD2 PHE A 251       7.359   9.050  39.513  1.00 73.44           C  
ATOM   1829  CE1 PHE A 251       7.609   9.269  36.775  1.00 71.52           C  
ATOM   1830  CE2 PHE A 251       8.558   8.737  38.904  1.00 75.30           C  
ATOM   1831  CZ  PHE A 251       8.684   8.847  37.533  1.00 71.11           C  
ATOM   1832  N   MET A 252       1.787   9.455  39.989  1.00 66.84           N  
ATOM   1833  CA  MET A 252       0.699  10.009  40.785  1.00 66.29           C  
ATOM   1834  C   MET A 252      -0.543  10.328  39.950  1.00 70.59           C  
ATOM   1835  O   MET A 252      -0.440  10.740  38.794  1.00 65.92           O  
ATOM   1836  CB  MET A 252       1.185  11.259  41.531  1.00 80.44           C  
ATOM   1837  CG  MET A 252       0.071  12.127  42.087  1.00 93.01           C  
ATOM   1838  SD  MET A 252       0.478  12.982  43.616  1.00 98.60           S  
ATOM   1839  CE  MET A 252       0.390  11.582  44.716  1.00113.56           C  
ATOM   1840  N   HIS A 253      -1.716  10.111  40.543  1.00 67.54           N  
ATOM   1841  CA  HIS A 253      -2.984  10.407  39.888  1.00 70.11           C  
ATOM   1842  C   HIS A 253      -3.069  11.878  39.496  1.00 72.29           C  
ATOM   1843  O   HIS A 253      -2.811  12.764  40.311  1.00 71.64           O  
ATOM   1844  CB  HIS A 253      -4.160  10.038  40.797  1.00 57.38           C  
ATOM   1845  CG  HIS A 253      -5.505  10.290  40.175  1.00 71.18           C  
ATOM   1846  ND1 HIS A 253      -6.142   9.359  39.399  1.00 65.92           N  
ATOM   1847  CD2 HIS A 253      -6.311  11.377  40.224  1.00 77.82           C  
ATOM   1848  CE1 HIS A 253      -7.305   9.859  38.986  1.00 65.85           C  
ATOM   1849  NE2 HIS A 253      -7.425  11.073  39.472  1.00 76.31           N  
ATOM   1850  N   LEU A 254      -3.422  12.129  38.241  1.00 65.96           N  
ATOM   1851  CA  LEU A 254      -3.548  13.491  37.742  1.00 57.76           C  
ATOM   1852  C   LEU A 254      -4.971  13.999  37.926  1.00 69.07           C  
ATOM   1853  O   LEU A 254      -5.928  13.307  37.583  1.00 68.30           O  
ATOM   1854  CB  LEU A 254      -3.148  13.567  36.268  1.00 60.08           C  
ATOM   1855  CG  LEU A 254      -1.769  13.025  35.887  1.00 70.44           C  
ATOM   1856  CD1 LEU A 254      -1.517  13.222  34.400  1.00 58.65           C  
ATOM   1857  CD2 LEU A 254      -0.676  13.687  36.712  1.00 56.41           C  
ATOM   1858  N   PRO A 255      -5.114  15.216  38.473  1.00 69.68           N  
ATOM   1859  CA  PRO A 255      -6.428  15.833  38.680  1.00 68.44           C  
ATOM   1860  C   PRO A 255      -7.130  16.143  37.360  1.00 68.71           C  
ATOM   1861  O   PRO A 255      -6.472  16.479  36.377  1.00 66.48           O  
ATOM   1862  CB  PRO A 255      -6.095  17.120  39.442  1.00 78.04           C  
ATOM   1863  CG  PRO A 255      -4.684  17.424  39.067  1.00 77.12           C  
ATOM   1864  CD  PRO A 255      -4.016  16.090  38.920  1.00 74.23           C  
ATOM   1865  N   ALA A 256      -8.454  16.031  37.349  1.00 64.42           N  
ATOM   1866  CA  ALA A 256      -9.233  16.218  36.131  1.00 57.84           C  
ATOM   1867  C   ALA A 256      -9.244  17.670  35.664  1.00 80.19           C  
ATOM   1868  O   ALA A 256      -9.575  18.578  36.427  1.00 75.10           O  
ATOM   1869  CB  ALA A 256     -10.655  15.728  36.341  1.00 59.51           C  
ATOM   1870  N   GLU A 257      -8.881  17.878  34.402  1.00 74.90           N  
ATOM   1871  CA  GLU A 257      -8.937  19.200  33.788  1.00 65.08           C  
ATOM   1872  C   GLU A 257      -9.966  19.210  32.664  1.00 63.74           C  
ATOM   1873  O   GLU A 257      -9.619  19.345  31.491  1.00 56.58           O  
ATOM   1874  CB  GLU A 257      -7.561  19.609  33.258  1.00 74.74           C  
ATOM   1875  CG  GLU A 257      -6.624  20.160  34.321  1.00 79.73           C  
ATOM   1876  CD  GLU A 257      -7.197  21.371  35.033  1.00 93.60           C  
ATOM   1877  OE1 GLU A 257      -7.870  22.190  34.371  1.00 98.43           O  
ATOM   1878  OE2 GLU A 257      -6.978  21.502  36.256  1.00 88.47           O  
ATOM   1879  N   ASN A 258     -11.235  19.072  33.036  1.00 56.25           N  
ATOM   1880  CA  ASN A 258     -12.314  18.902  32.068  1.00 71.80           C  
ATOM   1881  C   ASN A 258     -12.572  20.124  31.191  1.00 72.22           C  
ATOM   1882  O   ASN A 258     -12.974  19.983  30.035  1.00 80.63           O  
ATOM   1883  CB  ASN A 258     -13.604  18.517  32.793  1.00 73.06           C  
ATOM   1884  CG  ASN A 258     -13.650  17.048  33.160  1.00 73.94           C  
ATOM   1885  OD1 ASN A 258     -13.275  16.187  32.365  1.00 78.07           O  
ATOM   1886  ND2 ASN A 258     -14.107  16.755  34.372  1.00 85.90           N  
ATOM   1887  N   VAL A 259     -12.351  21.316  31.736  1.00 67.70           N  
ATOM   1888  CA  VAL A 259     -12.574  22.545  30.977  1.00 69.41           C  
ATOM   1889  C   VAL A 259     -11.626  22.634  29.787  1.00 59.49           C  
ATOM   1890  O   VAL A 259     -12.057  22.844  28.653  1.00 66.50           O  
ATOM   1891  CB  VAL A 259     -12.396  23.803  31.850  1.00 69.98           C  
ATOM   1892  CG1 VAL A 259     -12.438  25.054  30.989  1.00 65.72           C  
ATOM   1893  CG2 VAL A 259     -13.465  23.866  32.923  1.00 65.76           C  
ATOM   1894  N   GLN A 260     -10.335  22.465  30.053  1.00 60.88           N  
ATOM   1895  CA  GLN A 260      -9.317  22.574  29.014  1.00 68.85           C  
ATOM   1896  C   GLN A 260      -9.408  21.439  28.000  1.00 68.54           C  
ATOM   1897  O   GLN A 260      -9.124  21.635  26.818  1.00 67.70           O  
ATOM   1898  CB  GLN A 260      -7.922  22.601  29.634  1.00 69.76           C  
ATOM   1899  CG  GLN A 260      -7.797  23.509  30.840  1.00 78.62           C  
ATOM   1900  CD  GLN A 260      -6.392  23.526  31.404  1.00 99.74           C  
ATOM   1901  OE1 GLN A 260      -5.419  23.719  30.674  1.00 93.14           O  
ATOM   1902  NE2 GLN A 260      -6.278  23.311  32.708  1.00107.35           N  
ATOM   1903  N   MET A 261      -9.794  20.252  28.465  1.00 59.55           N  
ATOM   1904  CA  MET A 261      -9.969  19.111  27.572  1.00 64.99           C  
ATOM   1905  C   MET A 261     -11.066  19.402  26.559  1.00 61.95           C  
ATOM   1906  O   MET A 261     -10.916  19.119  25.372  1.00 58.80           O  
ATOM   1907  CB  MET A 261     -10.299  17.840  28.357  1.00 59.16           C  
ATOM   1908  CG  MET A 261      -9.117  17.248  29.105  1.00 77.28           C  
ATOM   1909  SD  MET A 261      -7.666  17.019  28.058  1.00 77.50           S  
ATOM   1910  CE  MET A 261      -8.288  15.883  26.823  1.00 58.74           C  
ATOM   1911  N   ALA A 262     -12.166  19.973  27.041  1.00 64.14           N  
ATOM   1912  CA  ALA A 262     -13.259  20.394  26.175  1.00 61.92           C  
ATOM   1913  C   ALA A 262     -12.750  21.391  25.140  1.00 67.30           C  
ATOM   1914  O   ALA A 262     -13.076  21.292  23.958  1.00 65.14           O  
ATOM   1915  CB  ALA A 262     -14.387  21.000  26.994  1.00 63.40           C  
ATOM   1916  N   VAL A 263     -11.941  22.342  25.597  1.00 56.35           N  
ATOM   1917  CA  VAL A 263     -11.310  23.316  24.713  1.00 62.96           C  
ATOM   1918  C   VAL A 263     -10.442  22.620  23.669  1.00 58.82           C  
ATOM   1919  O   VAL A 263     -10.535  22.910  22.476  1.00 59.91           O  
ATOM   1920  CB  VAL A 263     -10.446  24.319  25.504  1.00 63.08           C  
ATOM   1921  CG1 VAL A 263      -9.687  25.234  24.556  1.00 54.83           C  
ATOM   1922  CG2 VAL A 263     -11.309  25.128  26.458  1.00 64.31           C  
ATOM   1923  N   LEU A 264      -9.606  21.694  24.130  1.00 59.86           N  
ATOM   1924  CA  LEU A 264      -8.724  20.940  23.246  1.00 61.90           C  
ATOM   1925  C   LEU A 264      -9.513  20.106  22.241  1.00 62.23           C  
ATOM   1926  O   LEU A 264      -9.145  20.024  21.069  1.00 56.71           O  
ATOM   1927  CB  LEU A 264      -7.795  20.039  24.062  1.00 57.49           C  
ATOM   1928  CG  LEU A 264      -6.867  19.129  23.254  1.00 62.04           C  
ATOM   1929  CD1 LEU A 264      -6.025  19.946  22.283  1.00 51.21           C  
ATOM   1930  CD2 LEU A 264      -5.983  18.305  24.179  1.00 51.17           C  
ATOM   1931  N   VAL A 265     -10.596  19.491  22.705  1.00 58.11           N  
ATOM   1932  CA  VAL A 265     -11.456  18.692  21.838  1.00 58.72           C  
ATOM   1933  C   VAL A 265     -12.095  19.569  20.762  1.00 55.83           C  
ATOM   1934  O   VAL A 265     -12.192  19.171  19.600  1.00 48.25           O  
ATOM   1935  CB  VAL A 265     -12.553  17.964  22.650  1.00 63.98           C  
ATOM   1936  CG1 VAL A 265     -13.653  17.440  21.739  1.00 55.39           C  
ATOM   1937  CG2 VAL A 265     -11.944  16.828  23.457  1.00 60.81           C  
ATOM   1938  N   ILE A 266     -12.508  20.772  21.152  1.00 48.32           N  
ATOM   1939  CA  ILE A 266     -13.118  21.713  20.217  1.00 52.61           C  
ATOM   1940  C   ILE A 266     -12.113  22.181  19.165  1.00 53.89           C  
ATOM   1941  O   ILE A 266     -12.422  22.213  17.973  1.00 53.07           O  
ATOM   1942  CB  ILE A 266     -13.705  22.936  20.953  1.00 60.52           C  
ATOM   1943  CG1 ILE A 266     -14.928  22.523  21.773  1.00 52.93           C  
ATOM   1944  CG2 ILE A 266     -14.092  24.026  19.966  1.00 47.75           C  
ATOM   1945  CD1 ILE A 266     -15.537  23.651  22.575  1.00 67.39           C  
ATOM   1946  N   MET A 267     -10.910  22.535  19.607  1.00 48.70           N  
ATOM   1947  CA  MET A 267      -9.861  22.965  18.687  1.00 59.51           C  
ATOM   1948  C   MET A 267      -9.424  21.827  17.770  1.00 60.94           C  
ATOM   1949  O   MET A 267      -9.111  22.048  16.599  1.00 59.70           O  
ATOM   1950  CB  MET A 267      -8.655  23.508  19.457  1.00 53.00           C  
ATOM   1951  CG  MET A 267      -8.887  24.871  20.093  1.00 65.98           C  
ATOM   1952  SD  MET A 267      -7.383  25.568  20.802  1.00 76.06           S  
ATOM   1953  CE  MET A 267      -7.990  27.139  21.410  1.00 89.65           C  
ATOM   1954  N   SER A 268      -9.405  20.611  18.307  1.00 50.89           N  
ATOM   1955  CA  SER A 268      -9.036  19.435  17.528  1.00 53.55           C  
ATOM   1956  C   SER A 268     -10.116  19.101  16.505  1.00 54.77           C  
ATOM   1957  O   SER A 268      -9.814  18.710  15.377  1.00 53.27           O  
ATOM   1958  CB  SER A 268      -8.787  18.236  18.443  1.00 50.31           C  
ATOM   1959  OG  SER A 268      -7.752  18.510  19.372  1.00 56.49           O  
ATOM   1960  N   LEU A 269     -11.374  19.253  16.908  1.00 54.37           N  
ATOM   1961  CA  LEU A 269     -12.501  19.028  16.010  1.00 55.24           C  
ATOM   1962  C   LEU A 269     -12.458  20.002  14.837  1.00 54.74           C  
ATOM   1963  O   LEU A 269     -12.638  19.608  13.684  1.00 53.61           O  
ATOM   1964  CB  LEU A 269     -13.827  19.165  16.761  1.00 59.60           C  
ATOM   1965  CG  LEU A 269     -15.094  19.113  15.904  1.00 67.19           C  
ATOM   1966  CD1 LEU A 269     -15.191  17.788  15.162  1.00 66.40           C  
ATOM   1967  CD2 LEU A 269     -16.333  19.352  16.754  1.00 55.96           C  
ATOM   1968  N   LEU A 270     -12.218  21.274  15.144  1.00 55.19           N  
ATOM   1969  CA  LEU A 270     -12.086  22.308  14.124  1.00 55.27           C  
ATOM   1970  C   LEU A 270     -10.966  21.979  13.147  1.00 59.06           C  
ATOM   1971  O   LEU A 270     -11.136  22.087  11.932  1.00 51.95           O  
ATOM   1972  CB  LEU A 270     -11.823  23.669  14.770  1.00 64.25           C  
ATOM   1973  CG  LEU A 270     -12.989  24.349  15.487  1.00 66.12           C  
ATOM   1974  CD1 LEU A 270     -12.525  25.644  16.127  1.00 62.38           C  
ATOM   1975  CD2 LEU A 270     -14.127  24.610  14.516  1.00 54.95           C  
ATOM   1976  N   LEU A 271      -9.822  21.578  13.694  1.00 57.18           N  
ATOM   1977  CA  LEU A 271      -8.654  21.231  12.893  1.00 55.10           C  
ATOM   1978  C   LEU A 271      -8.969  20.121  11.894  1.00 59.95           C  
ATOM   1979  O   LEU A 271      -8.501  20.151  10.756  1.00 56.95           O  
ATOM   1980  CB  LEU A 271      -7.493  20.816  13.801  1.00 58.68           C  
ATOM   1981  CG  LEU A 271      -6.205  20.340  13.125  1.00 57.97           C  
ATOM   1982  CD1 LEU A 271      -5.776  21.302  12.027  1.00 53.33           C  
ATOM   1983  CD2 LEU A 271      -5.098  20.179  14.155  1.00 50.07           C  
ATOM   1984  N   TYR A 272      -9.769  19.148  12.316  1.00 51.80           N  
ATOM   1985  CA  TYR A 272     -10.171  18.075  11.417  1.00 50.33           C  
ATOM   1986  C   TYR A 272     -11.105  18.576  10.323  1.00 56.19           C  
ATOM   1987  O   TYR A 272     -10.917  18.266   9.146  1.00 46.86           O  
ATOM   1988  CB  TYR A 272     -10.854  16.941  12.179  1.00 51.22           C  
ATOM   1989  CG  TYR A 272     -11.502  15.942  11.251  1.00 47.52           C  
ATOM   1990  CD1 TYR A 272     -10.731  15.075  10.488  1.00 57.01           C  
ATOM   1991  CD2 TYR A 272     -12.884  15.879  11.119  1.00 61.34           C  
ATOM   1992  CE1 TYR A 272     -11.316  14.167   9.628  1.00 62.16           C  
ATOM   1993  CE2 TYR A 272     -13.478  14.972  10.262  1.00 73.17           C  
ATOM   1994  CZ  TYR A 272     -12.689  14.118   9.520  1.00 66.43           C  
ATOM   1995  OH  TYR A 272     -13.275  13.214   8.665  1.00 78.85           O  
ATOM   1996  N   LEU A 273     -12.118  19.341  10.721  1.00 55.96           N  
ATOM   1997  CA  LEU A 273     -13.121  19.844   9.789  1.00 52.50           C  
ATOM   1998  C   LEU A 273     -12.494  20.700   8.694  1.00 54.12           C  
ATOM   1999  O   LEU A 273     -12.847  20.575   7.521  1.00 56.40           O  
ATOM   2000  CB  LEU A 273     -14.189  20.647  10.534  1.00 52.06           C  
ATOM   2001  CG  LEU A 273     -15.079  19.852  11.491  1.00 56.17           C  
ATOM   2002  CD1 LEU A 273     -16.038  20.772  12.229  1.00 56.08           C  
ATOM   2003  CD2 LEU A 273     -15.840  18.769  10.742  1.00 54.90           C  
ATOM   2004  N   PHE A 274     -11.560  21.562   9.082  1.00 53.01           N  
ATOM   2005  CA  PHE A 274     -10.871  22.426   8.130  1.00 60.32           C  
ATOM   2006  C   PHE A 274      -9.995  21.627   7.170  1.00 53.97           C  
ATOM   2007  O   PHE A 274      -9.821  22.006   6.015  1.00 60.91           O  
ATOM   2008  CB  PHE A 274     -10.022  23.463   8.868  1.00 58.01           C  
ATOM   2009  CG  PHE A 274     -10.820  24.582   9.473  1.00 63.63           C  
ATOM   2010  CD1 PHE A 274     -11.999  25.006   8.884  1.00 65.91           C  
ATOM   2011  CD2 PHE A 274     -10.389  25.211  10.630  1.00 61.60           C  
ATOM   2012  CE1 PHE A 274     -12.735  26.037   9.437  1.00 51.72           C  
ATOM   2013  CE2 PHE A 274     -11.121  26.241  11.188  1.00 61.23           C  
ATOM   2014  CZ  PHE A 274     -12.295  26.655  10.591  1.00 57.53           C  
ATOM   2015  N   ALA A 275      -9.446  20.519   7.654  1.00 60.02           N  
ATOM   2016  CA  ALA A 275      -8.536  19.705   6.856  1.00 64.50           C  
ATOM   2017  C   ALA A 275      -9.273  18.871   5.810  1.00 62.42           C  
ATOM   2018  O   ALA A 275      -8.711  18.524   4.772  1.00 63.79           O  
ATOM   2019  CB  ALA A 275      -7.717  18.801   7.762  1.00 51.36           C  
ATOM   2020  N   LYS A 276     -10.535  18.562   6.088  1.00 61.16           N  
ATOM   2021  CA  LYS A 276     -11.302  17.638   5.260  1.00 68.51           C  
ATOM   2022  C   LYS A 276     -12.137  18.337   4.187  1.00 66.74           C  
ATOM   2023  O   LYS A 276     -12.201  17.876   3.046  1.00 75.75           O  
ATOM   2024  CB  LYS A 276     -12.210  16.783   6.148  1.00 63.68           C  
ATOM   2025  CG  LYS A 276     -13.158  15.863   5.396  1.00 69.04           C  
ATOM   2026  CD  LYS A 276     -12.417  14.778   4.642  1.00 82.11           C  
ATOM   2027  CE  LYS A 276     -13.321  13.585   4.363  1.00 86.63           C  
ATOM   2028  NZ  LYS A 276     -14.630  13.991   3.779  1.00 73.95           N1+
ATOM   2029  N   TYR A 277     -12.772  19.447   4.550  1.00 60.50           N  
ATOM   2030  CA  TYR A 277     -13.722  20.101   3.655  1.00 73.56           C  
ATOM   2031  C   TYR A 277     -13.264  21.485   3.202  1.00 67.26           C  
ATOM   2032  O   TYR A 277     -13.879  22.093   2.326  1.00 59.64           O  
ATOM   2033  CB  TYR A 277     -15.091  20.209   4.332  1.00 69.59           C  
ATOM   2034  CG  TYR A 277     -15.569  18.911   4.941  1.00 73.04           C  
ATOM   2035  CD1 TYR A 277     -16.175  17.937   4.159  1.00 74.59           C  
ATOM   2036  CD2 TYR A 277     -15.415  18.661   6.298  1.00 75.69           C  
ATOM   2037  CE1 TYR A 277     -16.612  16.747   4.711  1.00 76.32           C  
ATOM   2038  CE2 TYR A 277     -15.851  17.475   6.860  1.00 75.37           C  
ATOM   2039  CZ  TYR A 277     -16.448  16.521   6.062  1.00 73.36           C  
ATOM   2040  OH  TYR A 277     -16.881  15.338   6.617  1.00 67.95           O  
ATOM   2041  N   SER A 278     -12.187  21.980   3.800  1.00 63.39           N  
ATOM   2042  CA  SER A 278     -11.670  23.299   3.457  1.00 64.98           C  
ATOM   2043  C   SER A 278     -10.152  23.277   3.329  1.00 64.55           C  
ATOM   2044  O   SER A 278      -9.576  22.334   2.788  1.00 71.46           O  
ATOM   2045  CB  SER A 278     -12.095  24.329   4.507  1.00 57.83           C  
ATOM   2046  OG  SER A 278     -11.603  25.618   4.187  1.00 62.32           O  
ATOM   2047  N   LYS A 279      -9.511  24.326   3.831  1.00 64.21           N  
ATOM   2048  CA  LYS A 279      -8.057  24.391   3.863  1.00 65.32           C  
ATOM   2049  C   LYS A 279      -7.595  24.960   5.196  1.00 60.51           C  
ATOM   2050  O   LYS A 279      -8.411  25.382   6.014  1.00 63.59           O  
ATOM   2051  CB  LYS A 279      -7.522  25.237   2.705  1.00 61.41           C  
ATOM   2052  CG  LYS A 279      -8.099  26.643   2.634  1.00 69.95           C  
ATOM   2053  CD  LYS A 279      -7.531  27.406   1.444  1.00 77.97           C  
ATOM   2054  CE  LYS A 279      -8.213  28.752   1.266  1.00 67.40           C  
ATOM   2055  NZ  LYS A 279      -7.659  29.503   0.105  1.00 78.48           N1+
ATOM   2056  N   ILE A 280      -6.286  24.959   5.418  1.00 54.42           N  
ATOM   2057  CA  ILE A 280      -5.722  25.546   6.625  1.00 58.09           C  
ATOM   2058  C   ILE A 280      -4.839  26.725   6.235  1.00 62.47           C  
ATOM   2059  O   ILE A 280      -3.624  26.587   6.087  1.00 58.00           O  
ATOM   2060  CB  ILE A 280      -4.915  24.515   7.438  1.00 59.50           C  
ATOM   2061  CG1 ILE A 280      -5.759  23.264   7.689  1.00 68.95           C  
ATOM   2062  CG2 ILE A 280      -4.466  25.109   8.764  1.00 55.13           C  
ATOM   2063  CD1 ILE A 280      -5.048  22.198   8.491  1.00 65.73           C  
ATOM   2064  N   GLY A 281      -5.463  27.885   6.056  1.00 61.93           N  
ATOM   2065  CA  GLY A 281      -4.761  29.058   5.575  1.00 59.64           C  
ATOM   2066  C   GLY A 281      -4.936  30.290   6.440  1.00 54.27           C  
ATOM   2067  O   GLY A 281      -4.936  30.204   7.668  1.00 60.28           O  
ATOM   2068  N   ARG A 282      -5.091  31.438   5.786  1.00 59.97           N  
ATOM   2069  CA  ARG A 282      -5.137  32.728   6.468  1.00 56.81           C  
ATOM   2070  C   ARG A 282      -6.248  32.815   7.511  1.00 62.42           C  
ATOM   2071  O   ARG A 282      -5.977  33.001   8.695  1.00 56.74           O  
ATOM   2072  CB  ARG A 282      -5.298  33.860   5.449  1.00 65.62           C  
ATOM   2073  CG  ARG A 282      -5.560  35.225   6.075  1.00 79.65           C  
ATOM   2074  CD  ARG A 282      -5.435  36.348   5.055  1.00 83.74           C  
ATOM   2075  NE  ARG A 282      -5.706  37.655   5.649  1.00 94.21           N  
ATOM   2076  CZ  ARG A 282      -5.304  38.812   5.132  1.00103.97           C  
ATOM   2077  NH1 ARG A 282      -4.604  38.830   4.005  1.00102.97           N  
ATOM   2078  NH2 ARG A 282      -5.599  39.951   5.743  1.00106.54           N  
ATOM   2079  N   TRP A 283      -7.493  32.669   7.072  1.00 56.96           N  
ATOM   2080  CA  TRP A 283      -8.634  32.901   7.951  1.00 58.96           C  
ATOM   2081  C   TRP A 283      -8.863  31.770   8.952  1.00 60.38           C  
ATOM   2082  O   TRP A 283      -9.457  31.987  10.008  1.00 60.68           O  
ATOM   2083  CB  TRP A 283      -9.895  33.139   7.120  1.00 56.65           C  
ATOM   2084  CG  TRP A 283      -9.846  34.438   6.376  1.00 72.28           C  
ATOM   2085  CD1 TRP A 283      -9.553  34.617   5.056  1.00 74.32           C  
ATOM   2086  CD2 TRP A 283     -10.068  35.745   6.919  1.00 71.35           C  
ATOM   2087  NE1 TRP A 283      -9.593  35.953   4.739  1.00 75.72           N  
ATOM   2088  CE2 TRP A 283      -9.906  36.667   5.866  1.00 78.14           C  
ATOM   2089  CE3 TRP A 283     -10.396  36.224   8.191  1.00 69.89           C  
ATOM   2090  CZ2 TRP A 283     -10.060  38.041   6.046  1.00 78.95           C  
ATOM   2091  CZ3 TRP A 283     -10.548  37.588   8.368  1.00 62.21           C  
ATOM   2092  CH2 TRP A 283     -10.380  38.480   7.302  1.00 69.13           C  
ATOM   2093  N   GLN A 284      -8.394  30.569   8.628  1.00 53.94           N  
ATOM   2094  CA  GLN A 284      -8.449  29.467   9.584  1.00 53.40           C  
ATOM   2095  C   GLN A 284      -7.408  29.672  10.679  1.00 56.34           C  
ATOM   2096  O   GLN A 284      -7.655  29.377  11.848  1.00 55.36           O  
ATOM   2097  CB  GLN A 284      -8.229  28.120   8.892  1.00 56.87           C  
ATOM   2098  CG  GLN A 284      -9.390  27.658   8.027  1.00 52.25           C  
ATOM   2099  CD  GLN A 284      -9.411  28.323   6.666  1.00 57.31           C  
ATOM   2100  OE1 GLN A 284      -8.420  28.910   6.232  1.00 62.23           O  
ATOM   2101  NE2 GLN A 284     -10.545  28.232   5.982  1.00 62.60           N  
ATOM   2102  N   GLY A 285      -6.244  30.181  10.289  1.00 57.77           N  
ATOM   2103  CA  GLY A 285      -5.182  30.469  11.235  1.00 60.91           C  
ATOM   2104  C   GLY A 285      -5.538  31.626  12.147  1.00 61.90           C  
ATOM   2105  O   GLY A 285      -5.169  31.638  13.322  1.00 49.45           O  
ATOM   2106  N   ILE A 286      -6.257  32.602  11.600  1.00 56.65           N  
ATOM   2107  CA  ILE A 286      -6.708  33.755  12.371  1.00 59.02           C  
ATOM   2108  C   ILE A 286      -7.669  33.316  13.474  1.00 58.41           C  
ATOM   2109  O   ILE A 286      -7.631  33.838  14.589  1.00 61.79           O  
ATOM   2110  CB  ILE A 286      -7.388  34.809  11.464  1.00 66.99           C  
ATOM   2111  CG1 ILE A 286      -6.351  35.473  10.557  1.00 63.10           C  
ATOM   2112  CG2 ILE A 286      -8.098  35.869  12.291  1.00 59.12           C  
ATOM   2113  CD1 ILE A 286      -6.938  36.462   9.577  1.00 67.07           C  
ATOM   2114  N   LEU A 287      -8.516  32.340  13.162  1.00 54.34           N  
ATOM   2115  CA  LEU A 287      -9.467  31.815  14.136  1.00 62.03           C  
ATOM   2116  C   LEU A 287      -8.756  31.114  15.290  1.00 63.02           C  
ATOM   2117  O   LEU A 287      -9.112  31.302  16.454  1.00 70.05           O  
ATOM   2118  CB  LEU A 287     -10.448  30.851  13.468  1.00 66.28           C  
ATOM   2119  CG  LEU A 287     -11.521  30.269  14.392  1.00 69.26           C  
ATOM   2120  CD1 LEU A 287     -12.442  31.367  14.904  1.00 75.07           C  
ATOM   2121  CD2 LEU A 287     -12.314  29.178  13.688  1.00 62.99           C  
ATOM   2122  N   PHE A 288      -7.754  30.305  14.959  1.00 61.67           N  
ATOM   2123  CA  PHE A 288      -6.980  29.583  15.963  1.00 63.63           C  
ATOM   2124  C   PHE A 288      -6.299  30.538  16.938  1.00 59.83           C  
ATOM   2125  O   PHE A 288      -6.312  30.315  18.150  1.00 52.54           O  
ATOM   2126  CB  PHE A 288      -5.936  28.688  15.292  1.00 61.14           C  
ATOM   2127  CG  PHE A 288      -6.502  27.420  14.716  1.00 62.94           C  
ATOM   2128  CD1 PHE A 288      -7.539  26.756  15.352  1.00 65.55           C  
ATOM   2129  CD2 PHE A 288      -5.996  26.891  13.540  1.00 53.29           C  
ATOM   2130  CE1 PHE A 288      -8.061  25.588  14.826  1.00 62.97           C  
ATOM   2131  CE2 PHE A 288      -6.513  25.724  13.009  1.00 59.45           C  
ATOM   2132  CZ  PHE A 288      -7.547  25.072  13.652  1.00 67.67           C  
ATOM   2133  N   LEU A 289      -5.708  31.601  16.401  1.00 62.32           N  
ATOM   2134  CA  LEU A 289      -5.043  32.610  17.219  1.00 57.09           C  
ATOM   2135  C   LEU A 289      -6.030  33.309  18.145  1.00 56.06           C  
ATOM   2136  O   LEU A 289      -5.742  33.528  19.321  1.00 64.02           O  
ATOM   2137  CB  LEU A 289      -4.338  33.640  16.336  1.00 57.29           C  
ATOM   2138  CG  LEU A 289      -3.082  33.169  15.601  1.00 72.44           C  
ATOM   2139  CD1 LEU A 289      -2.530  34.285  14.725  1.00 63.12           C  
ATOM   2140  CD2 LEU A 289      -2.032  32.684  16.592  1.00 62.20           C  
ATOM   2141  N   ALA A 290      -7.193  33.658  17.604  1.00 57.13           N  
ATOM   2142  CA  ALA A 290      -8.237  34.316  18.380  1.00 62.22           C  
ATOM   2143  C   ALA A 290      -8.699  33.430  19.530  1.00 66.03           C  
ATOM   2144  O   ALA A 290      -8.823  33.887  20.667  1.00 57.05           O  
ATOM   2145  CB  ALA A 290      -9.410  34.681  17.487  1.00 59.23           C  
ATOM   2146  N   LEU A 291      -8.948  32.160  19.222  1.00 65.96           N  
ATOM   2147  CA  LEU A 291      -9.351  31.182  20.226  1.00 58.27           C  
ATOM   2148  C   LEU A 291      -8.282  31.028  21.302  1.00 61.48           C  
ATOM   2149  O   LEU A 291      -8.595  30.906  22.486  1.00 52.28           O  
ATOM   2150  CB  LEU A 291      -9.636  29.831  19.570  1.00 62.08           C  
ATOM   2151  CG  LEU A 291     -10.878  29.747  18.682  1.00 74.90           C  
ATOM   2152  CD1 LEU A 291     -10.919  28.415  17.957  1.00 71.47           C  
ATOM   2153  CD2 LEU A 291     -12.145  29.954  19.499  1.00 61.36           C  
ATOM   2154  N   TYR A 292      -7.021  31.037  20.880  1.00 57.16           N  
ATOM   2155  CA  TYR A 292      -5.900  30.946  21.808  1.00 62.66           C  
ATOM   2156  C   TYR A 292      -5.832  32.175  22.706  1.00 68.33           C  
ATOM   2157  O   TYR A 292      -5.574  32.065  23.905  1.00 61.90           O  
ATOM   2158  CB  TYR A 292      -4.582  30.779  21.047  1.00 62.40           C  
ATOM   2159  CG  TYR A 292      -3.360  30.768  21.938  1.00 62.78           C  
ATOM   2160  CD1 TYR A 292      -3.013  29.634  22.661  1.00 67.08           C  
ATOM   2161  CD2 TYR A 292      -2.552  31.893  22.057  1.00 55.05           C  
ATOM   2162  CE1 TYR A 292      -1.897  29.620  23.478  1.00 71.46           C  
ATOM   2163  CE2 TYR A 292      -1.435  31.889  22.872  1.00 62.35           C  
ATOM   2164  CZ  TYR A 292      -1.112  30.750  23.579  1.00 66.02           C  
ATOM   2165  OH  TYR A 292       0.000  30.742  24.390  1.00 69.11           O  
ATOM   2166  N   ILE A 293      -6.063  33.343  22.116  1.00 60.54           N  
ATOM   2167  CA  ILE A 293      -6.034  34.594  22.860  1.00 57.71           C  
ATOM   2168  C   ILE A 293      -7.191  34.644  23.855  1.00 63.98           C  
ATOM   2169  O   ILE A 293      -7.027  35.111  24.979  1.00 59.50           O  
ATOM   2170  CB  ILE A 293      -6.075  35.810  21.911  1.00 69.08           C  
ATOM   2171  CG1 ILE A 293      -4.719  35.965  21.221  1.00 59.45           C  
ATOM   2172  CG2 ILE A 293      -6.419  37.084  22.667  1.00 65.10           C  
ATOM   2173  CD1 ILE A 293      -4.636  37.132  20.273  1.00 66.26           C  
ATOM   2174  N   ILE A 294      -8.352  34.139  23.445  1.00 58.15           N  
ATOM   2175  CA  ILE A 294      -9.486  34.003  24.355  1.00 60.40           C  
ATOM   2176  C   ILE A 294      -9.159  32.999  25.458  1.00 62.95           C  
ATOM   2177  O   ILE A 294      -9.473  33.222  26.629  1.00 70.40           O  
ATOM   2178  CB  ILE A 294     -10.764  33.553  23.616  1.00 70.52           C  
ATOM   2179  CG1 ILE A 294     -11.221  34.629  22.629  1.00 57.61           C  
ATOM   2180  CG2 ILE A 294     -11.881  33.238  24.604  1.00 61.36           C  
ATOM   2181  CD1 ILE A 294     -12.483  34.265  21.879  1.00 56.26           C  
ATOM   2182  N   ALA A 295      -8.518  31.899  25.073  1.00 58.67           N  
ATOM   2183  CA  ALA A 295      -8.136  30.855  26.017  1.00 65.14           C  
ATOM   2184  C   ALA A 295      -7.209  31.401  27.096  1.00 67.27           C  
ATOM   2185  O   ALA A 295      -7.441  31.195  28.284  1.00 66.86           O  
ATOM   2186  CB  ALA A 295      -7.476  29.694  25.289  1.00 57.30           C  
ATOM   2187  N   ILE A 296      -6.166  32.113  26.682  1.00 63.68           N  
ATOM   2188  CA  ILE A 296      -5.229  32.692  27.638  1.00 66.54           C  
ATOM   2189  C   ILE A 296      -5.793  33.964  28.268  1.00 66.32           C  
ATOM   2190  O   ILE A 296      -5.104  34.645  29.026  1.00 76.30           O  
ATOM   2191  CB  ILE A 296      -3.869  33.012  26.985  1.00 63.97           C  
ATOM   2192  CG1 ILE A 296      -4.030  34.074  25.897  1.00 67.07           C  
ATOM   2193  CG2 ILE A 296      -3.237  31.746  26.415  1.00 70.16           C  
ATOM   2194  CD1 ILE A 296      -2.731  34.467  25.233  1.00 73.75           C  
ATOM   2195  N   ALA A 297      -7.050  34.277  27.963  1.00 74.65           N  
ATOM   2196  CA  ALA A 297      -7.724  35.416  28.579  1.00 73.38           C  
ATOM   2197  C   ALA A 297      -8.872  34.963  29.475  1.00 77.24           C  
ATOM   2198  O   ALA A 297      -9.432  35.765  30.222  1.00 79.63           O  
ATOM   2199  CB  ALA A 297      -8.236  36.375  27.517  1.00 59.92           C  
ATOM   2200  N   SER A 298      -9.220  33.680  29.403  1.00 69.28           N  
ATOM   2201  CA  SER A 298     -10.350  33.159  30.171  1.00 75.51           C  
ATOM   2202  C   SER A 298     -10.011  31.922  31.010  1.00 82.84           C  
ATOM   2203  O   SER A 298     -10.579  31.729  32.083  1.00 86.49           O  
ATOM   2204  CB  SER A 298     -11.521  32.841  29.236  1.00 76.50           C  
ATOM   2205  OG  SER A 298     -11.092  32.141  28.082  1.00 84.83           O  
ATOM   2206  N   LEU A 299      -9.084  31.094  30.533  1.00 84.18           N  
ATOM   2207  CA  LEU A 299      -8.739  29.849  31.226  1.00 95.08           C  
ATOM   2208  C   LEU A 299      -7.906  30.044  32.500  1.00 93.00           C  
ATOM   2209  O   LEU A 299      -7.608  31.169  32.901  1.00 91.45           O  
ATOM   2210  CB  LEU A 299      -7.976  28.913  30.284  1.00 84.56           C  
ATOM   2211  CG  LEU A 299      -8.757  28.165  29.204  1.00 83.43           C  
ATOM   2212  CD1 LEU A 299      -7.854  27.169  28.491  1.00 77.86           C  
ATOM   2213  CD2 LEU A 299      -9.958  27.466  29.809  1.00 92.68           C  
ATOM   2214  N   ARG A 300      -7.554  28.915  33.120  1.00103.47           N  
ATOM   2215  CA  ARG A 300      -6.621  28.827  34.254  1.00113.06           C  
ATOM   2216  C   ARG A 300      -6.202  27.395  34.555  1.00118.28           C  
ATOM   2217  O   ARG A 300      -6.964  26.450  34.330  1.00114.14           O  
ATOM   2218  CB  ARG A 300      -7.205  29.445  35.529  1.00106.05           C  
ATOM   2219  CG  ARG A 300      -6.113  29.970  36.460  1.00111.40           C  
ATOM   2220  CD  ARG A 300      -6.647  31.043  37.363  1.00118.87           C  
ATOM   2221  NE  ARG A 300      -6.538  32.303  36.645  1.00125.28           N  
ATOM   2222  CZ  ARG A 300      -7.400  33.302  36.750  1.00121.83           C  
ATOM   2223  NH1 ARG A 300      -8.435  33.203  37.569  1.00116.25           N  
ATOM   2224  NH2 ARG A 300      -7.219  34.400  36.039  1.00116.93           N  
ATOM   2225  N   MET A 301      -4.991  27.259  35.091  1.00125.00           N  
ATOM   2226  CA  MET A 301      -4.429  25.970  35.473  1.00120.49           C  
ATOM   2227  C   MET A 301      -4.314  25.048  34.267  1.00112.85           C  
ATOM   2228  O   MET A 301      -3.259  24.469  34.019  1.00106.94           O  
ATOM   2229  CB  MET A 301      -5.272  25.308  36.570  1.00110.54           C  
ATOM   2230  CG  MET A 301      -4.632  25.319  37.948  1.00118.80           C  
ATOM   2231  SD  MET A 301      -5.325  24.059  39.039  1.00131.82           S  
ATOM   2232  CE  MET A 301      -4.636  24.563  40.613  1.00111.38           C  
TER    2233      MET A 301 
HETATM 2234 CA    CA A 401      -9.758   8.385  34.795  0.89 62.73          CA2+
HETATM 2235 CA  A CA A 402       7.391  20.788  23.479  0.49 69.89          CA2+
HETATM 2236 CA  B CA A 402       4.476  20.163  23.230  0.45 79.73          CA2+
HETATM 2237  C24 OLC A 403       6.204  20.743   1.378  1.00 90.25           C  
HETATM 2238  C2  OLC A 403       3.398  15.695   3.514  1.00 79.01           C  
HETATM 2239  C21 OLC A 403       5.119  18.560   1.927  1.00 84.44           C  
HETATM 2240  C1  OLC A 403       4.176  16.558   2.519  1.00 91.88           C  
HETATM 2241  C22 OLC A 403       5.452  19.956   2.454  1.00 61.88           C  
HETATM 2242  O19 OLC A 403       4.558  16.099   1.443  1.00 95.99           O  
HETATM 2243  O25 OLC A 403       5.385  20.859   0.212  1.00103.05           O  
HETATM 2244  O23 OLC A 403       4.242  20.639   2.791  1.00 86.21           O  
HETATM 2245  O20 OLC A 403       4.409  17.833   2.933  1.00 97.70           O  
HETATM 2246  C18 OLC A 404     -17.823  21.125  31.098  1.00 88.49           C  
HETATM 2247  C10 OLC A 404     -17.438  17.068  37.218  1.00 97.28           C  
HETATM 2248  C9  OLC A 404     -18.142  15.732  36.916  1.00106.84           C  
HETATM 2249  C17 OLC A 404     -16.967  21.854  32.140  1.00 92.25           C  
HETATM 2250  C11 OLC A 404     -18.217  18.234  36.606  1.00 87.20           C  
HETATM 2251  C8  OLC A 404     -19.414  15.932  36.071  1.00109.27           C  
HETATM 2252  C24 OLC A 404     -15.648  15.316  24.633  1.00 82.98           C  
HETATM 2253  C16 OLC A 404     -16.515  20.832  33.179  1.00 75.17           C  
HETATM 2254  C12 OLC A 404     -17.325  18.969  35.610  1.00 90.88           C  
HETATM 2255  C7  OLC A 404     -19.333  15.403  34.636  1.00 86.68           C  
HETATM 2256  C15 OLC A 404     -15.622  21.436  34.284  1.00 92.65           C  
HETATM 2257  C13 OLC A 404     -16.155  19.688  36.282  1.00 91.87           C  
HETATM 2258  C6  OLC A 404     -18.172  16.043  33.866  1.00 92.57           C  
HETATM 2259  C14 OLC A 404     -15.142  20.387  35.329  1.00 95.57           C  
HETATM 2260  C5  OLC A 404     -18.196  15.522  32.433  1.00106.20           C  
HETATM 2261  C4  OLC A 404     -16.997  16.028  31.627  1.00 97.95           C  
HETATM 2262  C3  OLC A 404     -17.159  15.438  30.228  1.00103.20           C  
HETATM 2263  C2  OLC A 404     -15.966  15.682  29.297  1.00 94.13           C  
HETATM 2264  C21 OLC A 404     -14.884  16.877  26.482  1.00 83.08           C  
HETATM 2265  C1  OLC A 404     -15.535  17.110  28.924  1.00 95.37           C  
HETATM 2266  C22 OLC A 404     -15.473  15.486  26.144  1.00 88.06           C  
HETATM 2267  O19 OLC A 404     -15.962  18.091  29.532  1.00103.71           O  
HETATM 2268  O25 OLC A 404     -16.196  14.020  24.371  1.00 88.86           O  
HETATM 2269  O23 OLC A 404     -14.656  14.434  26.669  1.00 80.45           O  
HETATM 2270  O20 OLC A 404     -14.627  17.203  27.886  1.00 85.32           O  
HETATM 2271  C24 OLC A 405      13.214  23.570  28.893  1.00 82.26           C  
HETATM 2272  C21 OLC A 405      14.633  21.619  28.228  1.00 88.01           C  
HETATM 2273  C1  OLC A 405      15.904  19.840  27.589  1.00108.05           C  
HETATM 2274  C22 OLC A 405      13.487  22.537  27.797  1.00 85.01           C  
HETATM 2275  O19 OLC A 405      15.921  18.625  27.397  1.00 92.26           O  
HETATM 2276  O25 OLC A 405      12.142  24.425  28.487  1.00 80.03           O  
HETATM 2277  O23 OLC A 405      13.838  23.203  26.582  1.00 74.99           O  
HETATM 2278  O20 OLC A 405      14.888  20.657  27.202  1.00 95.66           O  
HETATM 2279  C24 OLC A 406      17.245  22.240  35.422  1.00106.29           C  
HETATM 2280  C21 OLC A 406      15.329  22.834  36.917  1.00104.72           C  
HETATM 2281  C1  OLC A 406      13.162  22.871  36.196  1.00111.18           C  
HETATM 2282  C22 OLC A 406      16.618  23.346  36.274  1.00112.16           C  
HETATM 2283  O19 OLC A 406      12.839  23.332  37.289  1.00112.78           O  
HETATM 2284  O25 OLC A 406      16.329  21.847  34.397  1.00108.67           O  
HETATM 2285  O23 OLC A 406      16.312  24.472  35.447  1.00120.65           O  
HETATM 2286  O20 OLC A 406      14.418  22.449  35.885  1.00109.32           O  
HETATM 2287  C8  OLC A 407     -14.623   6.751  21.990  1.00 86.22           C  
HETATM 2288  C24 OLC A 407     -11.169   5.789  32.872  1.00 83.47           C  
HETATM 2289  C7  OLC A 407     -14.787   6.936  23.499  1.00 89.35           C  
HETATM 2290  C6  OLC A 407     -14.301   5.684  24.237  1.00 99.42           C  
HETATM 2291  C5  OLC A 407     -14.486   5.917  25.737  1.00 95.07           C  
HETATM 2292  C4  OLC A 407     -14.019   4.712  26.558  1.00 84.72           C  
HETATM 2293  C3  OLC A 407     -14.248   5.061  28.030  1.00 92.41           C  
HETATM 2294  C2  OLC A 407     -13.807   3.931  28.960  1.00 96.16           C  
HETATM 2295  C21 OLC A 407     -13.418   4.758  32.543  1.00107.34           C  
HETATM 2296  C1  OLC A 407     -14.077   4.388  30.396  1.00112.87           C  
HETATM 2297  C22 OLC A 407     -12.201   4.832  33.468  1.00 98.63           C  
HETATM 2298  O19 OLC A 407     -15.178   4.837  30.714  1.00111.37           O  
HETATM 2299  O25 OLC A 407     -10.032   5.865  33.734  1.00 83.41           O  
HETATM 2300  O23 OLC A 407     -12.608   5.314  34.751  1.00109.31           O  
HETATM 2301  O20 OLC A 407     -13.023   4.283  31.251  1.00115.06           O  
HETATM 2302  C2  MYS A 408      -3.608  30.301  31.219  1.00 82.11           C  
HETATM 2303  C3  MYS A 408      -3.768  29.518  29.915  1.00 85.04           C  
HETATM 2304  C4  MYS A 408      -2.583  28.566  29.740  1.00 99.05           C  
HETATM 2305  C5  MYS A 408      -2.743  27.781  28.436  1.00 84.34           C  
HETATM 2306  C6  MYS A 408      -4.042  26.973  28.482  1.00 73.77           C  
HETATM 2307  C2  MYS A 409       7.343   1.226   9.554  1.00109.54           C  
HETATM 2308  C3  MYS A 409       7.368   1.233  11.079  1.00 96.76           C  
HETATM 2309  C4  MYS A 409       8.825   1.133  11.571  1.00106.77           C  
HETATM 2310  C5  MYS A 409       8.862   1.101  13.110  1.00106.42           C  
HETATM 2311  C6  MYS A 409       8.232   2.364  13.705  1.00 91.69           C  
HETATM 2312  C2  MYS A 410     -15.336  31.850  19.334  1.00 82.99           C  
HETATM 2313  C3  MYS A 410     -16.521  31.161  20.014  1.00 82.12           C  
HETATM 2314  C4  MYS A 410     -16.683  31.713  21.431  1.00 87.08           C  
HETATM 2315  C5  MYS A 410     -15.409  31.444  22.235  1.00 77.42           C  
HETATM 2316  C6  MYS A 410     -15.572  32.003  23.649  1.00 89.73           C  
HETATM 2317  C7  MYS A 410     -15.820  33.511  23.569  1.00 83.90           C  
HETATM 2318  C8  MYS A 410     -15.982  34.085  24.977  1.00 79.78           C  
HETATM 2319  C9  MYS A 410     -16.228  35.592  24.883  1.00 96.74           C  
HETATM 2320  C10 MYS A 410     -15.041  36.264  24.189  1.00 81.70           C  
HETATM 2321  C1  MYS A 411       7.571   1.842  29.489  1.00 72.86           C  
HETATM 2322  C2  MYS A 411       7.145   2.534  30.783  1.00 69.03           C  
HETATM 2323  C3  MYS A 411       6.260   1.605  31.620  1.00 68.45           C  
HETATM 2324  C4  MYS A 411       5.880   2.350  32.900  1.00 88.91           C  
HETATM 2325  C5  MYS A 411       5.000   1.498  33.818  1.00 66.61           C  
HETATM 2326  C6  MYS A 411       4.704   2.338  35.063  1.00 82.78           C  
HETATM 2327  C7  MYS A 411       3.842   1.573  36.068  1.00 77.33           C  
HETATM 2328  C8  MYS A 411       3.611   2.475  37.285  1.00 77.79           C  
HETATM 2329  C9  MYS A 411       2.775   1.744  38.336  1.00 78.25           C  
HETATM 2330  C10 MYS A 411       2.563   2.654  39.550  1.00 68.96           C  
HETATM 2331  C11 MYS A 411       1.746   1.900  40.599  1.00 71.49           C  
HETATM 2332  C12 MYS A 411       1.511   2.770  41.834  1.00 94.18           C  
HETATM 2333  C13 MYS A 411       0.705   1.969  42.860  1.00 90.14           C  
HETATM 2334  C14 MYS A 411      -0.639   1.555  42.256  1.00 83.17           C  
HETATM 2335  C15 MYS A 411      -1.438   0.752  43.285  1.00 64.02           C  
HETATM 2336  C2  MYS A 412      -4.031   5.110  17.769  1.00 57.20           C  
HETATM 2337  C3  MYS A 412      -5.495   5.426  17.455  1.00 78.24           C  
HETATM 2338  C4  MYS A 412      -6.316   5.393  18.745  1.00 80.83           C  
HETATM 2339  C5  MYS A 412      -7.779   5.708  18.426  1.00 84.08           C  
HETATM 2340  C6  MYS A 412      -8.600   5.667  19.716  1.00 79.41           C  
HETATM 2341  C7  MYS A 412      -8.491   4.270  20.332  1.00 82.16           C  
HETATM 2342  C8  MYS A 412      -9.310   4.210  21.622  1.00 86.13           C  
HETATM 2343  C9  MYS A 412     -10.776   4.512  21.305  1.00101.03           C  
HETATM 2344  C2  MYS A 413     -13.527  29.627  29.620  1.00 91.17           C  
HETATM 2345  C3  MYS A 413     -14.535  29.269  30.715  1.00 95.75           C  
HETATM 2346  C4  MYS A 413     -13.820  28.524  31.845  1.00 95.97           C  
HETATM 2347  C5  MYS A 413     -12.738  29.408  32.428  1.00 87.82           C  
HETATM 2348  C6  MYS A 413     -11.870  28.873  33.594  1.00 79.70           C  
HETATM 2349  C7  MYS A 413     -12.323  28.508  35.051  1.00 92.55           C  
HETATM 2350  C8  MYS A 413     -13.290  27.438  35.669  1.00 92.02           C  
HETATM 2351  C9  MYS A 413     -14.817  27.290  35.463  1.00 97.47           C  
HETATM 2352  C10 MYS A 413     -15.330  26.929  34.084  1.00 95.04           C  
HETATM 2353  C11 MYS A 413     -16.857  26.836  34.111  1.00105.33           C  
HETATM 2354  C12 MYS A 413     -17.370  26.472  32.716  1.00 90.49           C  
HETATM 2355  OH3 1PE A 414      13.568  34.027   8.052  1.00 91.90           O  
HETATM 2356  C13 1PE A 414      15.159  32.245   8.442  1.00 95.42           C  
HETATM 2357  C23 1PE A 414      14.370  33.040   7.399  1.00 98.70           C  
HETATM 2358  OH4 1PE A 414      14.275  31.584   9.362  1.00 87.59           O  
HETATM 2359  C14 1PE A 414      14.545  30.712  11.666  1.00 72.21           C  
HETATM 2360  C24 1PE A 414      15.131  30.860  10.252  1.00 78.07           C  
HETATM 2361  OH5 1PE A 414      13.311  29.990  11.684  1.00 79.97           O  
HETATM 2362  C15 1PE A 414      12.077  31.646  13.003  1.00 76.50           C  
HETATM 2363  C25 1PE A 414      12.160  30.838  11.709  1.00 81.31           C  
HETATM 2364  OH6 1PE A 414      10.898  32.455  12.939  1.00 93.23           O  
HETATM 2365  C16 1PE A 414      10.739  34.850  13.150  1.00 81.62           C  
HETATM 2366  C26 1PE A 414      10.956  33.524  13.885  1.00 80.65           C  
TER    2367      1PE A 414 
HETATM 2368  O   HOH A 501      20.872  26.416  33.057  1.00 90.06           O  
HETATM 2369  O   HOH A 502     -16.380  13.095   8.196  1.00 78.99           O  
HETATM 2370  O   HOH A 503      23.648  28.237  32.965  1.00102.30           O  
HETATM 2371  O   HOH A 504     -11.779  20.717  35.832  1.00 76.21           O  
HETATM 2372  O   HOH A 505      -9.070   6.989  36.653  1.00 86.53           O  
HETATM 2373  O   HOH A 506     -14.584   8.118  32.980  1.00 86.76           O  
HETATM 2374  O   HOH A 507      -6.138  15.389  -1.904  1.00 64.79           O  
HETATM 2375  O   HOH A 508      -9.148   2.645  31.909  1.00 72.68           O  
HETATM 2376  O   HOH A 509      -9.940  14.382  40.019  1.00 73.18           O  
HETATM 2377  O   HOH A 510      -6.808  40.958   8.916  1.00 64.05           O  
HETATM 2378  O   HOH A 511       0.372   6.090  40.822  1.00 72.17           O  
HETATM 2379  O   HOH A 512       3.036  -3.886   3.598  1.00 86.01           O  
HETATM 2380  O   HOH A 513      18.968  36.788  13.774  1.00 87.31           O  
HETATM 2381  O   HOH A 514      11.605   3.493   6.930  1.00103.36           O  
HETATM 2382  O   HOH A 515      -6.882   1.562  39.914  1.00 70.35           O  
HETATM 2383  O   HOH A 516      17.445  36.400  16.886  1.00 74.18           O  
HETATM 2384  O   HOH A 517      13.357  34.960  16.990  1.00 83.16           O  
HETATM 2385  O   HOH A 518      16.975  39.507   8.515  1.00 99.68           O  
HETATM 2386  O   HOH A 519      -8.389  40.369  11.599  1.00 65.90           O  
TER    2387      HOH A 519 
HETATM 2388  C1  UNK     0      13.130  22.718  17.154  1.00  0.00           C  
HETATM 2389  C2  UNK     0      13.762  21.530  17.588  1.00  0.00           C  
HETATM 2390  C3  UNK     0      14.872  21.675  18.494  1.00  0.00           C  
HETATM 2391  C4  UNK     0      15.295  22.924  18.896  1.00  0.00           C  
HETATM 2392  C5  UNK     0      14.646  24.091  18.436  1.00  0.00           C  
HETATM 2393  C6  UNK     0      13.552  23.973  17.561  1.00  0.00           C  
HETATM 2394  C7  UNK     0      15.587  20.494  19.064  1.00  0.00           C  
HETATM 2395  N8  UNK     0      15.965  19.437  18.403  1.00  0.00           N  
HETATM 2396  C9  UNK     0      15.595  19.392  16.976  1.00  0.00           C  
HETATM 2397  C10 UNK     0      14.105  19.201  16.733  1.00  0.00           C  
HETATM 2398  N11 UNK     0      13.306  20.245  17.146  1.00  0.00           N  
HETATM 2399  O12 UNK     0      13.673  18.156  16.255  1.00  0.00           O  
HETATM 2400  C16 UNK     0      15.879  20.547  20.536  1.00  0.00           C  
HETATM 2401  C19 UNK     0      17.180  20.225  20.975  1.00  0.00           C  
HETATM 2402  C20 UNK     0      17.491  20.283  22.336  1.00  0.00           C  
HETATM 2403  C21 UNK     0      16.515  20.667  23.269  1.00  0.00           C  
HETATM 2404  C22 UNK     0      15.226  20.992  22.829  1.00  0.00           C  
HETATM 2405  C23 UNK     0      14.906  20.937  21.466  1.00  0.00           C  
HETATM 2406  N29 UNK     0      15.107  25.418  18.876  1.00  0.00           N1+
HETATM 2407  O30 UNK     0      16.073  25.475  19.621  1.00  0.00           O1-
HETATM 2408  O31 UNK     0      14.504  26.401  18.475  1.00  0.00           O  
HETATM 2409  C32 UNK     0      11.867  20.123  16.956  1.00  0.00           C  
HETATM 2410  C33 UNK     0      11.085  20.435  18.241  1.00  0.00           C  
HETATM 2411  N36 UNK     0       9.724  20.586  18.147  1.00  0.00           N  
HETATM 2412  O37 UNK     0      11.646  20.473  19.330  1.00  0.00           O  
HETATM 2413  C38 UNK     0       8.929  20.517  16.939  1.00  0.00           C  
HETATM 2414  C39 UNK     0       8.271  21.866  16.588  1.00  0.00           C  
HETATM 2415  C40 UNK     0       7.394  22.360  17.753  1.00  0.00           C  
HETATM 2416  C41 UNK     0       8.234  22.339  19.046  1.00  0.00           C  
HETATM 2417  C42 UNK     0       8.928  20.976  19.300  1.00  0.00           C  
HETATM 2418  C52 UNK     0       7.935  19.883  19.747  1.00  0.00           C  
TER    2419      UNK     0 
END
