# Supplementary material for: New Insights into the Structure–Activity Relationship and Neuroprotective Profile of Benzodiazepinone Derivatives of Neurounina-1 as Modulators of the Na+/Ca2+ Exchanger Isoforms
Source: J Med Chem. 2021 Nov 30;64(24):17901–19. doi: 10.1021/acs.jmedchem.1c01212 (PMC8713167; doi:10.1021/acs.jmedchem.1c01212)
Supplement: Supplementary file 5 — jm1c01212_si_005.pdb [file jm1c01212_si_005.pdb]

TITLE  MOLECULAR INTERACTION MODEL BETWEEN NCX_MJ IN THE SODIUM LOADED 
TITLE  SEMI-OPEN CONFORMATION (PDB ID: 5HWY) AND THE ACTIVATOR NEURONINA-1.
REMARK THE MODEL WAS OBTAINED BY SUPERIMPOSING THE HEAVY ATOMS OF PROLINE 
REMARK P82 OF BRD4 IN COMPLEX WITH ALPRAZOLAM (PDB ID:3U5J) ON THE HEAVY 
REMARK ATOMS OF PROLINE P212 OF MJ_NCX (PDB IDS: 5HWY), AND THE 
REMARK CACLULATED GM CONFORMER OF NEURONINA-1 ON THE X-RAY STRUCTURE OF ALPRAZOLAM 
REMARK BY THE COMMON PHENYL-BENZODIAZEPINE SKELETON. NO STRUCTURAL 
REMARK OPTIMIZATION/ENERGY MINIMIZATION CALCULATION HAS BEEN PERFORMED ON 
REMARK THE RESULTING STRUCTURES
COMPND   MOL_ID: 1; NCX_MJ IN THE SODIUM SEMI-OPEN 
COMPND   CONFORMATION (PDB ID: 5HWY)
COMPND   MOL_ID: 2; GM CONFORMER OF NEURONINA-1 
REMARK   Accelrys Discovery Studio PDB file
REMARK   Created:  2021-07-09T12:50:27Z
ATOM      1  N   MET A   1      23.734  38.890  39.219  1.00 40.11           N1+
ATOM      2  CA  MET A   1      22.807  37.832  38.813  1.00 43.71           C  
ATOM      3  C   MET A   1      22.034  38.217  37.553  1.00 35.82           C  
ATOM      4  O   MET A   1      21.712  37.363  36.723  1.00 35.53           O  
ATOM      5  CB  MET A   1      21.822  37.507  39.935  1.00 46.92           C  
ATOM      6  CG  MET A   1      20.783  36.464  39.534  1.00 42.43           C  
ATOM      7  SD  MET A   1      19.401  36.312  40.678  1.00 50.35           S  
ATOM      8  CE  MET A   1      20.238  35.685  42.134  1.00 60.44           C  
ATOM      9  N   VAL A   2      21.737  39.506  37.413  1.00 33.03           N  
ATOM     10  CA  VAL A   2      21.033  40.000  36.232  1.00 32.83           C  
ATOM     11  C   VAL A   2      21.906  39.841  34.986  1.00 34.78           C  
ATOM     12  O   VAL A   2      21.399  39.707  33.875  1.00 38.90           O  
ATOM     13  CB  VAL A   2      20.615  41.485  36.394  1.00 32.48           C  
ATOM     14  CG1 VAL A   2      21.835  42.392  36.423  1.00 30.46           C  
ATOM     15  CG2 VAL A   2      19.651  41.910  35.289  1.00 33.20           C  
ATOM     16  N   ILE A   3      23.222  39.843  35.178  1.00 35.92           N  
ATOM     17  CA  ILE A   3      24.157  39.748  34.064  1.00 36.20           C  
ATOM     18  C   ILE A   3      24.194  38.329  33.521  1.00 31.64           C  
ATOM     19  O   ILE A   3      24.144  38.116  32.311  1.00 36.93           O  
ATOM     20  CB  ILE A   3      25.575  40.172  34.477  1.00 39.90           C  
ATOM     21  CG1 ILE A   3      25.575  41.621  34.973  1.00 44.22           C  
ATOM     22  CG2 ILE A   3      26.537  40.004  33.307  1.00 41.93           C  
ATOM     23  CD1 ILE A   3      26.910  42.071  35.562  1.00 42.83           C  
ATOM     24  N   LEU A   4      24.282  37.361  34.425  1.00 37.44           N  
ATOM     25  CA  LEU A   4      24.240  35.957  34.041  1.00 39.73           C  
ATOM     26  C   LEU A   4      22.894  35.647  33.393  1.00 37.62           C  
ATOM     27  O   LEU A   4      22.820  34.945  32.384  1.00 38.22           O  
ATOM     28  CB  LEU A   4      24.481  35.066  35.256  1.00 37.67           C  
ATOM     29  CG  LEU A   4      24.515  33.556  35.017  1.00 44.04           C  
ATOM     30  CD1 LEU A   4      25.661  33.176  34.092  1.00 48.34           C  
ATOM     31  CD2 LEU A   4      24.635  32.829  36.340  1.00 40.47           C  
ATOM     32  N   GLY A   5      21.834  36.197  33.976  1.00 31.58           N  
ATOM     33  CA  GLY A   5      20.491  36.056  33.445  1.00 32.55           C  
ATOM     34  C   GLY A   5      20.321  36.575  32.027  1.00 33.60           C  
ATOM     35  O   GLY A   5      19.729  35.901  31.187  1.00 31.10           O  
ATOM     36  N   VAL A   6      20.823  37.779  31.758  1.00 33.14           N  
ATOM     37  CA  VAL A   6      20.779  38.333  30.404  1.00 28.24           C  
ATOM     38  C   VAL A   6      21.575  37.446  29.447  1.00 33.42           C  
ATOM     39  O   VAL A   6      21.145  37.177  28.321  1.00 36.35           O  
ATOM     40  CB  VAL A   6      21.324  39.775  30.357  1.00 35.34           C  
ATOM     41  CG1 VAL A   6      21.541  40.232  28.914  1.00 32.43           C  
ATOM     42  CG2 VAL A   6      20.374  40.723  31.070  1.00 38.92           C  
ATOM     43  N   GLY A   7      22.726  36.977  29.916  1.00 30.99           N  
ATOM     44  CA  GLY A   7      23.575  36.091  29.138  1.00 39.74           C  
ATOM     45  C   GLY A   7      22.904  34.778  28.764  1.00 33.39           C  
ATOM     46  O   GLY A   7      22.980  34.337  27.621  1.00 34.29           O  
ATOM     47  N   TYR A   8      22.243  34.154  29.728  1.00 34.93           N  
ATOM     48  CA  TYR A   8      21.511  32.919  29.468  1.00 34.22           C  
ATOM     49  C   TYR A   8      20.361  33.153  28.501  1.00 36.88           C  
ATOM     50  O   TYR A   8      20.103  32.341  27.609  1.00 36.40           O  
ATOM     51  CB  TYR A   8      20.971  32.320  30.766  1.00 30.00           C  
ATOM     52  CG  TYR A   8      21.991  31.559  31.574  1.00 36.84           C  
ATOM     53  CD1 TYR A   8      23.311  31.471  31.158  1.00 40.56           C  
ATOM     54  CD2 TYR A   8      21.627  30.907  32.744  1.00 38.01           C  
ATOM     55  CE1 TYR A   8      24.246  30.766  31.900  1.00 47.07           C  
ATOM     56  CE2 TYR A   8      22.550  30.200  33.487  1.00 47.40           C  
ATOM     57  CZ  TYR A   8      23.858  30.133  33.062  1.00 49.62           C  
ATOM     58  OH  TYR A   8      24.780  29.429  33.803  1.00 66.06           O  
ATOM     59  N   PHE A   9      19.676  34.274  28.693  1.00 32.04           N  
ATOM     60  CA  PHE A   9      18.515  34.627  27.894  1.00 33.04           C  
ATOM     61  C   PHE A   9      18.875  34.804  26.420  1.00 35.65           C  
ATOM     62  O   PHE A   9      18.220  34.249  25.540  1.00 38.48           O  
ATOM     63  CB  PHE A   9      17.880  35.903  28.450  1.00 33.18           C  
ATOM     64  CG  PHE A   9      16.593  36.284  27.779  1.00 38.80           C  
ATOM     65  CD1 PHE A   9      15.414  35.613  28.081  1.00 40.18           C  
ATOM     66  CD2 PHE A   9      16.558  37.321  26.857  1.00 36.83           C  
ATOM     67  CE1 PHE A   9      14.221  35.964  27.464  1.00 43.73           C  
ATOM     68  CE2 PHE A   9      15.369  37.683  26.237  1.00 40.32           C  
ATOM     69  CZ  PHE A   9      14.199  37.004  26.542  1.00 41.95           C  
ATOM     70  N   LEU A  10      19.925  35.573  26.157  1.00 37.08           N  
ATOM     71  CA  LEU A  10      20.336  35.855  24.789  1.00 33.75           C  
ATOM     72  C   LEU A  10      20.911  34.612  24.118  1.00 33.16           C  
ATOM     73  O   LEU A  10      20.582  34.310  22.969  1.00 31.70           O  
ATOM     74  CB  LEU A  10      21.354  36.999  24.759  1.00 32.46           C  
ATOM     75  CG  LEU A  10      20.785  38.384  25.085  1.00 43.46           C  
ATOM     76  CD1 LEU A  10      21.851  39.455  24.945  1.00 42.25           C  
ATOM     77  CD2 LEU A  10      19.591  38.700  24.192  1.00 39.66           C  
ATOM     78  N   LEU A  11      21.758  33.886  24.840  1.00 32.34           N  
ATOM     79  CA  LEU A  11      22.328  32.652  24.315  1.00 35.19           C  
ATOM     80  C   LEU A  11      21.225  31.643  23.968  1.00 36.74           C  
ATOM     81  O   LEU A  11      21.293  30.964  22.944  1.00 30.17           O  
ATOM     82  CB  LEU A  11      23.309  32.047  25.321  1.00 33.52           C  
ATOM     83  CG  LEU A  11      23.914  30.696  24.927  1.00 40.03           C  
ATOM     84  CD1 LEU A  11      24.577  30.788  23.560  1.00 38.37           C  
ATOM     85  CD2 LEU A  11      24.911  30.226  25.974  1.00 37.25           C  
ATOM     86  N   GLY A  12      20.206  31.570  24.819  1.00 32.23           N  
ATOM     87  CA  GLY A  12      19.079  30.682  24.599  1.00 31.18           C  
ATOM     88  C   GLY A  12      18.347  30.995  23.308  1.00 29.11           C  
ATOM     89  O   GLY A  12      18.044  30.092  22.529  1.00 24.97           O  
ATOM     90  N   LEU A  13      18.066  32.278  23.088  1.00 25.25           N  
ATOM     91  CA  LEU A  13      17.451  32.739  21.850  1.00 28.53           C  
ATOM     92  C   LEU A  13      18.288  32.362  20.631  1.00 32.67           C  
ATOM     93  O   LEU A  13      17.755  31.952  19.604  1.00 29.95           O  
ATOM     94  CB  LEU A  13      17.250  34.256  21.885  1.00 38.06           C  
ATOM     95  CG  LEU A  13      16.243  34.785  22.904  1.00 40.40           C  
ATOM     96  CD1 LEU A  13      16.270  36.305  22.933  1.00 46.14           C  
ATOM     97  CD2 LEU A  13      14.849  34.265  22.586  1.00 39.27           C  
ATOM     98  N   ILE A  14      19.604  32.509  20.752  1.00 31.27           N  
ATOM     99  CA  ILE A  14      20.513  32.189  19.656  1.00 31.56           C  
ATOM    100  C   ILE A  14      20.485  30.691  19.337  1.00 25.89           C  
ATOM    101  O   ILE A  14      20.374  30.297  18.178  1.00 31.53           O  
ATOM    102  CB  ILE A  14      21.958  32.635  19.990  1.00 34.55           C  
ATOM    103  CG1 ILE A  14      22.028  34.162  20.088  1.00 40.17           C  
ATOM    104  CG2 ILE A  14      22.939  32.112  18.957  1.00 32.31           C  
ATOM    105  CD1 ILE A  14      23.323  34.685  20.683  1.00 44.13           C  
ATOM    106  N   LEU A  15      20.561  29.866  20.375  1.00 25.78           N  
ATOM    107  CA  LEU A  15      20.541  28.415  20.211  1.00 28.28           C  
ATOM    108  C   LEU A  15      19.195  27.937  19.683  1.00 29.38           C  
ATOM    109  O   LEU A  15      19.123  27.024  18.862  1.00 29.14           O  
ATOM    110  CB  LEU A  15      20.862  27.724  21.535  1.00 31.19           C  
ATOM    111  CG  LEU A  15      22.317  27.785  22.012  1.00 34.65           C  
ATOM    112  CD1 LEU A  15      22.482  27.000  23.300  1.00 33.84           C  
ATOM    113  CD2 LEU A  15      23.252  27.242  20.945  1.00 39.19           C  
ATOM    114  N   LEU A  16      18.126  28.559  20.160  1.00 27.01           N  
ATOM    115  CA  LEU A  16      16.801  28.225  19.669  1.00 30.80           C  
ATOM    116  C   LEU A  16      16.704  28.537  18.184  1.00 27.50           C  
ATOM    117  O   LEU A  16      16.180  27.739  17.415  1.00 26.87           O  
ATOM    118  CB  LEU A  16      15.725  28.988  20.442  1.00 23.57           C  
ATOM    119  CG  LEU A  16      15.281  28.343  21.751  1.00 28.95           C  
ATOM    120  CD1 LEU A  16      14.423  29.316  22.541  1.00 28.80           C  
ATOM    121  CD2 LEU A  16      14.522  27.050  21.478  1.00 25.05           C  
ATOM    122  N   TYR A  17      17.226  29.695  17.789  1.00 25.89           N  
ATOM    123  CA  TYR A  17      17.103  30.160  16.412  1.00 30.72           C  
ATOM    124  C   TYR A  17      17.849  29.258  15.432  1.00 32.79           C  
ATOM    125  O   TYR A  17      17.264  28.767  14.467  1.00 28.12           O  
ATOM    126  CB  TYR A  17      17.613  31.599  16.280  1.00 34.71           C  
ATOM    127  CG  TYR A  17      17.291  32.242  14.947  1.00 34.62           C  
ATOM    128  CD1 TYR A  17      16.054  32.831  14.721  1.00 41.55           C  
ATOM    129  CD2 TYR A  17      18.226  32.269  13.917  1.00 45.03           C  
ATOM    130  CE1 TYR A  17      15.751  33.422  13.508  1.00 43.94           C  
ATOM    131  CE2 TYR A  17      17.932  32.859  12.697  1.00 46.54           C  
ATOM    132  CZ  TYR A  17      16.692  33.435  12.500  1.00 50.47           C  
ATOM    133  OH  TYR A  17      16.392  34.024  11.292  1.00 54.62           O  
ATOM    134  N   TYR A  18      19.137  29.040  15.678  1.00 27.41           N  
ATOM    135  CA  TYR A  18      19.942  28.230  14.771  1.00 32.99           C  
ATOM    136  C   TYR A  18      19.732  26.739  14.983  1.00 27.86           C  
ATOM    137  O   TYR A  18      19.803  25.966  14.037  1.00 31.03           O  
ATOM    138  CB  TYR A  18      21.424  28.571  14.915  1.00 34.20           C  
ATOM    139  CG  TYR A  18      21.754  29.949  14.407  1.00 33.55           C  
ATOM    140  CD1 TYR A  18      21.828  30.209  13.044  1.00 35.88           C  
ATOM    141  CD2 TYR A  18      21.981  30.993  15.288  1.00 34.55           C  
ATOM    142  CE1 TYR A  18      22.125  31.478  12.573  1.00 39.68           C  
ATOM    143  CE2 TYR A  18      22.280  32.262  14.829  1.00 41.57           C  
ATOM    144  CZ  TYR A  18      22.351  32.499  13.472  1.00 42.68           C  
ATOM    145  OH  TYR A  18      22.649  33.764  13.020  1.00 60.75           O  
ATOM    146  N   GLY A  19      19.475  26.340  16.223  1.00 28.36           N  
ATOM    147  CA  GLY A  19      19.216  24.946  16.519  1.00 26.93           C  
ATOM    148  C   GLY A  19      17.960  24.460  15.818  1.00 31.21           C  
ATOM    149  O   GLY A  19      17.935  23.344  15.288  1.00 25.99           O  
ATOM    150  N   SER A  20      16.917  25.293  15.810  1.00 22.10           N  
ATOM    151  CA  SER A  20      15.645  24.886  15.220  1.00 26.06           C  
ATOM    152  C   SER A  20      15.812  24.627  13.730  1.00 23.63           C  
ATOM    153  O   SER A  20      15.254  23.675  13.193  1.00 24.39           O  
ATOM    154  CB  SER A  20      14.552  25.937  15.463  1.00 23.17           C  
ATOM    155  OG  SER A  20      14.895  27.194  14.907  1.00 28.34           O  
ATOM    156  N   ASP A  21      16.603  25.461  13.069  1.00 22.15           N  
ATOM    157  CA  ASP A  21      16.805  25.314  11.632  1.00 24.40           C  
ATOM    158  C   ASP A  21      17.655  24.089  11.312  1.00 26.02           C  
ATOM    159  O   ASP A  21      17.391  23.387  10.338  1.00 27.75           O  
ATOM    160  CB  ASP A  21      17.454  26.567  11.038  1.00 26.67           C  
ATOM    161  CG  ASP A  21      17.215  26.691   9.540  1.00 36.70           C  
ATOM    162  OD1 ASP A  21      16.067  26.476   9.097  1.00 33.92           O  
ATOM    163  OD2 ASP A  21      18.179  26.979   8.801  1.00 35.03           O  
ATOM    164  N   TRP A  22      18.679  23.838  12.122  1.00 26.27           N  
ATOM    165  CA  TRP A  22      19.526  22.660  11.922  1.00 27.71           C  
ATOM    166  C   TRP A  22      18.733  21.385  12.154  1.00 24.65           C  
ATOM    167  O   TRP A  22      18.932  20.388  11.467  1.00 26.79           O  
ATOM    168  CB  TRP A  22      20.737  22.689  12.855  1.00 29.16           C  
ATOM    169  CG  TRP A  22      21.715  23.773  12.527  1.00 35.30           C  
ATOM    170  CD1 TRP A  22      21.618  24.686  11.519  1.00 35.00           C  
ATOM    171  CD2 TRP A  22      22.928  24.071  13.223  1.00 36.25           C  
ATOM    172  NE1 TRP A  22      22.700  25.531  11.541  1.00 38.73           N  
ATOM    173  CE2 TRP A  22      23.520  25.174  12.578  1.00 37.38           C  
ATOM    174  CE3 TRP A  22      23.574  23.509  14.328  1.00 43.40           C  
ATOM    175  CZ2 TRP A  22      24.725  25.727  13.000  1.00 49.58           C  
ATOM    176  CZ3 TRP A  22      24.773  24.059  14.745  1.00 44.74           C  
ATOM    177  CH2 TRP A  22      25.335  25.157  14.083  1.00 46.59           C  
ATOM    178  N   PHE A  23      17.842  21.419  13.138  1.00 25.18           N  
ATOM    179  CA  PHE A  23      16.996  20.271  13.441  1.00 25.37           C  
ATOM    180  C   PHE A  23      16.084  19.971  12.258  1.00 23.91           C  
ATOM    181  O   PHE A  23      15.934  18.820  11.851  1.00 23.24           O  
ATOM    182  CB  PHE A  23      16.174  20.530  14.711  1.00 21.83           C  
ATOM    183  CG  PHE A  23      15.434  19.320  15.225  1.00 26.79           C  
ATOM    184  CD1 PHE A  23      16.049  18.084  15.275  1.00 30.19           C  
ATOM    185  CD2 PHE A  23      14.130  19.430  15.691  1.00 31.61           C  
ATOM    186  CE1 PHE A  23      15.375  16.977  15.757  1.00 29.48           C  
ATOM    187  CE2 PHE A  23      13.449  18.320  16.177  1.00 28.14           C  
ATOM    188  CZ  PHE A  23      14.076  17.099  16.213  1.00 30.49           C  
ATOM    189  N   VAL A  24      15.482  21.021  11.712  1.00 21.65           N  
ATOM    190  CA  VAL A  24      14.599  20.893  10.563  1.00 23.29           C  
ATOM    191  C   VAL A  24      15.354  20.372   9.342  1.00 28.03           C  
ATOM    192  O   VAL A  24      14.886  19.459   8.658  1.00 26.23           O  
ATOM    193  CB  VAL A  24      13.926  22.246  10.217  1.00 27.29           C  
ATOM    194  CG1 VAL A  24      13.400  22.242   8.778  1.00 20.03           C  
ATOM    195  CG2 VAL A  24      12.814  22.558  11.216  1.00 23.00           C  
ATOM    196  N   LEU A  25      16.523  20.951   9.080  1.00 25.84           N  
ATOM    197  CA  LEU A  25      17.349  20.541   7.942  1.00 29.66           C  
ATOM    198  C   LEU A  25      17.802  19.085   8.053  1.00 27.69           C  
ATOM    199  O   LEU A  25      17.691  18.317   7.101  1.00 25.70           O  
ATOM    200  CB  LEU A  25      18.569  21.455   7.813  1.00 30.12           C  
ATOM    201  CG  LEU A  25      18.276  22.859   7.282  1.00 38.91           C  
ATOM    202  CD1 LEU A  25      19.470  23.777   7.488  1.00 44.04           C  
ATOM    203  CD2 LEU A  25      17.901  22.783   5.811  1.00 49.10           C  
ATOM    204  N   GLY A  26      18.316  18.713   9.219  1.00 27.75           N  
ATOM    205  CA  GLY A  26      18.713  17.339   9.460  1.00 25.11           C  
ATOM    206  C   GLY A  26      17.538  16.391   9.331  1.00 27.94           C  
ATOM    207  O   GLY A  26      17.667  15.323   8.732  1.00 26.38           O  
ATOM    208  N   SER A  27      16.387  16.777   9.886  1.00 25.63           N  
ATOM    209  CA  SER A  27      15.208  15.908   9.859  1.00 28.14           C  
ATOM    210  C   SER A  27      14.690  15.690   8.441  1.00 22.04           C  
ATOM    211  O   SER A  27      14.319  14.578   8.082  1.00 22.80           O  
ATOM    212  CB  SER A  27      14.085  16.473  10.736  1.00 26.07           C  
ATOM    213  OG  SER A  27      14.458  16.455  12.104  1.00 28.07           O  
ATOM    214  N   GLU A  28      14.675  16.755   7.648  1.00 24.15           N  
ATOM    215  CA  GLU A  28      14.220  16.678   6.261  1.00 28.22           C  
ATOM    216  C   GLU A  28      15.129  15.778   5.429  1.00 29.02           C  
ATOM    217  O   GLU A  28      14.665  14.985   4.611  1.00 31.68           O  
ATOM    218  CB  GLU A  28      14.160  18.075   5.640  1.00 29.34           C  
ATOM    219  CG  GLU A  28      13.746  18.077   4.176  1.00 41.03           C  
ATOM    220  CD  GLU A  28      13.907  19.436   3.519  1.00 42.73           C  
ATOM    221  OE1 GLU A  28      14.613  20.300   4.084  1.00 41.27           O  
ATOM    222  OE2 GLU A  28      13.315  19.646   2.442  1.00 47.01           O  
ATOM    223  N   ARG A  29      16.432  15.905   5.641  1.00 26.12           N  
ATOM    224  CA  ARG A  29      17.395  15.063   4.940  1.00 26.46           C  
ATOM    225  C   ARG A  29      17.216  13.598   5.338  1.00 26.26           C  
ATOM    226  O   ARG A  29      17.227  12.707   4.487  1.00 27.30           O  
ATOM    227  CB  ARG A  29      18.824  15.526   5.231  1.00 25.10           C  
ATOM    228  CG  ARG A  29      19.184  16.878   4.609  1.00 29.10           C  
ATOM    229  CD  ARG A  29      20.586  17.299   5.012  1.00 30.56           C  
ATOM    230  NE  ARG A  29      21.557  16.237   4.762  1.00 34.30           N  
ATOM    231  CZ  ARG A  29      22.280  16.135   3.652  1.00 37.95           C  
ATOM    232  NH1 ARG A  29      22.166  17.051   2.700  1.00 33.52           N  
ATOM    233  NH2 ARG A  29      23.131  15.128   3.504  1.00 35.89           N  
ATOM    234  N   ILE A  30      17.046  13.367   6.638  1.00 23.62           N  
ATOM    235  CA  ILE A  30      16.841  12.025   7.175  1.00 24.35           C  
ATOM    236  C   ILE A  30      15.589  11.398   6.560  1.00 26.38           C  
ATOM    237  O   ILE A  30      15.605  10.230   6.176  1.00 25.57           O  
ATOM    238  CB  ILE A  30      16.739  12.043   8.726  1.00 29.66           C  
ATOM    239  CG1 ILE A  30      18.137  12.116   9.344  1.00 29.17           C  
ATOM    240  CG2 ILE A  30      16.032  10.793   9.257  1.00 29.54           C  
ATOM    241  CD1 ILE A  30      19.055  10.980   8.933  1.00 28.20           C  
ATOM    242  N   ALA A  31      14.520  12.186   6.450  1.00 25.24           N  
ATOM    243  CA  ALA A  31      13.292  11.743   5.796  1.00 24.76           C  
ATOM    244  C   ALA A  31      13.564  11.266   4.366  1.00 30.19           C  
ATOM    245  O   ALA A  31      13.107  10.195   3.958  1.00 27.61           O  
ATOM    246  CB  ALA A  31      12.263  12.860   5.798  1.00 21.64           C  
ATOM    247  N   ARG A  32      14.316  12.067   3.614  1.00 30.15           N  
ATOM    248  CA  ARG A  32      14.709  11.703   2.256  1.00 26.73           C  
ATOM    249  C   ARG A  32      15.556  10.432   2.249  1.00 27.61           C  
ATOM    250  O   ARG A  32      15.322   9.525   1.447  1.00 31.32           O  
ATOM    251  CB  ARG A  32      15.474  12.854   1.593  1.00 31.76           C  
ATOM    252  CG  ARG A  32      14.668  14.135   1.438  1.00 31.32           C  
ATOM    253  CD  ARG A  32      15.527  15.261   0.889  1.00 36.86           C  
ATOM    254  NE  ARG A  32      14.803  16.527   0.805  1.00 48.49           N  
ATOM    255  CZ  ARG A  32      14.222  16.989  -0.299  1.00 49.62           C  
ATOM    256  NH1 ARG A  32      14.267  16.284  -1.423  1.00 38.46           N  
ATOM    257  NH2 ARG A  32      13.591  18.158  -0.280  1.00 41.50           N  
ATOM    258  N   HIS A  33      16.533  10.368   3.153  1.00 24.50           N  
ATOM    259  CA  HIS A  33      17.403   9.195   3.271  1.00 24.90           C  
ATOM    260  C   HIS A  33      16.608   7.896   3.432  1.00 32.86           C  
ATOM    261  O   HIS A  33      16.924   6.884   2.805  1.00 29.61           O  
ATOM    262  CB  HIS A  33      18.358   9.337   4.464  1.00 25.81           C  
ATOM    263  CG  HIS A  33      19.514  10.259   4.223  1.00 29.02           C  
ATOM    264  ND1 HIS A  33      20.406  10.086   3.186  1.00 25.50           N  
ATOM    265  CD2 HIS A  33      19.925  11.361   4.893  1.00 26.04           C  
ATOM    266  CE1 HIS A  33      21.320  11.040   3.231  1.00 29.61           C  
ATOM    267  NE2 HIS A  33      21.046  11.831   4.254  1.00 33.21           N  
ATOM    268  N   PHE A  34      15.580   7.925   4.274  1.00 27.20           N  
ATOM    269  CA  PHE A  34      14.900   6.693   4.657  1.00 31.02           C  
ATOM    270  C   PHE A  34      13.539   6.532   3.991  1.00 35.22           C  
ATOM    271  O   PHE A  34      12.715   5.734   4.435  1.00 38.14           O  
ATOM    272  CB  PHE A  34      14.772   6.619   6.183  1.00 34.52           C  
ATOM    273  CG  PHE A  34      16.076   6.339   6.875  1.00 39.89           C  
ATOM    274  CD1 PHE A  34      16.504   5.034   7.064  1.00 45.43           C  
ATOM    275  CD2 PHE A  34      16.889   7.376   7.307  1.00 36.64           C  
ATOM    276  CE1 PHE A  34      17.713   4.764   7.685  1.00 51.09           C  
ATOM    277  CE2 PHE A  34      18.100   7.115   7.928  1.00 38.06           C  
ATOM    278  CZ  PHE A  34      18.512   5.805   8.118  1.00 45.48           C  
ATOM    279  N   ASN A  35      13.327   7.289   2.917  1.00 26.46           N  
ATOM    280  CA  ASN A  35      12.135   7.175   2.082  1.00 31.99           C  
ATOM    281  C   ASN A  35      10.820   7.320   2.850  1.00 32.50           C  
ATOM    282  O   ASN A  35       9.864   6.582   2.612  1.00 33.98           O  
ATOM    283  CB  ASN A  35      12.162   5.839   1.336  1.00 39.01           C  
ATOM    284  CG  ASN A  35      13.480   5.602   0.625  1.00 44.15           C  
ATOM    285  OD1 ASN A  35      14.167   4.610   0.871  1.00 47.81           O  
ATOM    286  ND2 ASN A  35      13.847   6.526  -0.253  1.00 38.75           N  
ATOM    287  N   VAL A  36      10.779   8.273   3.775  1.00 34.07           N  
ATOM    288  CA  VAL A  36       9.543   8.595   4.476  1.00 28.41           C  
ATOM    289  C   VAL A  36       9.200  10.055   4.245  1.00 28.98           C  
ATOM    290  O   VAL A  36      10.078  10.859   3.935  1.00 31.00           O  
ATOM    291  CB  VAL A  36       9.648   8.323   5.987  1.00 29.80           C  
ATOM    292  CG1 VAL A  36       9.940   6.858   6.231  1.00 30.22           C  
ATOM    293  CG2 VAL A  36      10.702   9.221   6.630  1.00 28.43           C  
ATOM    294  N   SER A  37       7.924  10.393   4.391  1.00 28.59           N  
ATOM    295  CA  SER A  37       7.469  11.761   4.170  1.00 29.57           C  
ATOM    296  C   SER A  37       7.942  12.674   5.283  1.00 24.44           C  
ATOM    297  O   SER A  37       8.340  12.210   6.353  1.00 27.71           O  
ATOM    298  CB  SER A  37       5.943  11.827   4.087  1.00 35.31           C  
ATOM    299  OG  SER A  37       5.361  11.496   5.342  1.00 32.36           O  
ATOM    300  N   ASN A  38       7.871  13.975   5.028  1.00 25.62           N  
ATOM    301  CA  ASN A  38       8.135  14.983   6.042  1.00 28.45           C  
ATOM    302  C   ASN A  38       7.156  14.898   7.209  1.00 27.92           C  
ATOM    303  O   ASN A  38       7.515  15.193   8.347  1.00 28.82           O  
ATOM    304  CB  ASN A  38       8.079  16.382   5.425  1.00 31.05           C  
ATOM    305  CG  ASN A  38       9.251  16.657   4.511  1.00 35.72           C  
ATOM    306  OD1 ASN A  38      10.310  16.049   4.651  1.00 33.76           O  
ATOM    307  ND2 ASN A  38       9.070  17.576   3.568  1.00 34.25           N  
ATOM    308  N   PHE A  39       5.914  14.512   6.920  1.00 29.55           N  
ATOM    309  CA  PHE A  39       4.915  14.379   7.970  1.00 31.36           C  
ATOM    310  C   PHE A  39       5.371  13.324   8.951  1.00 25.59           C  
ATOM    311  O   PHE A  39       5.341  13.540  10.161  1.00 29.81           O  
ATOM    312  CB  PHE A  39       3.539  14.020   7.402  1.00 31.27           C  
ATOM    313  CG  PHE A  39       2.461  13.898   8.455  1.00 30.44           C  
ATOM    314  CD1 PHE A  39       2.222  12.687   9.087  1.00 31.36           C  
ATOM    315  CD2 PHE A  39       1.698  14.998   8.819  1.00 28.29           C  
ATOM    316  CE1 PHE A  39       1.236  12.569  10.060  1.00 32.37           C  
ATOM    317  CE2 PHE A  39       0.706  14.889   9.793  1.00 32.76           C  
ATOM    318  CZ  PHE A  39       0.479  13.668  10.413  1.00 32.14           C  
ATOM    319  N   VAL A  40       5.806  12.187   8.420  1.00 26.23           N  
ATOM    320  CA  VAL A  40       6.258  11.081   9.253  1.00 28.69           C  
ATOM    321  C   VAL A  40       7.426  11.489  10.146  1.00 28.01           C  
ATOM    322  O   VAL A  40       7.413  11.220  11.348  1.00 26.90           O  
ATOM    323  CB  VAL A  40       6.675   9.864   8.400  1.00 30.09           C  
ATOM    324  CG1 VAL A  40       7.455   8.851   9.237  1.00 26.46           C  
ATOM    325  CG2 VAL A  40       5.460   9.219   7.775  1.00 33.76           C  
ATOM    326  N   ILE A  41       8.431  12.144   9.573  1.00 22.34           N  
ATOM    327  CA  ILE A  41       9.591  12.513  10.372  1.00 24.58           C  
ATOM    328  C   ILE A  41       9.162  13.564  11.416  1.00 22.17           C  
ATOM    329  O   ILE A  41       9.638  13.552  12.549  1.00 23.08           O  
ATOM    330  CB  ILE A  41      10.775  13.016   9.481  1.00 25.29           C  
ATOM    331  CG1 ILE A  41      12.108  12.864  10.217  1.00 27.58           C  
ATOM    332  CG2 ILE A  41      10.567  14.447   8.964  1.00 25.89           C  
ATOM    333  CD1 ILE A  41      12.518  11.398  10.431  1.00 38.57           C  
ATOM    334  N   GLY A  42       8.221  14.428  11.045  1.00 24.42           N  
ATOM    335  CA  GLY A  42       7.708  15.444  11.949  1.00 23.24           C  
ATOM    336  C   GLY A  42       6.899  14.869  13.102  1.00 23.52           C  
ATOM    337  O   GLY A  42       6.989  15.369  14.226  1.00 22.58           O  
ATOM    338  N   ALA A  43       6.124  13.819  12.818  1.00 23.71           N  
ATOM    339  CA  ALA A  43       5.203  13.215  13.786  1.00 25.56           C  
ATOM    340  C   ALA A  43       5.881  12.207  14.695  1.00 28.88           C  
ATOM    341  O   ALA A  43       5.309  11.781  15.705  1.00 27.16           O  
ATOM    342  CB  ALA A  43       4.036  12.539  13.059  1.00 25.77           C  
ATOM    343  N   THR A  44       7.094  11.810  14.330  1.00 25.67           N  
ATOM    344  CA  THR A  44       7.814  10.825  15.116  1.00 26.83           C  
ATOM    345  C   THR A  44       9.062  11.455  15.733  1.00 27.90           C  
ATOM    346  O   THR A  44       9.035  11.883  16.887  1.00 29.59           O  
ATOM    347  CB  THR A  44       8.185   9.587  14.258  1.00 32.24           C  
ATOM    348  OG1 THR A  44       9.015   9.981  13.156  1.00 29.46           O  
ATOM    349  CG2 THR A  44       6.915   8.931  13.715  1.00 29.52           C  
ATOM    350  N   VAL A  45      10.144  11.536  14.964  1.00 29.55           N  
ATOM    351  CA  VAL A  45      11.411  12.054  15.480  1.00 29.67           C  
ATOM    352  C   VAL A  45      11.292  13.458  16.055  1.00 27.51           C  
ATOM    353  O   VAL A  45      11.685  13.703  17.197  1.00 26.44           O  
ATOM    354  CB  VAL A  45      12.504  12.074  14.393  1.00 33.57           C  
ATOM    355  CG1 VAL A  45      13.705  12.885  14.857  1.00 35.06           C  
ATOM    356  CG2 VAL A  45      12.927  10.669  14.048  1.00 34.51           C  
ATOM    357  N   MET A  46      10.753  14.383  15.268  1.00 23.29           N  
ATOM    358  CA  MET A  46      10.717  15.773  15.694  1.00 27.74           C  
ATOM    359  C   MET A  46       9.729  15.987  16.837  1.00 26.29           C  
ATOM    360  O   MET A  46      10.045  16.663  17.813  1.00 28.03           O  
ATOM    361  CB  MET A  46      10.379  16.678  14.516  1.00 21.77           C  
ATOM    362  CG  MET A  46      11.209  16.362  13.280  1.00 27.01           C  
ATOM    363  SD  MET A  46      11.000  17.565  11.967  1.00 30.71           S  
ATOM    364  CE  MET A  46      11.970  18.929  12.598  1.00 25.44           C  
ATOM    365  N   ALA A  47       8.540  15.405  16.715  1.00 25.52           N  
ATOM    366  CA  ALA A  47       7.504  15.547  17.737  1.00 24.69           C  
ATOM    367  C   ALA A  47       7.981  15.048  19.104  1.00 27.35           C  
ATOM    368  O   ALA A  47       7.802  15.713  20.122  1.00 29.84           O  
ATOM    369  CB  ALA A  47       6.254  14.798  17.317  1.00 23.24           C  
ATOM    370  N   ILE A  48       8.583  13.867  19.123  1.00 27.88           N  
ATOM    371  CA  ILE A  48       9.044  13.280  20.374  1.00 27.10           C  
ATOM    372  C   ILE A  48      10.198  14.103  20.950  1.00 29.30           C  
ATOM    373  O   ILE A  48      10.201  14.450  22.137  1.00 26.51           O  
ATOM    374  CB  ILE A  48       9.476  11.820  20.172  1.00 29.63           C  
ATOM    375  CG1 ILE A  48       8.239  10.961  19.880  1.00 30.47           C  
ATOM    376  CG2 ILE A  48      10.213  11.313  21.404  1.00 30.18           C  
ATOM    377  CD1 ILE A  48       8.538   9.560  19.422  1.00 29.67           C  
ATOM    378  N   GLY A  49      11.165  14.422  20.097  1.00 27.98           N  
ATOM    379  CA  GLY A  49      12.285  15.259  20.485  1.00 28.72           C  
ATOM    380  C   GLY A  49      11.842  16.536  21.179  1.00 31.88           C  
ATOM    381  O   GLY A  49      12.337  16.873  22.257  1.00 27.52           O  
ATOM    382  N   THR A  50      10.886  17.238  20.580  1.00 28.37           N  
ATOM    383  CA  THR A  50      10.473  18.528  21.118  1.00 27.04           C  
ATOM    384  C   THR A  50       9.538  18.372  22.318  1.00 27.86           C  
ATOM    385  O   THR A  50       9.361  19.313  23.085  1.00 27.68           O  
ATOM    386  CB  THR A  50       9.780  19.393  20.055  1.00 28.21           C  
ATOM    387  OG1 THR A  50       8.745  18.642  19.411  1.00 26.87           O  
ATOM    388  CG2 THR A  50      10.786  19.830  19.004  1.00 27.53           C  
ATOM    389  N   SER A  51       8.952  17.188  22.487  1.00 28.06           N  
ATOM    390  CA  SER A  51       8.021  16.954  23.598  1.00 27.86           C  
ATOM    391  C   SER A  51       8.712  16.401  24.846  1.00 31.01           C  
ATOM    392  O   SER A  51       8.087  16.246  25.896  1.00 26.82           O  
ATOM    393  CB  SER A  51       6.903  15.999  23.173  1.00 27.04           C  
ATOM    394  OG  SER A  51       5.890  16.686  22.453  1.00 32.51           O  
ATOM    395  N   LEU A  52       9.998  16.094  24.727  1.00 31.21           N  
ATOM    396  CA  LEU A  52      10.778  15.644  25.878  1.00 32.56           C  
ATOM    397  C   LEU A  52      10.644  16.573  27.101  1.00 35.58           C  
ATOM    398  O   LEU A  52      10.527  16.076  28.224  1.00 33.19           O  
ATOM    399  CB  LEU A  52      12.254  15.487  25.492  1.00 29.32           C  
ATOM    400  CG  LEU A  52      12.548  14.308  24.562  1.00 41.16           C  
ATOM    401  CD1 LEU A  52      14.045  14.166  24.296  1.00 40.91           C  
ATOM    402  CD2 LEU A  52      11.963  13.020  25.130  1.00 37.54           C  
ATOM    403  N   PRO A  53      10.653  17.912  26.896  1.00 35.35           N  
ATOM    404  CA  PRO A  53      10.429  18.777  28.065  1.00 32.37           C  
ATOM    405  C   PRO A  53       9.070  18.576  28.743  1.00 32.18           C  
ATOM    406  O   PRO A  53       9.025  18.538  29.974  1.00 29.32           O  
ATOM    407  CB  PRO A  53      10.529  20.189  27.477  1.00 32.28           C  
ATOM    408  CG  PRO A  53      11.444  20.042  26.319  1.00 31.71           C  
ATOM    409  CD  PRO A  53      11.089  18.701  25.724  1.00 32.15           C  
ATOM    410  N   GLU A  54       7.992  18.461  27.969  1.00 28.05           N  
ATOM    411  CA  GLU A  54       6.662  18.244  28.550  1.00 30.07           C  
ATOM    412  C   GLU A  54       6.604  16.926  29.299  1.00 28.94           C  
ATOM    413  O   GLU A  54       5.991  16.830  30.361  1.00 29.80           O  
ATOM    414  CB  GLU A  54       5.569  18.248  27.476  1.00 30.71           C  
ATOM    415  CG  GLU A  54       5.215  19.609  26.919  1.00 37.34           C  
ATOM    416  CD  GLU A  54       6.106  20.003  25.752  1.00 42.12           C  
ATOM    417  OE1 GLU A  54       7.246  19.490  25.666  1.00 40.98           O  
ATOM    418  OE2 GLU A  54       5.669  20.834  24.928  1.00 46.72           O  
ATOM    419  N   ILE A  55       7.221  15.899  28.725  1.00 26.42           N  
ATOM    420  CA  ILE A  55       7.212  14.587  29.352  1.00 29.48           C  
ATOM    421  C   ILE A  55       7.951  14.616  30.697  1.00 30.89           C  
ATOM    422  O   ILE A  55       7.441  14.123  31.708  1.00 29.31           O  
ATOM    423  CB  ILE A  55       7.826  13.522  28.416  1.00 29.89           C  
ATOM    424  CG1 ILE A  55       6.959  13.376  27.157  1.00 29.55           C  
ATOM    425  CG2 ILE A  55       7.948  12.187  29.134  1.00 25.88           C  
ATOM    426  CD1 ILE A  55       7.515  12.408  26.114  1.00 35.06           C  
ATOM    427  N   LEU A  56       9.136  15.213  30.713  1.00 29.94           N  
ATOM    428  CA  LEU A  56       9.939  15.278  31.932  1.00 32.12           C  
ATOM    429  C   LEU A  56       9.279  16.159  32.986  1.00 36.52           C  
ATOM    430  O   LEU A  56       9.318  15.854  34.178  1.00 32.69           O  
ATOM    431  CB  LEU A  56      11.343  15.797  31.621  1.00 35.96           C  
ATOM    432  CG  LEU A  56      12.187  14.910  30.697  1.00 49.25           C  
ATOM    433  CD1 LEU A  56      13.538  15.552  30.403  1.00 47.18           C  
ATOM    434  CD2 LEU A  56      12.364  13.517  31.287  1.00 41.78           C  
ATOM    435  N   THR A  57       8.669  17.249  32.529  1.00 35.33           N  
ATOM    436  CA  THR A  57       7.974  18.193  33.398  1.00 34.85           C  
ATOM    437  C   THR A  57       6.736  17.563  34.029  1.00 35.65           C  
ATOM    438  O   THR A  57       6.501  17.707  35.227  1.00 33.55           O  
ATOM    439  CB  THR A  57       7.562  19.455  32.617  1.00 31.75           C  
ATOM    440  OG1 THR A  57       8.739  20.185  32.251  1.00 43.49           O  
ATOM    441  CG2 THR A  57       6.669  20.351  33.460  1.00 44.09           C  
ATOM    442  N   SER A  58       5.943  16.873  33.216  1.00 32.22           N  
ATOM    443  CA ASER A  58       4.755  16.195  33.718  0.57 31.96           C  
ATOM    444  CA BSER A  58       4.756  16.181  33.707  0.43 32.07           C  
ATOM    445  C   SER A  58       5.121  15.103  34.723  1.00 33.15           C  
ATOM    446  O   SER A  58       4.474  14.967  35.763  1.00 33.37           O  
ATOM    447  CB ASER A  58       3.944  15.603  32.561  0.57 32.68           C  
ATOM    448  CB BSER A  58       3.979  15.561  32.545  0.43 32.61           C  
ATOM    449  OG ASER A  58       3.167  16.600  31.913  0.57 28.53           O  
ATOM    450  OG BSER A  58       2.887  14.788  33.015  0.43 30.86           O  
ATOM    451  N   ALA A  59       6.158  14.330  34.416  1.00 31.57           N  
ATOM    452  CA  ALA A  59       6.612  13.290  35.333  1.00 32.51           C  
ATOM    453  C   ALA A  59       7.023  13.908  36.667  1.00 39.31           C  
ATOM    454  O   ALA A  59       6.601  13.451  37.730  1.00 38.31           O  
ATOM    455  CB  ALA A  59       7.765  12.508  34.733  1.00 31.80           C  
ATOM    456  N   TYR A  60       7.834  14.961  36.595  1.00 36.81           N  
ATOM    457  CA  TYR A  60       8.334  15.640  37.786  1.00 38.87           C  
ATOM    458  C   TYR A  60       7.204  16.241  38.612  1.00 39.05           C  
ATOM    459  O   TYR A  60       7.144  16.048  39.827  1.00 40.94           O  
ATOM    460  CB  TYR A  60       9.330  16.732  37.393  1.00 40.68           C  
ATOM    461  CG  TYR A  60       9.874  17.533  38.558  1.00 46.31           C  
ATOM    462  CD1 TYR A  60      10.840  17.003  39.402  1.00 51.94           C  
ATOM    463  CD2 TYR A  60       9.425  18.825  38.806  1.00 53.92           C  
ATOM    464  CE1 TYR A  60      11.344  17.738  40.464  1.00 53.08           C  
ATOM    465  CE2 TYR A  60       9.921  19.568  39.865  1.00 57.08           C  
ATOM    466  CZ  TYR A  60      10.879  19.020  40.691  1.00 59.71           C  
ATOM    467  OH  TYR A  60      11.371  19.759  41.744  1.00 68.12           O  
ATOM    468  N   ALA A  61       6.307  16.960  37.947  1.00 36.31           N  
ATOM    469  CA  ALA A  61       5.203  17.625  38.629  1.00 33.81           C  
ATOM    470  C   ALA A  61       4.298  16.634  39.364  1.00 34.65           C  
ATOM    471  O   ALA A  61       3.876  16.893  40.488  1.00 43.26           O  
ATOM    472  CB  ALA A  61       4.388  18.453  37.640  1.00 30.23           C  
ATOM    473  N   SER A  62       4.004  15.499  38.740  1.00 36.90           N  
ATOM    474  CA  SER A  62       3.120  14.518  39.365  1.00 40.06           C  
ATOM    475  C   SER A  62       3.829  13.841  40.543  1.00 37.18           C  
ATOM    476  O   SER A  62       3.246  13.634  41.608  1.00 37.18           O  
ATOM    477  CB  SER A  62       2.653  13.477  38.345  1.00 31.20           C  
ATOM    478  OG  SER A  62       1.524  12.770  38.835  1.00 40.29           O  
ATOM    479  N   TYR A  63       5.098  13.514  40.339  1.00 34.23           N  
ATOM    480  CA  TYR A  63       5.932  12.948  41.389  1.00 36.67           C  
ATOM    481  C   TYR A  63       6.039  13.910  42.583  1.00 45.83           C  
ATOM    482  O   TYR A  63       6.152  13.482  43.732  1.00 41.69           O  
ATOM    483  CB  TYR A  63       7.314  12.613  40.820  1.00 42.28           C  
ATOM    484  CG  TYR A  63       8.361  12.233  41.842  1.00 51.52           C  
ATOM    485  CD1 TYR A  63       8.359  10.977  42.434  1.00 48.01           C  
ATOM    486  CD2 TYR A  63       9.366  13.123  42.196  1.00 54.93           C  
ATOM    487  CE1 TYR A  63       9.323  10.625  43.363  1.00 59.76           C  
ATOM    488  CE2 TYR A  63      10.333  12.781  43.123  1.00 52.51           C  
ATOM    489  CZ  TYR A  63      10.306  11.532  43.703  1.00 59.94           C  
ATOM    490  OH  TYR A  63      11.269  11.191  44.624  1.00 65.82           O  
ATOM    491  N   MET A  64       5.973  15.210  42.310  1.00 40.44           N  
ATOM    492  CA  MET A  64       6.053  16.213  43.371  1.00 44.22           C  
ATOM    493  C   MET A  64       4.673  16.579  43.917  1.00 43.94           C  
ATOM    494  O   MET A  64       4.489  17.654  44.490  1.00 49.22           O  
ATOM    495  CB  MET A  64       6.773  17.470  42.868  1.00 39.69           C  
ATOM    496  CG  MET A  64       8.278  17.283  42.686  1.00 49.90           C  
ATOM    497  SD  MET A  64       9.093  16.793  44.224  1.00 53.08           S  
ATOM    498  CE  MET A  64      10.791  16.609  43.690  1.00 52.84           C  
ATOM    499  N   HIS A  65       3.714  15.676  43.727  1.00 41.06           N  
ATOM    500  CA  HIS A  65       2.358  15.828  44.247  1.00 42.34           C  
ATOM    501  C   HIS A  65       1.651  17.061  43.684  1.00 43.49           C  
ATOM    502  O   HIS A  65       0.837  17.684  44.366  1.00 43.99           O  
ATOM    503  CB  HIS A  65       2.374  15.891  45.780  1.00 47.13           C  
ATOM    504  CG  HIS A  65       3.057  14.722  46.428  1.00 53.14           C  
ATOM    505  ND1 HIS A  65       2.747  13.418  46.127  1.00 60.11           N  
ATOM    506  CD2 HIS A  65       4.043  14.674  47.357  1.00 58.31           C  
ATOM    507  CE1 HIS A  65       3.506  12.606  46.850  1.00 60.76           C  
ATOM    508  NE2 HIS A  65       4.299  13.346  47.601  1.00 66.65           N  
ATOM    509  N   ALA A  66       1.959  17.408  42.438  1.00 44.07           N  
ATOM    510  CA  ALA A  66       1.231  18.469  41.745  1.00 39.92           C  
ATOM    511  C   ALA A  66       0.664  17.968  40.419  1.00 40.02           C  
ATOM    512  O   ALA A  66       1.106  18.403  39.353  1.00 35.97           O  
ATOM    513  CB  ALA A  66       2.132  19.677  41.512  1.00 42.90           C  
ATOM    514  N   PRO A  67      -0.327  17.057  40.483  1.00 41.45           N  
ATOM    515  CA  PRO A  67      -0.892  16.430  39.281  1.00 37.23           C  
ATOM    516  C   PRO A  67      -1.663  17.418  38.414  1.00 35.92           C  
ATOM    517  O   PRO A  67      -1.772  17.217  37.202  1.00 35.11           O  
ATOM    518  CB  PRO A  67      -1.828  15.358  39.854  1.00 40.28           C  
ATOM    519  CG  PRO A  67      -2.229  15.889  41.195  1.00 37.80           C  
ATOM    520  CD  PRO A  67      -1.008  16.603  41.711  1.00 41.54           C  
ATOM    521  N   GLY A  68      -2.194  18.468  39.035  1.00 37.47           N  
ATOM    522  CA  GLY A  68      -2.883  19.523  38.314  1.00 33.38           C  
ATOM    523  C   GLY A  68      -1.976  20.216  37.313  1.00 32.17           C  
ATOM    524  O   GLY A  68      -2.368  20.473  36.173  1.00 34.06           O  
ATOM    525  N   ILE A  69      -0.754  20.516  37.740  1.00 34.95           N  
ATOM    526  CA  ILE A  69       0.240  21.118  36.856  1.00 39.97           C  
ATOM    527  C   ILE A  69       0.617  20.149  35.748  1.00 41.66           C  
ATOM    528  O   ILE A  69       0.791  20.539  34.587  1.00 37.50           O  
ATOM    529  CB  ILE A  69       1.505  21.535  37.634  1.00 43.54           C  
ATOM    530  CG1 ILE A  69       1.185  22.709  38.563  1.00 42.72           C  
ATOM    531  CG2 ILE A  69       2.642  21.894  36.681  1.00 45.64           C  
ATOM    532  CD1 ILE A  69       2.347  23.136  39.434  1.00 50.45           C  
ATOM    533  N   SER A  70       0.724  18.879  36.127  1.00 34.93           N  
ATOM    534  CA  SER A  70       1.074  17.810  35.206  1.00 35.93           C  
ATOM    535  C   SER A  70       0.115  17.746  34.015  1.00 34.37           C  
ATOM    536  O   SER A  70       0.548  17.759  32.864  1.00 35.21           O  
ATOM    537  CB  SER A  70       1.092  16.470  35.945  1.00 34.42           C  
ATOM    538  OG  SER A  70       1.637  15.445  35.138  1.00 43.42           O  
ATOM    539  N   ILE A  71      -1.185  17.693  34.287  1.00 28.47           N  
ATOM    540  CA  ILE A  71      -2.159  17.587  33.210  1.00 32.53           C  
ATOM    541  C   ILE A  71      -2.425  18.952  32.567  1.00 36.20           C  
ATOM    542  O   ILE A  71      -2.615  19.045  31.351  1.00 34.20           O  
ATOM    543  CB  ILE A  71      -3.486  16.951  33.698  1.00 33.28           C  
ATOM    544  CG1 ILE A  71      -4.483  16.845  32.543  1.00 29.15           C  
ATOM    545  CG2 ILE A  71      -4.079  17.724  34.873  1.00 32.53           C  
ATOM    546  CD1 ILE A  71      -5.727  16.060  32.876  1.00 34.55           C  
ATOM    547  N   GLY A  72      -2.408  20.009  33.374  1.00 33.37           N  
ATOM    548  CA  GLY A  72      -2.585  21.357  32.857  1.00 36.71           C  
ATOM    549  C   GLY A  72      -1.551  21.721  31.806  1.00 32.55           C  
ATOM    550  O   GLY A  72      -1.890  22.259  30.751  1.00 31.72           O  
ATOM    551  N   ASN A  73      -0.289  21.419  32.093  1.00 32.19           N  
ATOM    552  CA  ASN A  73       0.804  21.700  31.167  1.00 31.22           C  
ATOM    553  C   ASN A  73       0.719  20.863  29.896  1.00 35.47           C  
ATOM    554  O   ASN A  73       1.018  21.355  28.806  1.00 35.05           O  
ATOM    555  CB  ASN A  73       2.157  21.465  31.844  1.00 33.02           C  
ATOM    556  CG  ASN A  73       3.329  21.602  30.879  1.00 55.12           C  
ATOM    557  OD1 ASN A  73       3.728  22.711  30.516  1.00 51.14           O  
ATOM    558  ND2 ASN A  73       3.887  20.470  30.462  1.00 52.57           N  
ATOM    559  N   ALA A  74       0.314  19.602  30.037  1.00 32.12           N  
ATOM    560  CA  ALA A  74       0.246  18.696  28.899  1.00 28.17           C  
ATOM    561  C   ALA A  74      -0.838  19.133  27.919  1.00 28.48           C  
ATOM    562  O   ALA A  74      -0.583  19.259  26.729  1.00 28.06           O  
ATOM    563  CB  ALA A  74       0.006  17.260  29.361  1.00 26.43           C  
ATOM    564  N   ILE A  75      -2.043  19.373  28.426  1.00 27.77           N  
ATOM    565  CA  ILE A  75      -3.153  19.803  27.584  1.00 28.87           C  
ATOM    566  C   ILE A  75      -2.965  21.244  27.108  1.00 30.48           C  
ATOM    567  O   ILE A  75      -3.331  21.589  25.984  1.00 27.94           O  
ATOM    568  CB  ILE A  75      -4.501  19.682  28.322  1.00 34.69           C  
ATOM    569  CG1 ILE A  75      -4.694  18.251  28.812  1.00 31.07           C  
ATOM    570  CG2 ILE A  75      -5.658  20.076  27.398  1.00 28.46           C  
ATOM    571  CD1 ILE A  75      -4.508  17.215  27.713  1.00 34.90           C  
ATOM    572  N   GLY A  76      -2.392  22.082  27.967  1.00 32.11           N  
ATOM    573  CA  GLY A  76      -2.082  23.449  27.592  1.00 29.93           C  
ATOM    574  C   GLY A  76      -1.146  23.464  26.397  1.00 32.31           C  
ATOM    575  O   GLY A  76      -1.275  24.307  25.504  1.00 27.03           O  
ATOM    576  N   SER A  77      -0.207  22.518  26.379  1.00 26.87           N  
ATOM    577  CA  SER A  77       0.715  22.367  25.255  1.00 31.55           C  
ATOM    578  C   SER A  77      -0.007  22.011  23.960  1.00 26.84           C  
ATOM    579  O   SER A  77       0.361  22.494  22.891  1.00 26.92           O  
ATOM    580  CB  SER A  77       1.780  21.308  25.564  1.00 31.14           C  
ATOM    581  OG  SER A  77       2.694  21.792  26.532  1.00 35.98           O  
ATOM    582  N   CYS A  78      -1.039  21.176  24.049  1.00 28.27           N  
ATOM    583  CA  CYS A  78      -1.764  20.770  22.847  1.00 23.39           C  
ATOM    584  C   CYS A  78      -2.519  21.950  22.240  1.00 27.50           C  
ATOM    585  O   CYS A  78      -2.570  22.122  21.015  1.00 23.15           O  
ATOM    586  CB  CYS A  78      -2.732  19.629  23.160  1.00 21.68           C  
ATOM    587  SG  CYS A  78      -1.941  18.082  23.681  1.00 26.16           S  
ATOM    588  N   ILE A  79      -3.112  22.761  23.106  1.00 24.70           N  
ATOM    589  CA  ILE A  79      -3.850  23.938  22.664  1.00 24.04           C  
ATOM    590  C   ILE A  79      -2.888  24.935  22.029  1.00 24.55           C  
ATOM    591  O   ILE A  79      -3.195  25.549  21.007  1.00 26.44           O  
ATOM    592  CB  ILE A  79      -4.620  24.585  23.840  1.00 25.90           C  
ATOM    593  CG1 ILE A  79      -5.715  23.625  24.323  1.00 26.71           C  
ATOM    594  CG2 ILE A  79      -5.197  25.946  23.436  1.00 27.08           C  
ATOM    595  CD1 ILE A  79      -6.438  24.063  25.600  1.00 29.31           C  
ATOM    596  N   CYS A  80      -1.711  25.068  22.629  1.00 24.32           N  
ATOM    597  CA  CYS A  80      -0.679  25.943  22.093  1.00 27.44           C  
ATOM    598  C   CYS A  80      -0.215  25.475  20.707  1.00 27.56           C  
ATOM    599  O   CYS A  80      -0.048  26.284  19.795  1.00 25.09           O  
ATOM    600  CB  CYS A  80       0.508  26.015  23.059  1.00 27.89           C  
ATOM    601  SG  CYS A  80       1.869  27.059  22.490  1.00 33.90           S  
ATOM    602  N   ASN A  81      -0.029  24.166  20.549  1.00 24.58           N  
ATOM    603  CA  ASN A  81       0.477  23.623  19.293  1.00 23.62           C  
ATOM    604  C   ASN A  81      -0.473  23.895  18.134  1.00 22.85           C  
ATOM    605  O   ASN A  81      -0.047  24.258  17.049  1.00 23.90           O  
ATOM    606  CB  ASN A  81       0.734  22.119  19.425  1.00 23.20           C  
ATOM    607  CG  ASN A  81       1.947  21.814  20.285  1.00 30.20           C  
ATOM    608  OD1 ASN A  81       2.831  22.660  20.453  1.00 27.66           O  
ATOM    609  ND2 ASN A  81       1.993  20.608  20.844  1.00 24.04           N  
ATOM    610  N   ILE A  82      -1.768  23.736  18.368  1.00 24.24           N  
ATOM    611  CA  ILE A  82      -2.740  24.014  17.322  1.00 30.46           C  
ATOM    612  C   ILE A  82      -2.982  25.511  17.178  1.00 28.57           C  
ATOM    613  O   ILE A  82      -2.976  26.043  16.067  1.00 30.02           O  
ATOM    614  CB  ILE A  82      -4.084  23.322  17.594  1.00 29.85           C  
ATOM    615  CG1 ILE A  82      -3.910  21.808  17.552  1.00 27.29           C  
ATOM    616  CG2 ILE A  82      -5.125  23.770  16.570  1.00 29.77           C  
ATOM    617  CD1 ILE A  82      -5.202  21.035  17.782  1.00 27.14           C  
ATOM    618  N   GLY A  83      -3.179  26.185  18.307  1.00 26.26           N  
ATOM    619  CA  GLY A  83      -3.577  27.580  18.301  1.00 25.28           C  
ATOM    620  C   GLY A  83      -2.500  28.564  17.889  1.00 28.63           C  
ATOM    621  O   GLY A  83      -2.703  29.385  16.997  1.00 29.07           O  
ATOM    622  N   LEU A  84      -1.351  28.489  18.548  1.00 26.14           N  
ATOM    623  CA  LEU A  84      -0.269  29.426  18.286  1.00 26.94           C  
ATOM    624  C   LEU A  84       0.699  28.912  17.232  1.00 25.16           C  
ATOM    625  O   LEU A  84       0.981  29.588  16.243  1.00 27.53           O  
ATOM    626  CB  LEU A  84       0.487  29.724  19.579  1.00 22.74           C  
ATOM    627  CG  LEU A  84       1.694  30.656  19.471  1.00 29.64           C  
ATOM    628  CD1 LEU A  84       1.281  32.065  19.028  1.00 24.31           C  
ATOM    629  CD2 LEU A  84       2.444  30.683  20.798  1.00 28.22           C  
ATOM    630  N   VAL A  85       1.218  27.714  17.459  1.00 23.88           N  
ATOM    631  CA  VAL A  85       2.231  27.147  16.583  1.00 23.66           C  
ATOM    632  C   VAL A  85       1.700  26.918  15.166  1.00 24.06           C  
ATOM    633  O   VAL A  85       2.251  27.454  14.202  1.00 24.92           O  
ATOM    634  CB  VAL A  85       2.780  25.828  17.166  1.00 24.07           C  
ATOM    635  CG1 VAL A  85       3.715  25.164  16.174  1.00 23.23           C  
ATOM    636  CG2 VAL A  85       3.504  26.108  18.476  1.00 22.70           C  
ATOM    637  N   LEU A  86       0.625  26.147  15.030  1.00 24.66           N  
ATOM    638  CA  LEU A  86       0.055  25.923  13.703  1.00 24.32           C  
ATOM    639  C   LEU A  86      -0.536  27.212  13.126  1.00 26.69           C  
ATOM    640  O   LEU A  86      -0.430  27.462  11.925  1.00 27.34           O  
ATOM    641  CB  LEU A  86      -1.008  24.822  13.738  1.00 24.52           C  
ATOM    642  CG  LEU A  86      -1.603  24.435  12.372  1.00 23.81           C  
ATOM    643  CD1 LEU A  86      -0.510  24.089  11.357  1.00 25.03           C  
ATOM    644  CD2 LEU A  86      -2.519  23.245  12.550  1.00 25.61           C  
ATOM    645  N   GLY A  87      -1.148  28.025  13.984  1.00 24.59           N  
ATOM    646  CA  GLY A  87      -1.701  29.303  13.567  1.00 24.78           C  
ATOM    647  C   GLY A  87      -0.683  30.192  12.872  1.00 24.59           C  
ATOM    648  O   GLY A  87      -0.925  30.667  11.763  1.00 25.75           O  
ATOM    649  N   LEU A  88       0.457  30.411  13.524  1.00 25.12           N  
ATOM    650  CA  LEU A  88       1.551  31.176  12.933  1.00 25.49           C  
ATOM    651  C   LEU A  88       2.071  30.512  11.658  1.00 26.94           C  
ATOM    652  O   LEU A  88       2.254  31.176  10.636  1.00 25.60           O  
ATOM    653  CB  LEU A  88       2.702  31.340  13.932  1.00 24.14           C  
ATOM    654  CG  LEU A  88       2.475  32.260  15.132  1.00 25.86           C  
ATOM    655  CD1 LEU A  88       3.701  32.271  16.044  1.00 25.73           C  
ATOM    656  CD2 LEU A  88       2.122  33.676  14.672  1.00 27.34           C  
ATOM    657  N   SER A  89       2.303  29.201  11.729  1.00 24.21           N  
ATOM    658  CA  SER A  89       2.885  28.453  10.618  1.00 22.87           C  
ATOM    659  C   SER A  89       2.000  28.445   9.378  1.00 26.17           C  
ATOM    660  O   SER A  89       2.507  28.528   8.259  1.00 24.74           O  
ATOM    661  CB  SER A  89       3.186  27.008  11.044  1.00 23.51           C  
ATOM    662  OG  SER A  89       4.101  26.979  12.132  1.00 25.18           O  
ATOM    663  N   ALA A  90       0.686  28.350   9.580  1.00 24.74           N  
ATOM    664  CA  ALA A  90      -0.279  28.305   8.474  1.00 25.49           C  
ATOM    665  C   ALA A  90      -0.253  29.580   7.631  1.00 30.29           C  
ATOM    666  O   ALA A  90      -0.428  29.534   6.413  1.00 28.37           O  
ATOM    667  CB  ALA A  90      -1.699  28.066   9.007  1.00 23.23           C  
ATOM    668  N   ILE A  91      -0.050  30.717   8.288  1.00 27.60           N  
ATOM    669  CA  ILE A  91      -0.013  32.001   7.598  1.00 29.07           C  
ATOM    670  C   ILE A  91       1.273  32.121   6.773  1.00 27.66           C  
ATOM    671  O   ILE A  91       1.245  32.501   5.604  1.00 28.31           O  
ATOM    672  CB  ILE A  91      -0.134  33.164   8.601  1.00 32.06           C  
ATOM    673  CG1 ILE A  91      -1.502  33.113   9.290  1.00 26.93           C  
ATOM    674  CG2 ILE A  91       0.073  34.509   7.915  1.00 31.84           C  
ATOM    675  CD1 ILE A  91      -1.599  33.951  10.552  1.00 29.88           C  
ATOM    676  N   ILE A  92       2.392  31.763   7.389  1.00 30.65           N  
ATOM    677  CA  ILE A  92       3.699  31.772   6.732  1.00 26.40           C  
ATOM    678  C   ILE A  92       3.754  30.849   5.510  1.00 30.38           C  
ATOM    679  O   ILE A  92       4.296  31.209   4.462  1.00 25.68           O  
ATOM    680  CB  ILE A  92       4.803  31.364   7.741  1.00 28.34           C  
ATOM    681  CG1 ILE A  92       4.975  32.465   8.794  1.00 23.31           C  
ATOM    682  CG2 ILE A  92       6.127  31.085   7.035  1.00 29.34           C  
ATOM    683  CD1 ILE A  92       5.794  32.048   9.997  1.00 25.55           C  
ATOM    684  N   SER A  93       3.186  29.658   5.647  1.00 27.46           N  
ATOM    685  CA  SER A  93       3.208  28.678   4.569  1.00 28.37           C  
ATOM    686  C   SER A  93       1.932  27.837   4.560  1.00 29.44           C  
ATOM    687  O   SER A  93       1.884  26.782   5.189  1.00 30.28           O  
ATOM    688  CB  SER A  93       4.437  27.771   4.700  1.00 31.35           C  
ATOM    689  OG  SER A  93       4.496  26.830   3.638  1.00 41.22           O  
ATOM    690  N   PRO A  94       0.894  28.312   3.849  1.00 26.50           N  
ATOM    691  CA  PRO A  94      -0.384  27.599   3.762  1.00 24.54           C  
ATOM    692  C   PRO A  94      -0.205  26.136   3.372  1.00 25.24           C  
ATOM    693  O   PRO A  94       0.632  25.794   2.533  1.00 25.49           O  
ATOM    694  CB  PRO A  94      -1.146  28.381   2.685  1.00 25.99           C  
ATOM    695  CG  PRO A  94      -0.618  29.768   2.816  1.00 24.03           C  
ATOM    696  CD  PRO A  94       0.849  29.603   3.137  1.00 28.26           C  
ATOM    697  N   ILE A  95      -0.990  25.281   4.016  1.00 23.66           N  
ATOM    698  CA  ILE A  95      -0.834  23.844   3.894  1.00 27.65           C  
ATOM    699  C   ILE A  95      -2.054  23.216   3.238  1.00 28.17           C  
ATOM    700  O   ILE A  95      -3.182  23.359   3.722  1.00 24.72           O  
ATOM    701  CB  ILE A  95      -0.616  23.179   5.280  1.00 32.19           C  
ATOM    702  CG1 ILE A  95       0.573  23.808   6.010  1.00 27.81           C  
ATOM    703  CG2 ILE A  95      -0.433  21.667   5.147  1.00 29.86           C  
ATOM    704  CD1 ILE A  95       0.647  23.424   7.506  1.00 29.14           C  
ATOM    705  N   ILE A  96      -1.817  22.539   2.125  1.00 24.41           N  
ATOM    706  CA  ILE A  96      -2.813  21.666   1.532  1.00 29.16           C  
ATOM    707  C   ILE A  96      -2.508  20.230   1.958  1.00 28.67           C  
ATOM    708  O   ILE A  96      -1.387  19.746   1.794  1.00 32.21           O  
ATOM    709  CB  ILE A  96      -2.833  21.783   0.002  1.00 33.68           C  
ATOM    710  CG1 ILE A  96      -3.445  23.129  -0.405  1.00 34.01           C  
ATOM    711  CG2 ILE A  96      -3.610  20.624  -0.607  1.00 43.08           C  
ATOM    712  CD1 ILE A  96      -4.076  23.121  -1.769  1.00 40.75           C  
ATOM    713  N   VAL A  97      -3.508  19.566   2.524  1.00 29.60           N  
ATOM    714  CA  VAL A  97      -3.336  18.239   3.107  1.00 28.29           C  
ATOM    715  C   VAL A  97      -3.812  17.138   2.155  1.00 30.25           C  
ATOM    716  O   VAL A  97      -4.976  17.111   1.763  1.00 29.68           O  
ATOM    717  CB  VAL A  97      -4.107  18.133   4.446  1.00 31.85           C  
ATOM    718  CG1 VAL A  97      -3.786  16.827   5.161  1.00 28.27           C  
ATOM    719  CG2 VAL A  97      -3.793  19.333   5.344  1.00 24.95           C  
ATOM    720  N   ASP A  98      -2.918  16.226   1.786  1.00 33.94           N  
ATOM    721  CA  ASP A  98      -3.293  15.135   0.888  1.00 37.10           C  
ATOM    722  C   ASP A  98      -4.110  14.084   1.629  1.00 38.68           C  
ATOM    723  O   ASP A  98      -4.221  14.127   2.859  1.00 35.96           O  
ATOM    724  CB  ASP A  98      -2.055  14.495   0.257  1.00 50.02           C  
ATOM    725  CG  ASP A  98      -1.248  13.676   1.249  1.00 52.19           C  
ATOM    726  OD1 ASP A  98      -1.578  12.489   1.458  1.00 63.30           O  
ATOM    727  OD2 ASP A  98      -0.277  14.216   1.816  1.00 64.13           O  
ATOM    728  N   LYS A  99      -4.663  13.135   0.876  1.00 40.08           N  
ATOM    729  CA  LYS A  99      -5.601  12.153   1.421  1.00 44.43           C  
ATOM    730  C   LYS A  99      -5.014  11.325   2.568  1.00 41.00           C  
ATOM    731  O   LYS A  99      -5.687  11.096   3.572  1.00 37.34           O  
ATOM    732  CB  LYS A  99      -6.107  11.220   0.309  1.00 49.76           C  
ATOM    733  CG  LYS A  99      -5.031  10.385  -0.370  1.00 61.55           C  
ATOM    734  CD  LYS A  99      -5.613   9.491  -1.455  1.00 75.60           C  
ATOM    735  CE  LYS A  99      -4.527   8.660  -2.127  1.00 74.11           C  
ATOM    736  NZ  LYS A  99      -3.552   9.510  -2.871  1.00 75.35           N1+
ATOM    737  N   ASN A 100      -3.764  10.890   2.434  1.00 37.65           N  
ATOM    738  CA  ASN A 100      -3.159  10.028   3.449  1.00 42.17           C  
ATOM    739  C   ASN A 100      -2.955  10.759   4.766  1.00 36.82           C  
ATOM    740  O   ASN A 100      -3.123  10.189   5.846  1.00 37.40           O  
ATOM    741  CB  ASN A 100      -1.829   9.466   2.952  1.00 41.27           C  
ATOM    742  CG  ASN A 100      -2.000   8.563   1.750  1.00 64.76           C  
ATOM    743  OD1 ASN A 100      -1.576   8.897   0.643  1.00 70.58           O  
ATOM    744  ND2 ASN A 100      -2.630   7.411   1.958  1.00 71.19           N  
ATOM    745  N   LEU A 101      -2.600  12.032   4.671  1.00 33.66           N  
ATOM    746  CA  LEU A 101      -2.404  12.843   5.856  1.00 30.85           C  
ATOM    747  C   LEU A 101      -3.742  13.179   6.513  1.00 32.06           C  
ATOM    748  O   LEU A 101      -3.822  13.286   7.738  1.00 33.23           O  
ATOM    749  CB  LEU A 101      -1.632  14.112   5.506  1.00 35.25           C  
ATOM    750  CG  LEU A 101      -0.165  14.112   5.942  1.00 43.31           C  
ATOM    751  CD1 LEU A 101       0.528  12.815   5.544  1.00 42.16           C  
ATOM    752  CD2 LEU A 101       0.576  15.318   5.382  1.00 40.06           C  
ATOM    753  N   GLN A 102      -4.787  13.341   5.701  1.00 28.60           N  
ATOM    754  CA  GLN A 102      -6.140  13.575   6.215  1.00 33.14           C  
ATOM    755  C   GLN A 102      -6.583  12.417   7.095  1.00 28.79           C  
ATOM    756  O   GLN A 102      -7.186  12.617   8.149  1.00 28.43           O  
ATOM    757  CB  GLN A 102      -7.140  13.765   5.070  1.00 32.30           C  
ATOM    758  CG  GLN A 102      -6.948  15.061   4.284  1.00 35.03           C  
ATOM    759  CD  GLN A 102      -7.751  15.090   2.990  1.00 37.46           C  
ATOM    760  OE1 GLN A 102      -8.499  14.158   2.690  1.00 33.71           O  
ATOM    761  NE2 GLN A 102      -7.597  16.164   2.220  1.00 32.54           N  
ATOM    762  N   LYS A 103      -6.280  11.210   6.633  1.00 28.42           N  
ATOM    763  CA ALYS A 103      -6.594  10.002   7.383  0.49 31.48           C  
ATOM    764  CA BLYS A 103      -6.559   9.979   7.365  0.51 31.91           C  
ATOM    765  C   LYS A 103      -5.857   9.982   8.718  1.00 29.62           C  
ATOM    766  O   LYS A 103      -6.429   9.601   9.736  1.00 28.44           O  
ATOM    767  CB ALYS A 103      -6.246   8.759   6.565  0.49 32.70           C  
ATOM    768  CB BLYS A 103      -6.116   8.775   6.527  0.51 32.68           C  
ATOM    769  CG ALYS A 103      -7.088   8.590   5.307  0.49 31.04           C  
ATOM    770  CG BLYS A 103      -6.161   7.417   7.215  0.51 35.60           C  
ATOM    771  CD ALYS A 103      -6.697   7.325   4.559  0.49 35.90           C  
ATOM    772  CD BLYS A 103      -5.632   6.329   6.273  0.51 35.75           C  
ATOM    773  CE ALYS A 103      -7.532   7.129   3.302  0.49 36.69           C  
ATOM    774  CE BLYS A 103      -5.692   4.942   6.904  0.51 36.58           C  
ATOM    775  NZ ALYS A 103      -7.111   5.906   2.560  0.49 38.19           N1+
ATOM    776  NZ BLYS A 103      -5.060   3.903   6.040  0.51 38.82           N1+
ATOM    777  N   ASN A 104      -4.599  10.413   8.713  1.00 28.95           N  
ATOM    778  CA  ASN A 104      -3.810  10.459   9.936  1.00 30.11           C  
ATOM    779  C   ASN A 104      -4.380  11.462  10.942  1.00 28.03           C  
ATOM    780  O   ASN A 104      -4.442  11.180  12.137  1.00 28.70           O  
ATOM    781  CB  ASN A 104      -2.356  10.807   9.622  1.00 30.19           C  
ATOM    782  CG  ASN A 104      -1.458  10.672  10.833  1.00 30.09           C  
ATOM    783  OD1 ASN A 104      -1.422  11.555  11.693  1.00 24.00           O  
ATOM    784  ND2 ASN A 104      -0.732   9.561  10.912  1.00 24.31           N  
ATOM    785  N   ILE A 105      -4.794  12.625  10.446  1.00 26.76           N  
ATOM    786  CA  ILE A 105      -5.405  13.658  11.282  1.00 30.41           C  
ATOM    787  C   ILE A 105      -6.742  13.187  11.859  1.00 28.19           C  
ATOM    788  O   ILE A 105      -7.087  13.519  12.994  1.00 26.45           O  
ATOM    789  CB  ILE A 105      -5.609  14.966  10.490  1.00 30.44           C  
ATOM    790  CG1 ILE A 105      -4.253  15.531  10.054  1.00 36.54           C  
ATOM    791  CG2 ILE A 105      -6.346  16.007  11.322  1.00 25.26           C  
ATOM    792  CD1 ILE A 105      -4.359  16.768   9.185  1.00 37.19           C  
ATOM    793  N   LEU A 106      -7.479  12.391  11.087  1.00 25.43           N  
ATOM    794  CA  LEU A 106      -8.736  11.823  11.572  1.00 25.87           C  
ATOM    795  C   LEU A 106      -8.462  10.891  12.750  1.00 24.60           C  
ATOM    796  O   LEU A 106      -9.146  10.949  13.775  1.00 26.79           O  
ATOM    797  CB  LEU A 106      -9.475  11.083  10.443  1.00 25.07           C  
ATOM    798  CG  LEU A 106     -10.843  10.466  10.757  1.00 29.74           C  
ATOM    799  CD1 LEU A 106     -11.747  11.461  11.489  1.00 29.41           C  
ATOM    800  CD2 LEU A 106     -11.516  10.016   9.464  1.00 29.67           C  
ATOM    801  N   VAL A 107      -7.441  10.048  12.611  1.00 25.33           N  
ATOM    802  CA  VAL A 107      -7.065   9.128  13.683  1.00 22.04           C  
ATOM    803  C   VAL A 107      -6.613   9.907  14.917  1.00 25.66           C  
ATOM    804  O   VAL A 107      -6.969   9.561  16.044  1.00 26.48           O  
ATOM    805  CB  VAL A 107      -5.958   8.149  13.220  1.00 26.39           C  
ATOM    806  CG1 VAL A 107      -5.285   7.466  14.408  1.00 23.35           C  
ATOM    807  CG2 VAL A 107      -6.549   7.113  12.279  1.00 23.52           C  
ATOM    808  N   TYR A 108      -5.852  10.975  14.697  1.00 23.92           N  
ATOM    809  CA  TYR A 108      -5.514  11.900  15.775  1.00 25.22           C  
ATOM    810  C   TYR A 108      -6.775  12.418  16.487  1.00 24.72           C  
ATOM    811  O   TYR A 108      -6.831  12.476  17.718  1.00 24.34           O  
ATOM    812  CB  TYR A 108      -4.694  13.082  15.239  1.00 25.26           C  
ATOM    813  CG  TYR A 108      -4.762  14.298  16.131  1.00 25.78           C  
ATOM    814  CD1 TYR A 108      -4.017  14.354  17.305  1.00 26.45           C  
ATOM    815  CD2 TYR A 108      -5.569  15.385  15.812  1.00 27.18           C  
ATOM    816  CE1 TYR A 108      -4.074  15.458  18.141  1.00 25.34           C  
ATOM    817  CE2 TYR A 108      -5.633  16.500  16.646  1.00 27.12           C  
ATOM    818  CZ  TYR A 108      -4.881  16.525  17.810  1.00 27.49           C  
ATOM    819  OH  TYR A 108      -4.932  17.612  18.648  1.00 28.24           O  
ATOM    820  N   LEU A 109      -7.786  12.790  15.710  1.00 24.71           N  
ATOM    821  CA  LEU A 109      -9.032  13.314  16.281  1.00 26.08           C  
ATOM    822  C   LEU A 109      -9.730  12.274  17.166  1.00 26.82           C  
ATOM    823  O   LEU A 109     -10.214  12.596  18.247  1.00 29.63           O  
ATOM    824  CB  LEU A 109      -9.977  13.786  15.168  1.00 26.01           C  
ATOM    825  CG  LEU A 109     -11.318  14.429  15.555  1.00 27.02           C  
ATOM    826  CD1 LEU A 109     -11.130  15.574  16.543  1.00 26.95           C  
ATOM    827  CD2 LEU A 109     -12.038  14.933  14.303  1.00 25.89           C  
ATOM    828  N   LEU A 110      -9.762  11.028  16.703  1.00 28.59           N  
ATOM    829  CA  LEU A 110     -10.323   9.921  17.474  1.00 27.69           C  
ATOM    830  C   LEU A 110      -9.578   9.721  18.788  1.00 29.10           C  
ATOM    831  O   LEU A 110     -10.178   9.449  19.830  1.00 24.97           O  
ATOM    832  CB  LEU A 110     -10.271   8.630  16.662  1.00 24.32           C  
ATOM    833  CG  LEU A 110     -11.109   8.574  15.385  1.00 32.54           C  
ATOM    834  CD1 LEU A 110     -11.149   7.153  14.834  1.00 34.25           C  
ATOM    835  CD2 LEU A 110     -12.504   9.070  15.672  1.00 33.25           C  
ATOM    836  N   PHE A 111      -8.259   9.845  18.717  1.00 25.61           N  
ATOM    837  CA  PHE A 111      -7.406   9.693  19.885  1.00 26.86           C  
ATOM    838  C   PHE A 111      -7.730  10.737  20.947  1.00 29.08           C  
ATOM    839  O   PHE A 111      -7.881  10.406  22.126  1.00 30.52           O  
ATOM    840  CB  PHE A 111      -5.938   9.789  19.471  1.00 31.64           C  
ATOM    841  CG  PHE A 111      -4.974   9.700  20.614  1.00 28.63           C  
ATOM    842  CD1 PHE A 111      -4.586   8.471  21.117  1.00 33.21           C  
ATOM    843  CD2 PHE A 111      -4.442  10.849  21.175  1.00 30.22           C  
ATOM    844  CE1 PHE A 111      -3.685   8.392  22.167  1.00 32.91           C  
ATOM    845  CE2 PHE A 111      -3.546  10.774  22.218  1.00 31.08           C  
ATOM    846  CZ  PHE A 111      -3.167   9.544  22.714  1.00 28.80           C  
ATOM    847  N   VAL A 112      -7.840  11.994  20.520  1.00 26.53           N  
ATOM    848  CA  VAL A 112      -8.133  13.097  21.425  1.00 25.26           C  
ATOM    849  C   VAL A 112      -9.525  12.954  22.039  1.00 25.66           C  
ATOM    850  O   VAL A 112      -9.715  13.198  23.231  1.00 29.57           O  
ATOM    851  CB  VAL A 112      -8.026  14.460  20.702  1.00 30.84           C  
ATOM    852  CG1 VAL A 112      -8.524  15.588  21.593  1.00 32.90           C  
ATOM    853  CG2 VAL A 112      -6.597  14.716  20.286  1.00 31.70           C  
ATOM    854  N   ILE A 113     -10.494  12.555  21.225  1.00 25.52           N  
ATOM    855  CA  ILE A 113     -11.856  12.366  21.711  1.00 30.91           C  
ATOM    856  C   ILE A 113     -11.886  11.222  22.720  1.00 31.78           C  
ATOM    857  O   ILE A 113     -12.523  11.321  23.767  1.00 30.50           O  
ATOM    858  CB  ILE A 113     -12.836  12.097  20.547  1.00 30.58           C  
ATOM    859  CG1 ILE A 113     -12.957  13.354  19.674  1.00 32.86           C  
ATOM    860  CG2 ILE A 113     -14.216  11.706  21.074  1.00 34.61           C  
ATOM    861  CD1 ILE A 113     -13.741  13.151  18.381  1.00 30.99           C  
ATOM    862  N   PHE A 114     -11.165  10.151  22.410  1.00 31.75           N  
ATOM    863  CA  PHE A 114     -11.014   9.035  23.335  1.00 34.28           C  
ATOM    864  C   PHE A 114     -10.430   9.497  24.681  1.00 30.79           C  
ATOM    865  O   PHE A 114     -10.992   9.206  25.736  1.00 27.62           O  
ATOM    866  CB  PHE A 114     -10.137   7.948  22.710  1.00 31.50           C  
ATOM    867  CG  PHE A 114      -9.865   6.784  23.621  1.00 34.75           C  
ATOM    868  CD1 PHE A 114     -10.784   5.754  23.743  1.00 37.82           C  
ATOM    869  CD2 PHE A 114      -8.680   6.707  24.339  1.00 31.92           C  
ATOM    870  CE1 PHE A 114     -10.532   4.672  24.576  1.00 35.07           C  
ATOM    871  CE2 PHE A 114      -8.424   5.627  25.173  1.00 31.79           C  
ATOM    872  CZ  PHE A 114      -9.353   4.611  25.291  1.00 31.37           C  
ATOM    873  N   ALA A 115      -9.318  10.225  24.645  1.00 22.41           N  
ATOM    874  CA  ALA A 115      -8.714  10.722  25.879  1.00 28.91           C  
ATOM    875  C   ALA A 115      -9.677  11.614  26.663  1.00 30.99           C  
ATOM    876  O   ALA A 115      -9.751  11.526  27.888  1.00 30.65           O  
ATOM    877  CB  ALA A 115      -7.425  11.476  25.582  1.00 26.96           C  
ATOM    878  N   ALA A 116     -10.407  12.477  25.964  1.00 28.19           N  
ATOM    879  CA  ALA A 116     -11.331  13.389  26.636  1.00 31.69           C  
ATOM    880  C   ALA A 116     -12.413  12.598  27.366  1.00 31.09           C  
ATOM    881  O   ALA A 116     -12.751  12.895  28.512  1.00 31.67           O  
ATOM    882  CB  ALA A 116     -11.951  14.346  25.644  1.00 29.62           C  
ATOM    883  N   VAL A 117     -12.930  11.577  26.692  1.00 33.98           N  
ATOM    884  CA  VAL A 117     -13.971  10.723  27.255  1.00 35.63           C  
ATOM    885  C   VAL A 117     -13.492   9.980  28.504  1.00 33.91           C  
ATOM    886  O   VAL A 117     -14.155  10.019  29.542  1.00 33.99           O  
ATOM    887  CB  VAL A 117     -14.479   9.695  26.213  1.00 30.19           C  
ATOM    888  CG1 VAL A 117     -15.327   8.618  26.889  1.00 42.29           C  
ATOM    889  CG2 VAL A 117     -15.268  10.397  25.114  1.00 31.98           C  
ATOM    890  N   ILE A 118     -12.349   9.304  28.424  1.00 29.21           N  
ATOM    891  CA  ILE A 118     -11.917   8.502  29.565  1.00 32.32           C  
ATOM    892  C   ILE A 118     -11.405   9.370  30.704  1.00 36.10           C  
ATOM    893  O   ILE A 118     -11.247   8.891  31.821  1.00 35.39           O  
ATOM    894  CB  ILE A 118     -10.818   7.482  29.201  1.00 36.23           C  
ATOM    895  CG1 ILE A 118      -9.492   8.187  28.903  1.00 33.02           C  
ATOM    896  CG2 ILE A 118     -11.269   6.583  28.060  1.00 34.86           C  
ATOM    897  CD1 ILE A 118      -8.330   7.230  28.730  1.00 28.99           C  
ATOM    898  N   GLY A 119     -11.159  10.647  30.423  1.00 34.80           N  
ATOM    899  CA  GLY A 119     -10.634  11.554  31.427  1.00 32.48           C  
ATOM    900  C   GLY A 119     -11.669  12.469  32.056  1.00 32.16           C  
ATOM    901  O   GLY A 119     -11.319  13.400  32.783  1.00 31.17           O  
ATOM    902  N   ILE A 120     -12.941  12.205  31.776  1.00 31.41           N  
ATOM    903  CA  ILE A 120     -14.035  12.998  32.329  1.00 37.42           C  
ATOM    904  C   ILE A 120     -13.978  13.042  33.863  1.00 38.46           C  
ATOM    905  O   ILE A 120     -14.228  14.082  34.469  1.00 37.67           O  
ATOM    906  CB  ILE A 120     -15.396  12.453  31.852  1.00 38.39           C  
ATOM    907  CG1 ILE A 120     -15.600  12.799  30.373  1.00 38.29           C  
ATOM    908  CG2 ILE A 120     -16.538  13.023  32.684  1.00 43.69           C  
ATOM    909  CD1 ILE A 120     -16.774  12.092  29.728  1.00 43.98           C  
ATOM    910  N   ASP A 121     -13.602  11.930  34.484  1.00 34.59           N  
ATOM    911  CA  ASP A 121     -13.422  11.902  35.933  1.00 43.58           C  
ATOM    912  C   ASP A 121     -11.938  11.841  36.303  1.00 40.79           C  
ATOM    913  O   ASP A 121     -11.567  11.263  37.322  1.00 43.28           O  
ATOM    914  CB  ASP A 121     -14.172  10.714  36.544  1.00 44.49           C  
ATOM    915  CG  ASP A 121     -14.495  10.919  38.013  1.00 70.53           C  
ATOM    916  OD1 ASP A 121     -14.776  12.070  38.407  1.00 74.10           O  
ATOM    917  OD2 ASP A 121     -14.470   9.928  38.775  1.00 87.64           O  
ATOM    918  N   GLY A 122     -11.091  12.438  35.469  1.00 35.88           N  
ATOM    919  CA  GLY A 122      -9.658  12.426  35.699  1.00 31.13           C  
ATOM    920  C   GLY A 122      -8.983  11.225  35.058  1.00 31.81           C  
ATOM    921  O   GLY A 122      -9.644  10.416  34.417  1.00 32.65           O  
ATOM    922  N   PHE A 123      -7.667  11.108  35.232  1.00 29.84           N  
ATOM    923  CA  PHE A 123      -6.909   9.997  34.653  1.00 33.29           C  
ATOM    924  C   PHE A 123      -6.193   9.181  35.725  1.00 33.82           C  
ATOM    925  O   PHE A 123      -5.521   9.738  36.593  1.00 37.09           O  
ATOM    926  CB  PHE A 123      -5.883  10.510  33.638  1.00 30.80           C  
ATOM    927  CG  PHE A 123      -6.489  11.213  32.448  1.00 31.90           C  
ATOM    928  CD1 PHE A 123      -6.803  12.566  32.507  1.00 33.65           C  
ATOM    929  CD2 PHE A 123      -6.708  10.528  31.259  1.00 29.40           C  
ATOM    930  CE1 PHE A 123      -7.346  13.220  31.407  1.00 32.93           C  
ATOM    931  CE2 PHE A 123      -7.252  11.170  30.150  1.00 26.54           C  
ATOM    932  CZ  PHE A 123      -7.569  12.522  30.225  1.00 32.09           C  
ATOM    933  N   SER A 124      -6.341   7.861  35.657  1.00 32.40           N  
ATOM    934  CA  SER A 124      -5.619   6.950  36.538  1.00 30.88           C  
ATOM    935  C   SER A 124      -4.425   6.367  35.794  1.00 29.11           C  
ATOM    936  O   SER A 124      -4.297   6.547  34.579  1.00 29.52           O  
ATOM    937  CB  SER A 124      -6.529   5.821  37.022  1.00 38.09           C  
ATOM    938  OG  SER A 124      -6.809   4.930  35.956  1.00 33.90           O  
ATOM    939  N   TRP A 125      -3.562   5.653  36.511  1.00 27.52           N  
ATOM    940  CA  TRP A 125      -2.390   5.051  35.889  1.00 29.38           C  
ATOM    941  C   TRP A 125      -2.792   4.079  34.783  1.00 31.30           C  
ATOM    942  O   TRP A 125      -2.043   3.878  33.830  1.00 31.62           O  
ATOM    943  CB  TRP A 125      -1.522   4.341  36.933  1.00 34.27           C  
ATOM    944  CG  TRP A 125      -2.202   3.216  37.644  1.00 31.65           C  
ATOM    945  CD1 TRP A 125      -2.981   3.303  38.762  1.00 30.40           C  
ATOM    946  CD2 TRP A 125      -2.150   1.825  37.296  1.00 27.13           C  
ATOM    947  NE1 TRP A 125      -3.425   2.054  39.126  1.00 29.24           N  
ATOM    948  CE2 TRP A 125      -2.926   1.129  38.245  1.00 30.23           C  
ATOM    949  CE3 TRP A 125      -1.523   1.102  36.275  1.00 29.82           C  
ATOM    950  CZ2 TRP A 125      -3.097  -0.259  38.201  1.00 27.21           C  
ATOM    951  CZ3 TRP A 125      -1.693  -0.278  36.232  1.00 30.57           C  
ATOM    952  CH2 TRP A 125      -2.474  -0.943  37.190  1.00 28.01           C  
ATOM    953  N   ILE A 126      -3.980   3.492  34.899  1.00 28.46           N  
ATOM    954  CA  ILE A 126      -4.452   2.553  33.887  1.00 30.52           C  
ATOM    955  C   ILE A 126      -4.845   3.286  32.606  1.00 25.38           C  
ATOM    956  O   ILE A 126      -4.573   2.802  31.507  1.00 28.40           O  
ATOM    957  CB  ILE A 126      -5.644   1.721  34.389  1.00 29.42           C  
ATOM    958  CG1 ILE A 126      -5.251   0.966  35.659  1.00 37.89           C  
ATOM    959  CG2 ILE A 126      -6.093   0.727  33.314  1.00 33.78           C  
ATOM    960  CD1 ILE A 126      -6.203  -0.147  36.042  1.00 40.23           C  
ATOM    961  N   ASP A 127      -5.481   4.447  32.751  1.00 28.18           N  
ATOM    962  CA  ASP A 127      -5.747   5.321  31.608  1.00 32.60           C  
ATOM    963  C   ASP A 127      -4.442   5.674  30.905  1.00 26.34           C  
ATOM    964  O   ASP A 127      -4.389   5.757  29.679  1.00 29.33           O  
ATOM    965  CB  ASP A 127      -6.465   6.608  32.038  1.00 28.85           C  
ATOM    966  CG  ASP A 127      -7.842   6.351  32.626  1.00 37.78           C  
ATOM    967  OD1 ASP A 127      -8.575   5.501  32.080  1.00 38.75           O  
ATOM    968  OD2 ASP A 127      -8.193   6.998  33.635  1.00 35.90           O  
ATOM    969  N   GLY A 128      -3.393   5.882  31.695  1.00 26.23           N  
ATOM    970  CA  GLY A 128      -2.092   6.260  31.168  1.00 30.04           C  
ATOM    971  C   GLY A 128      -1.450   5.146  30.368  1.00 31.52           C  
ATOM    972  O   GLY A 128      -0.888   5.389  29.302  1.00 28.81           O  
ATOM    973  N   VAL A 129      -1.531   3.921  30.883  1.00 28.90           N  
ATOM    974  CA  VAL A 129      -1.010   2.758  30.173  1.00 22.82           C  
ATOM    975  C   VAL A 129      -1.719   2.614  28.833  1.00 24.40           C  
ATOM    976  O   VAL A 129      -1.077   2.424  27.793  1.00 28.22           O  
ATOM    977  CB  VAL A 129      -1.176   1.461  30.999  1.00 23.89           C  
ATOM    978  CG1 VAL A 129      -0.792   0.239  30.168  1.00 26.23           C  
ATOM    979  CG2 VAL A 129      -0.337   1.531  32.270  1.00 24.41           C  
ATOM    980  N   VAL A 130      -3.044   2.724  28.859  1.00 21.86           N  
ATOM    981  CA  VAL A 130      -3.841   2.642  27.639  1.00 27.14           C  
ATOM    982  C   VAL A 130      -3.428   3.716  26.623  1.00 29.15           C  
ATOM    983  O   VAL A 130      -3.195   3.420  25.452  1.00 26.91           O  
ATOM    984  CB  VAL A 130      -5.351   2.779  27.939  1.00 30.85           C  
ATOM    985  CG1 VAL A 130      -6.146   2.890  26.646  1.00 28.59           C  
ATOM    986  CG2 VAL A 130      -5.844   1.596  28.765  1.00 35.42           C  
ATOM    987  N   LEU A 131      -3.332   4.959  27.076  1.00 26.79           N  
ATOM    988  CA  LEU A 131      -2.974   6.067  26.191  1.00 24.57           C  
ATOM    989  C   LEU A 131      -1.575   5.886  25.608  1.00 27.57           C  
ATOM    990  O   LEU A 131      -1.325   6.194  24.438  1.00 24.97           O  
ATOM    991  CB  LEU A 131      -3.069   7.396  26.942  1.00 21.13           C  
ATOM    992  CG  LEU A 131      -4.473   7.880  27.320  1.00 27.07           C  
ATOM    993  CD1 LEU A 131      -4.392   9.122  28.195  1.00 26.34           C  
ATOM    994  CD2 LEU A 131      -5.317   8.161  26.077  1.00 29.92           C  
ATOM    995  N   LEU A 132      -0.667   5.384  26.438  1.00 26.06           N  
ATOM    996  CA  LEU A 132       0.702   5.099  26.020  1.00 27.87           C  
ATOM    997  C   LEU A 132       0.762   4.041  24.918  1.00 30.44           C  
ATOM    998  O   LEU A 132       1.523   4.166  23.953  1.00 29.34           O  
ATOM    999  CB  LEU A 132       1.527   4.641  27.220  1.00 29.32           C  
ATOM   1000  CG  LEU A 132       2.978   4.261  26.940  1.00 37.80           C  
ATOM   1001  CD1 LEU A 132       3.746   5.473  26.423  1.00 35.54           C  
ATOM   1002  CD2 LEU A 132       3.634   3.689  28.189  1.00 40.93           C  
ATOM   1003  N   ILE A 133      -0.034   2.989  25.074  1.00 29.16           N  
ATOM   1004  CA  ILE A 133      -0.093   1.927  24.077  1.00 30.33           C  
ATOM   1005  C   ILE A 133      -0.639   2.467  22.753  1.00 29.10           C  
ATOM   1006  O   ILE A 133      -0.106   2.159  21.687  1.00 27.32           O  
ATOM   1007  CB  ILE A 133      -0.952   0.730  24.575  1.00 29.61           C  
ATOM   1008  CG1 ILE A 133      -0.232   0.013  25.721  1.00 27.22           C  
ATOM   1009  CG2 ILE A 133      -1.243  -0.252  23.447  1.00 29.91           C  
ATOM   1010  CD1 ILE A 133      -0.994  -1.166  26.308  1.00 32.72           C  
ATOM   1011  N   LEU A 134      -1.690   3.278  22.827  1.00 25.37           N  
ATOM   1012  CA  LEU A 134      -2.258   3.905  21.633  1.00 30.07           C  
ATOM   1013  C   LEU A 134      -1.255   4.848  20.964  1.00 27.31           C  
ATOM   1014  O   LEU A 134      -1.196   4.933  19.739  1.00 27.94           O  
ATOM   1015  CB  LEU A 134      -3.543   4.659  21.984  1.00 28.81           C  
ATOM   1016  CG  LEU A 134      -4.689   3.761  22.465  1.00 31.35           C  
ATOM   1017  CD1 LEU A 134      -5.896   4.578  22.913  1.00 31.20           C  
ATOM   1018  CD2 LEU A 134      -5.076   2.771  21.373  1.00 32.30           C  
ATOM   1019  N   PHE A 135      -0.479   5.552  21.783  1.00 26.54           N  
ATOM   1020  CA  PHE A 135       0.621   6.391  21.313  1.00 29.04           C  
ATOM   1021  C   PHE A 135       1.570   5.552  20.450  1.00 26.30           C  
ATOM   1022  O   PHE A 135       1.891   5.924  19.325  1.00 28.42           O  
ATOM   1023  CB  PHE A 135       1.347   7.014  22.520  1.00 24.71           C  
ATOM   1024  CG  PHE A 135       2.512   7.916  22.169  1.00 26.98           C  
ATOM   1025  CD1 PHE A 135       2.623   8.513  20.923  1.00 28.20           C  
ATOM   1026  CD2 PHE A 135       3.499   8.165  23.112  1.00 25.31           C  
ATOM   1027  CE1 PHE A 135       3.699   9.334  20.624  1.00 26.74           C  
ATOM   1028  CE2 PHE A 135       4.577   8.982  22.819  1.00 27.69           C  
ATOM   1029  CZ  PHE A 135       4.675   9.569  21.571  1.00 23.05           C  
ATOM   1030  N   ILE A 136       1.984   4.403  20.971  1.00 28.89           N  
ATOM   1031  CA  ILE A 136       2.899   3.516  20.261  1.00 26.90           C  
ATOM   1032  C   ILE A 136       2.308   2.995  18.955  1.00 28.39           C  
ATOM   1033  O   ILE A 136       2.982   2.964  17.927  1.00 28.91           O  
ATOM   1034  CB  ILE A 136       3.298   2.311  21.141  1.00 31.94           C  
ATOM   1035  CG1 ILE A 136       3.955   2.795  22.435  1.00 30.42           C  
ATOM   1036  CG2 ILE A 136       4.214   1.352  20.379  1.00 31.73           C  
ATOM   1037  CD1 ILE A 136       5.092   3.757  22.228  1.00 36.24           C  
ATOM   1038  N   ILE A 137       1.048   2.577  19.013  1.00 27.28           N  
ATOM   1039  CA  ILE A 137       0.342   2.072  17.844  1.00 27.46           C  
ATOM   1040  C   ILE A 137       0.234   3.156  16.782  1.00 26.03           C  
ATOM   1041  O   ILE A 137       0.437   2.893  15.595  1.00 30.06           O  
ATOM   1042  CB  ILE A 137      -1.077   1.569  18.209  1.00 30.23           C  
ATOM   1043  CG1 ILE A 137      -0.998   0.402  19.197  1.00 37.96           C  
ATOM   1044  CG2 ILE A 137      -1.861   1.181  16.957  1.00 33.16           C  
ATOM   1045  CD1 ILE A 137       0.030  -0.646  18.841  1.00 38.49           C  
ATOM   1046  N   TYR A 138      -0.086   4.373  17.211  1.00 26.47           N  
ATOM   1047  CA  TYR A 138      -0.170   5.498  16.286  1.00 26.49           C  
ATOM   1048  C   TYR A 138       1.154   5.684  15.547  1.00 23.56           C  
ATOM   1049  O   TYR A 138       1.168   5.863  14.333  1.00 26.26           O  
ATOM   1050  CB  TYR A 138      -0.552   6.800  17.009  1.00 27.38           C  
ATOM   1051  CG  TYR A 138      -0.326   8.027  16.144  1.00 27.53           C  
ATOM   1052  CD1 TYR A 138      -1.277   8.433  15.219  1.00 24.65           C  
ATOM   1053  CD2 TYR A 138       0.861   8.746  16.224  1.00 25.15           C  
ATOM   1054  CE1 TYR A 138      -1.067   9.538  14.413  1.00 26.53           C  
ATOM   1055  CE2 TYR A 138       1.087   9.847  15.419  1.00 28.07           C  
ATOM   1056  CZ  TYR A 138       0.119  10.239  14.515  1.00 29.39           C  
ATOM   1057  OH  TYR A 138       0.343  11.338  13.723  1.00 29.83           O  
ATOM   1058  N   LEU A 139       2.262   5.636  16.279  1.00 23.54           N  
ATOM   1059  CA  LEU A 139       3.579   5.887  15.686  1.00 26.55           C  
ATOM   1060  C   LEU A 139       3.924   4.862  14.609  1.00 27.08           C  
ATOM   1061  O   LEU A 139       4.385   5.216  13.526  1.00 26.49           O  
ATOM   1062  CB  LEU A 139       4.665   5.872  16.761  1.00 26.15           C  
ATOM   1063  CG  LEU A 139       4.723   6.989  17.806  1.00 25.09           C  
ATOM   1064  CD1 LEU A 139       5.780   6.628  18.838  1.00 25.28           C  
ATOM   1065  CD2 LEU A 139       5.023   8.350  17.184  1.00 22.06           C  
ATOM   1066  N   ARG A 140       3.707   3.585  14.922  1.00 29.52           N  
ATOM   1067  CA  ARG A 140       4.014   2.507  13.987  1.00 31.84           C  
ATOM   1068  C   ARG A 140       3.106   2.543  12.772  1.00 27.48           C  
ATOM   1069  O   ARG A 140       3.549   2.333  11.644  1.00 27.57           O  
ATOM   1070  CB  ARG A 140       3.901   1.153  14.685  1.00 28.22           C  
ATOM   1071  CG  ARG A 140       4.904   1.009  15.809  1.00 39.60           C  
ATOM   1072  CD  ARG A 140       5.051  -0.427  16.212  1.00 50.06           C  
ATOM   1073  NE  ARG A 140       5.373  -1.271  15.067  1.00 58.34           N  
ATOM   1074  CZ  ARG A 140       5.718  -2.548  15.162  1.00 51.73           C  
ATOM   1075  NH1 ARG A 140       5.793  -3.120  16.355  1.00 42.33           N  
ATOM   1076  NH2 ARG A 140       5.993  -3.250  14.069  1.00 51.15           N  
ATOM   1077  N   TRP A 141       1.829   2.806  13.014  1.00 23.94           N  
ATOM   1078  CA  TRP A 141       0.860   2.940  11.940  1.00 28.07           C  
ATOM   1079  C   TRP A 141       1.230   4.127  11.043  1.00 35.34           C  
ATOM   1080  O   TRP A 141       1.136   4.044   9.819  1.00 30.77           O  
ATOM   1081  CB  TRP A 141      -0.544   3.094  12.531  1.00 27.41           C  
ATOM   1082  CG  TRP A 141      -1.616   3.376  11.549  1.00 31.92           C  
ATOM   1083  CD1 TRP A 141      -2.247   2.478  10.736  1.00 35.39           C  
ATOM   1084  CD2 TRP A 141      -2.210   4.648  11.280  1.00 44.29           C  
ATOM   1085  NE1 TRP A 141      -3.199   3.117   9.975  1.00 39.34           N  
ATOM   1086  CE2 TRP A 141      -3.192   4.451  10.289  1.00 46.18           C  
ATOM   1087  CE3 TRP A 141      -2.004   5.937  11.780  1.00 35.73           C  
ATOM   1088  CZ2 TRP A 141      -3.963   5.496   9.789  1.00 44.38           C  
ATOM   1089  CZ3 TRP A 141      -2.771   6.972  11.281  1.00 45.63           C  
ATOM   1090  CH2 TRP A 141      -3.737   6.745  10.295  1.00 38.86           C  
ATOM   1091  N   THR A 142       1.681   5.221  11.655  1.00 30.05           N  
ATOM   1092  CA  THR A 142       2.059   6.415  10.897  1.00 28.03           C  
ATOM   1093  C   THR A 142       3.295   6.147  10.051  1.00 24.71           C  
ATOM   1094  O   THR A 142       3.340   6.494   8.872  1.00 25.58           O  
ATOM   1095  CB  THR A 142       2.321   7.626  11.823  1.00 28.34           C  
ATOM   1096  OG1 THR A 142       1.096   8.012  12.458  1.00 26.70           O  
ATOM   1097  CG2 THR A 142       2.858   8.818  11.025  1.00 26.52           C  
ATOM   1098  N   VAL A 143       4.295   5.511  10.651  1.00 26.90           N  
ATOM   1099  CA  VAL A 143       5.502   5.153   9.914  1.00 31.67           C  
ATOM   1100  C   VAL A 143       5.176   4.209   8.747  1.00 33.00           C  
ATOM   1101  O   VAL A 143       5.623   4.428   7.621  1.00 32.93           O  
ATOM   1102  CB  VAL A 143       6.563   4.505  10.843  1.00 31.47           C  
ATOM   1103  CG1 VAL A 143       7.662   3.826  10.025  1.00 31.31           C  
ATOM   1104  CG2 VAL A 143       7.164   5.555  11.767  1.00 28.17           C  
ATOM   1105  N   LYS A 144       4.375   3.180   9.007  1.00 33.98           N  
ATOM   1106  CA  LYS A 144       4.109   2.224   7.937  1.00 37.62           C  
ATOM   1107  C   LYS A 144       3.366   2.875   6.764  1.00 41.45           C  
ATOM   1108  O   LYS A 144       3.740   2.689   5.605  1.00 38.52           O  
ATOM   1109  CB  LYS A 144       3.310   1.032   8.467  1.00 37.95           C  
ATOM   1110  CG  LYS A 144       3.095  -0.075   7.433  1.00 49.77           C  
ATOM   1111  CD  LYS A 144       3.094  -1.449   8.093  1.00 59.62           C  
ATOM   1112  CE  LYS A 144       4.351  -1.681   8.925  1.00 75.42           C  
ATOM   1113  NZ  LYS A 144       4.291  -2.964   9.687  1.00 78.04           N1+
ATOM   1114  N   ASN A 145       2.398   3.750   7.029  1.00 36.59           N  
ATOM   1115  CA  ASN A 145       1.627   4.376   5.961  1.00 36.83           C  
ATOM   1116  C   ASN A 145       2.371   5.485   5.215  1.00 42.64           C  
ATOM   1117  O   ASN A 145       2.007   5.830   4.093  1.00 44.95           O  
ATOM   1118  CB  ASN A 145       0.321   4.936   6.518  1.00 34.05           C  
ATOM   1119  CG  ASN A 145      -0.684   3.852   6.838  1.00 41.76           C  
ATOM   1120  OD1 ASN A 145      -0.548   2.710   6.402  1.00 41.24           O  
ATOM   1121  ND2 ASN A 145      -1.709   4.208   7.599  1.00 53.86           N  
ATOM   1122  N   GLY A 146       3.411   6.036   5.832  1.00 32.86           N  
ATOM   1123  CA  GLY A 146       4.125   7.151   5.235  1.00 37.46           C  
ATOM   1124  C   GLY A 146       5.506   6.788   4.724  1.00 39.53           C  
ATOM   1125  O   GLY A 146       6.309   7.664   4.400  1.00 35.17           O  
ATOM   1126  N   SER A 147       5.784   5.490   4.655  1.00 38.92           N  
ATOM   1127  CA  SER A 147       7.089   5.011   4.219  1.00 45.93           C  
ATOM   1128  C   SER A 147       6.976   4.144   2.976  1.00 53.76           C  
ATOM   1129  O   SER A 147       6.335   3.093   2.984  1.00 53.13           O  
ATOM   1130  CB  SER A 147       7.779   4.228   5.335  1.00 38.84           C  
ATOM   1131  OG  SER A 147       7.137   2.990   5.551  1.00 54.20           O  
ATOM   1132  N   ALA A 148       7.591   4.606   1.899  1.00 55.92           N  
ATOM   1133  CA  ALA A 148       7.711   3.803   0.701  1.00 58.41           C  
ATOM   1134  C   ALA A 148       9.145   3.317   0.607  1.00 62.35           C  
ATOM   1135  O   ALA A 148       9.727   3.299  -0.477  1.00 73.55           O  
ATOM   1136  CB  ALA A 148       7.321   4.604  -0.531  1.00 63.40           C  
ATOM   1137  N   GLU A 149       9.721   2.951   1.754  1.00 58.60           N  
ATOM   1138  CA  GLU A 149      11.093   2.467   1.768  1.00 56.78           C  
ATOM   1139  C   GLU A 149      11.125   1.040   1.274  1.00 68.17           C  
ATOM   1140  O   GLU A 149      10.385   0.175   1.745  1.00 70.39           O  
ATOM   1141  CB  GLU A 149      11.748   2.567   3.145  1.00 61.12           C  
ATOM   1142  CG  GLU A 149      13.256   2.477   3.001  1.00 59.39           C  
ATOM   1143  CD  GLU A 149      13.994   2.732   4.281  1.00 68.61           C  
ATOM   1144  OE1 GLU A 149      13.370   3.222   5.243  1.00 73.24           O  
ATOM   1145  OE2 GLU A 149      15.211   2.458   4.315  1.00 65.56           O  
ATOM   1146  N   ILE A 150      12.016   0.829   0.317  1.00 67.79           N  
ATOM   1147  CA  ILE A 150      12.006  -0.271  -0.613  1.00 65.91           C  
ATOM   1148  C   ILE A 150      13.470  -0.664  -0.874  1.00 64.50           C  
ATOM   1149  O   ILE A 150      13.820  -1.276  -1.885  1.00 69.33           O  
ATOM   1150  CB  ILE A 150      11.157   0.118  -1.879  1.00 65.18           C  
ATOM   1151  CG1 ILE A 150      11.306   1.588  -2.305  1.00 65.83           C  
ATOM   1152  CG2 ILE A 150       9.708  -0.290  -1.693  1.00 73.39           C  
ATOM   1153  CD1 ILE A 150      12.806   2.000  -2.546  1.00 67.51           C  
ATOM   1154  N   GLU A 151      14.334  -0.252   0.059  1.00 60.92           N  
ATOM   1155  CA  GLU A 151      15.777  -0.497   0.007  1.00 66.86           C  
ATOM   1156  C   GLU A 151      16.385  -0.830   1.382  1.00 59.34           C  
ATOM   1157  O   GLU A 151      15.800  -0.531   2.420  1.00 58.25           O  
ATOM   1158  CB  GLU A 151      16.493   0.719  -0.594  1.00 61.79           C  
ATOM   1159  CG  GLU A 151      16.221   2.033   0.124  1.00 57.10           C  
ATOM   1160  CD  GLU A 151      16.674   3.248  -0.679  1.00 51.04           C  
ATOM   1161  OE1 GLU A 151      16.804   3.135  -1.913  1.00 54.48           O  
ATOM   1162  OE2 GLU A 151      16.891   4.323  -0.081  1.00 48.98           O  
ATOM   1163  N   GLU A 152      17.563  -1.452   1.378  1.00 59.96           N  
ATOM   1164  CA  GLU A 152      18.269  -1.791   2.615  1.00 58.72           C  
ATOM   1165  C   GLU A 152      19.277  -0.695   2.957  1.00 58.51           C  
ATOM   1166  O   GLU A 152      19.490   0.220   2.162  1.00 50.28           O  
ATOM   1167  CB  GLU A 152      18.983  -3.141   2.483  1.00 62.87           C  
ATOM   1168  CG  GLU A 152      18.105  -4.271   1.953  1.00 72.99           C  
ATOM   1169  CD  GLU A 152      17.488  -5.110   3.057  1.00 90.91           C  
ATOM   1170  OE1 GLU A 152      17.414  -4.624   4.206  1.00 93.89           O  
ATOM   1171  OE2 GLU A 152      17.080  -6.259   2.777  1.00 93.20           O  
ATOM   1172  N   ASN A 153      19.898  -0.791   4.131  1.00 50.16           N  
ATOM   1173  CA  ASN A 153      20.911   0.180   4.541  1.00 55.73           C  
ATOM   1174  C   ASN A 153      22.083   0.233   3.563  1.00 57.38           C  
ATOM   1175  O   ASN A 153      22.729   1.271   3.409  1.00 59.13           O  
ATOM   1176  CB  ASN A 153      21.425  -0.138   5.948  1.00 53.40           C  
ATOM   1177  CG  ASN A 153      20.442   0.255   7.035  1.00 57.44           C  
ATOM   1178  OD1 ASN A 153      19.616   1.151   6.853  1.00 51.95           O  
ATOM   1179  ND2 ASN A 153      20.528  -0.418   8.177  1.00 52.69           N  
ATOM   1180  N   ASN A 154      22.343  -0.885   2.894  1.00 57.37           N  
ATOM   1181  CA  ASN A 154      23.433  -0.957   1.930  1.00 57.45           C  
ATOM   1182  C   ASN A 154      23.159  -0.154   0.658  1.00 52.54           C  
ATOM   1183  O   ASN A 154      24.064   0.073  -0.143  1.00 59.00           O  
ATOM   1184  CB  ASN A 154      23.725  -2.415   1.571  1.00 63.61           C  
ATOM   1185  CG  ASN A 154      25.066  -2.888   2.106  1.00 76.86           C  
ATOM   1186  OD1 ASN A 154      26.059  -2.160   2.066  1.00 76.59           O  
ATOM   1187  ND2 ASN A 154      25.096  -4.108   2.624  1.00 70.60           N  
ATOM   1188  N   ASP A 155      21.919   0.293   0.486  1.00 48.52           N  
ATOM   1189  CA  ASP A 155      21.533   1.040  -0.708  1.00 54.82           C  
ATOM   1190  C   ASP A 155      21.662   2.551  -0.516  1.00 47.29           C  
ATOM   1191  O   ASP A 155      21.506   3.318  -1.465  1.00 44.25           O  
ATOM   1192  CB  ASP A 155      20.099   0.690  -1.105  1.00 55.15           C  
ATOM   1193  CG  ASP A 155      19.936  -0.773  -1.471  1.00 58.18           C  
ATOM   1194  OD1 ASP A 155      20.826  -1.320  -2.157  1.00 56.99           O  
ATOM   1195  OD2 ASP A 155      18.921  -1.376  -1.065  1.00 62.53           O  
ATOM   1196  N   LYS A 156      21.955   2.974   0.709  1.00 40.19           N  
ATOM   1197  CA  LYS A 156      22.004   4.399   1.028  1.00 41.22           C  
ATOM   1198  C   LYS A 156      23.406   4.991   0.932  1.00 32.88           C  
ATOM   1199  O   LYS A 156      24.406   4.272   0.944  1.00 33.38           O  
ATOM   1200  CB  LYS A 156      21.448   4.640   2.431  1.00 39.79           C  
ATOM   1201  CG  LYS A 156      20.062   4.064   2.634  1.00 47.64           C  
ATOM   1202  CD  LYS A 156      19.557   4.315   4.034  1.00 45.94           C  
ATOM   1203  CE  LYS A 156      18.235   3.611   4.241  1.00 50.10           C  
ATOM   1204  NZ  LYS A 156      17.302   3.892   3.117  1.00 42.54           N1+
ATOM   1205  N   ASN A 157      23.463   6.314   0.823  1.00 33.37           N  
ATOM   1206  CA  ASN A 157      24.711   7.046   0.981  1.00 31.39           C  
ATOM   1207  C   ASN A 157      24.968   7.215   2.472  1.00 32.91           C  
ATOM   1208  O   ASN A 157      24.595   8.228   3.064  1.00 32.57           O  
ATOM   1209  CB  ASN A 157      24.641   8.402   0.271  1.00 31.73           C  
ATOM   1210  CG  ASN A 157      25.986   9.117   0.216  1.00 38.23           C  
ATOM   1211  OD1 ASN A 157      26.850   8.922   1.072  1.00 32.30           O  
ATOM   1212  ND2 ASN A 157      26.165   9.955  -0.802  1.00 36.69           N  
ATOM   1213  N   ASN A 158      25.592   6.211   3.079  1.00 31.44           N  
ATOM   1214  CA  ASN A 158      25.723   6.170   4.530  1.00 37.07           C  
ATOM   1215  C   ASN A 158      26.560   7.293   5.152  1.00 31.17           C  
ATOM   1216  O   ASN A 158      26.219   7.757   6.240  1.00 33.12           O  
ATOM   1217  CB  ASN A 158      26.270   4.806   4.956  1.00 39.11           C  
ATOM   1218  CG  ASN A 158      25.239   3.710   4.803  1.00 43.13           C  
ATOM   1219  OD1 ASN A 158      24.227   3.700   5.505  1.00 45.47           O  
ATOM   1220  ND2 ASN A 158      25.476   2.795   3.870  1.00 41.59           N  
ATOM   1221  N   PRO A 159      27.650   7.734   4.484  1.00 31.46           N  
ATOM   1222  CA  PRO A 159      28.322   8.913   5.045  1.00 29.70           C  
ATOM   1223  C   PRO A 159      27.433  10.158   5.028  1.00 34.22           C  
ATOM   1224  O   PRO A 159      27.528  10.992   5.934  1.00 27.30           O  
ATOM   1225  CB  PRO A 159      29.534   9.097   4.125  1.00 32.48           C  
ATOM   1226  CG  PRO A 159      29.834   7.725   3.635  1.00 35.02           C  
ATOM   1227  CD  PRO A 159      28.476   7.094   3.439  1.00 35.71           C  
ATOM   1228  N   SER A 160      26.586  10.282   4.010  1.00 29.96           N  
ATOM   1229  CA  SER A 160      25.643  11.396   3.947  1.00 27.01           C  
ATOM   1230  C   SER A 160      24.611  11.286   5.069  1.00 28.94           C  
ATOM   1231  O   SER A 160      24.258  12.292   5.683  1.00 26.78           O  
ATOM   1232  CB  SER A 160      24.944  11.450   2.588  1.00 25.27           C  
ATOM   1233  OG  SER A 160      24.040  12.547   2.526  1.00 33.12           O  
ATOM   1234  N   VAL A 161      24.147  10.061   5.333  1.00 24.86           N  
ATOM   1235  CA  VAL A 161      23.196   9.786   6.413  1.00 27.95           C  
ATOM   1236  C   VAL A 161      23.779  10.170   7.768  1.00 31.81           C  
ATOM   1237  O   VAL A 161      23.072  10.676   8.648  1.00 28.61           O  
ATOM   1238  CB  VAL A 161      22.779   8.291   6.447  1.00 31.52           C  
ATOM   1239  CG1 VAL A 161      21.992   7.981   7.709  1.00 26.88           C  
ATOM   1240  CG2 VAL A 161      21.966   7.938   5.207  1.00 30.99           C  
ATOM   1241  N   VAL A 162      25.078   9.945   7.921  1.00 29.93           N  
ATOM   1242  CA  VAL A 162      25.777  10.323   9.141  1.00 27.17           C  
ATOM   1243  C   VAL A 162      25.768  11.837   9.332  1.00 29.00           C  
ATOM   1244  O   VAL A 162      25.459  12.325  10.417  1.00 26.86           O  
ATOM   1245  CB  VAL A 162      27.227   9.811   9.136  1.00 29.49           C  
ATOM   1246  CG1 VAL A 162      28.034  10.494  10.232  1.00 30.21           C  
ATOM   1247  CG2 VAL A 162      27.249   8.288   9.300  1.00 27.32           C  
ATOM   1248  N   PHE A 163      26.101  12.575   8.276  1.00 29.21           N  
ATOM   1249  CA  PHE A 163      26.107  14.032   8.350  1.00 30.85           C  
ATOM   1250  C   PHE A 163      24.727  14.572   8.736  1.00 33.29           C  
ATOM   1251  O   PHE A 163      24.605  15.429   9.620  1.00 25.92           O  
ATOM   1252  CB  PHE A 163      26.557  14.645   7.023  1.00 31.85           C  
ATOM   1253  CG  PHE A 163      26.370  16.137   6.961  1.00 34.24           C  
ATOM   1254  CD1 PHE A 163      27.279  16.986   7.564  1.00 32.88           C  
ATOM   1255  CD2 PHE A 163      25.273  16.685   6.318  1.00 36.39           C  
ATOM   1256  CE1 PHE A 163      27.101  18.358   7.522  1.00 42.83           C  
ATOM   1257  CE2 PHE A 163      25.087  18.056   6.275  1.00 39.51           C  
ATOM   1258  CZ  PHE A 163      26.004  18.893   6.875  1.00 35.98           C  
ATOM   1259  N   SER A 164      23.696  14.055   8.071  1.00 25.10           N  
ATOM   1260  CA  SER A 164      22.316  14.447   8.339  1.00 28.89           C  
ATOM   1261  C   SER A 164      21.916  14.166   9.786  1.00 28.35           C  
ATOM   1262  O   SER A 164      21.284  14.997  10.430  1.00 28.63           O  
ATOM   1263  CB  SER A 164      21.363  13.723   7.383  1.00 25.31           C  
ATOM   1264  OG  SER A 164      21.687  14.007   6.029  1.00 30.62           O  
ATOM   1265  N   LEU A 165      22.295  12.991  10.283  1.00 27.77           N  
ATOM   1266  CA  LEU A 165      21.969  12.570  11.639  1.00 29.99           C  
ATOM   1267  C   LEU A 165      22.638  13.479  12.668  1.00 37.82           C  
ATOM   1268  O   LEU A 165      22.024  13.861  13.666  1.00 33.55           O  
ATOM   1269  CB  LEU A 165      22.389  11.113  11.863  1.00 31.44           C  
ATOM   1270  CG  LEU A 165      22.099  10.486  13.229  1.00 46.26           C  
ATOM   1271  CD1 LEU A 165      20.629  10.629  13.607  1.00 44.38           C  
ATOM   1272  CD2 LEU A 165      22.530   9.025  13.257  1.00 44.48           C  
ATOM   1273  N   VAL A 166      23.894  13.834  12.413  1.00 32.58           N  
ATOM   1274  CA  VAL A 166      24.632  14.709  13.315  1.00 33.03           C  
ATOM   1275  C   VAL A 166      24.044  16.119  13.310  1.00 34.06           C  
ATOM   1276  O   VAL A 166      23.944  16.770  14.353  1.00 32.29           O  
ATOM   1277  CB  VAL A 166      26.131  14.751  12.945  1.00 39.67           C  
ATOM   1278  CG1 VAL A 166      26.834  15.894  13.658  1.00 37.11           C  
ATOM   1279  CG2 VAL A 166      26.792  13.425  13.300  1.00 39.47           C  
ATOM   1280  N   LEU A 167      23.643  16.581  12.132  1.00 29.16           N  
ATOM   1281  CA  LEU A 167      22.977  17.866  12.008  1.00 29.64           C  
ATOM   1282  C   LEU A 167      21.688  17.872  12.825  1.00 31.88           C  
ATOM   1283  O   LEU A 167      21.382  18.840  13.530  1.00 26.57           O  
ATOM   1284  CB  LEU A 167      22.683  18.167  10.540  1.00 30.00           C  
ATOM   1285  CG  LEU A 167      22.015  19.492  10.215  1.00 37.93           C  
ATOM   1286  CD1 LEU A 167      22.912  20.645  10.645  1.00 38.08           C  
ATOM   1287  CD2 LEU A 167      21.724  19.560   8.720  1.00 40.88           C  
ATOM   1288  N   LEU A 168      20.941  16.777  12.716  1.00 26.42           N  
ATOM   1289  CA  LEU A 168      19.702  16.592  13.457  1.00 27.80           C  
ATOM   1290  C   LEU A 168      19.952  16.648  14.964  1.00 33.16           C  
ATOM   1291  O   LEU A 168      19.303  17.412  15.688  1.00 30.18           O  
ATOM   1292  CB  LEU A 168      19.054  15.253  13.069  1.00 29.49           C  
ATOM   1293  CG  LEU A 168      17.629  14.935  13.537  1.00 31.00           C  
ATOM   1294  CD1 LEU A 168      16.957  13.980  12.562  1.00 28.54           C  
ATOM   1295  CD2 LEU A 168      17.624  14.339  14.945  1.00 31.68           C  
ATOM   1296  N   ILE A 169      20.892  15.831  15.427  1.00 28.16           N  
ATOM   1297  CA  ILE A 169      21.205  15.725  16.850  1.00 30.73           C  
ATOM   1298  C   ILE A 169      21.663  17.054  17.451  1.00 29.80           C  
ATOM   1299  O   ILE A 169      21.194  17.462  18.514  1.00 29.77           O  
ATOM   1300  CB  ILE A 169      22.297  14.659  17.098  1.00 32.31           C  
ATOM   1301  CG1 ILE A 169      21.761  13.263  16.779  1.00 34.44           C  
ATOM   1302  CG2 ILE A 169      22.778  14.711  18.546  1.00 31.47           C  
ATOM   1303  CD1 ILE A 169      22.843  12.205  16.661  1.00 37.45           C  
ATOM   1304  N   ILE A 170      22.585  17.721  16.767  1.00 26.84           N  
ATOM   1305  CA  ILE A 170      23.101  19.010  17.215  1.00 30.35           C  
ATOM   1306  C   ILE A 170      21.987  20.056  17.210  1.00 32.72           C  
ATOM   1307  O   ILE A 170      21.878  20.870  18.133  1.00 27.96           O  
ATOM   1308  CB  ILE A 170      24.275  19.477  16.329  1.00 34.27           C  
ATOM   1309  CG1 ILE A 170      25.479  18.548  16.523  1.00 38.78           C  
ATOM   1310  CG2 ILE A 170      24.668  20.907  16.646  1.00 39.26           C  
ATOM   1311  CD1 ILE A 170      26.649  18.898  15.647  1.00 34.84           C  
ATOM   1312  N   GLY A 171      21.161  20.021  16.167  1.00 27.54           N  
ATOM   1313  CA  GLY A 171      19.978  20.860  16.104  1.00 27.55           C  
ATOM   1314  C   GLY A 171      19.097  20.678  17.327  1.00 25.74           C  
ATOM   1315  O   GLY A 171      18.747  21.651  18.000  1.00 25.50           O  
ATOM   1316  N   LEU A 172      18.759  19.427  17.630  1.00 24.94           N  
ATOM   1317  CA  LEU A 172      17.900  19.108  18.770  1.00 28.58           C  
ATOM   1318  C   LEU A 172      18.543  19.519  20.099  1.00 30.87           C  
ATOM   1319  O   LEU A 172      17.864  20.013  20.998  1.00 28.60           O  
ATOM   1320  CB  LEU A 172      17.563  17.610  18.784  1.00 28.78           C  
ATOM   1321  CG  LEU A 172      16.662  17.085  19.911  1.00 29.62           C  
ATOM   1322  CD1 LEU A 172      15.319  17.813  19.932  1.00 34.08           C  
ATOM   1323  CD2 LEU A 172      16.452  15.584  19.758  1.00 35.50           C  
ATOM   1324  N   ILE A 173      19.850  19.314  20.220  1.00 29.42           N  
ATOM   1325  CA  ILE A 173      20.580  19.751  21.408  1.00 29.77           C  
ATOM   1326  C   ILE A 173      20.442  21.259  21.564  1.00 30.63           C  
ATOM   1327  O   ILE A 173      20.164  21.764  22.658  1.00 32.33           O  
ATOM   1328  CB  ILE A 173      22.073  19.368  21.333  1.00 33.85           C  
ATOM   1329  CG1 ILE A 173      22.233  17.850  21.427  1.00 36.45           C  
ATOM   1330  CG2 ILE A 173      22.858  20.040  22.448  1.00 31.51           C  
ATOM   1331  CD1 ILE A 173      23.672  17.372  21.287  1.00 37.45           C  
ATOM   1332  N   GLY A 174      20.626  21.968  20.456  1.00 26.28           N  
ATOM   1333  CA  GLY A 174      20.434  23.408  20.410  1.00 27.04           C  
ATOM   1334  C   GLY A 174      19.082  23.908  20.895  1.00 28.00           C  
ATOM   1335  O   GLY A 174      19.016  24.854  21.686  1.00 28.37           O  
ATOM   1336  N   VAL A 175      17.997  23.293  20.432  1.00 25.60           N  
ATOM   1337  CA  VAL A 175      16.670  23.791  20.794  1.00 28.96           C  
ATOM   1338  C   VAL A 175      16.302  23.473  22.242  1.00 28.74           C  
ATOM   1339  O   VAL A 175      15.668  24.292  22.907  1.00 29.37           O  
ATOM   1340  CB  VAL A 175      15.548  23.245  19.863  1.00 30.11           C  
ATOM   1341  CG1 VAL A 175      15.824  23.624  18.432  1.00 28.46           C  
ATOM   1342  CG2 VAL A 175      15.388  21.746  19.986  1.00 32.78           C  
ATOM   1343  N   LEU A 176      16.708  22.306  22.736  1.00 26.91           N  
ATOM   1344  CA  LEU A 176      16.362  21.899  24.094  1.00 28.93           C  
ATOM   1345  C   LEU A 176      17.197  22.676  25.116  1.00 33.60           C  
ATOM   1346  O   LEU A 176      16.659  23.170  26.102  1.00 29.13           O  
ATOM   1347  CB  LEU A 176      16.551  20.388  24.281  1.00 24.79           C  
ATOM   1348  CG  LEU A 176      15.602  19.483  23.483  1.00 30.75           C  
ATOM   1349  CD1 LEU A 176      15.863  18.017  23.795  1.00 27.52           C  
ATOM   1350  CD2 LEU A 176      14.143  19.840  23.751  1.00 29.50           C  
ATOM   1351  N   VAL A 177      18.503  22.792  24.874  1.00 28.26           N  
ATOM   1352  CA  VAL A 177      19.361  23.589  25.752  1.00 32.17           C  
ATOM   1353  C   VAL A 177      18.970  25.064  25.654  1.00 30.66           C  
ATOM   1354  O   VAL A 177      18.883  25.756  26.666  1.00 28.36           O  
ATOM   1355  CB  VAL A 177      20.864  23.424  25.418  1.00 35.57           C  
ATOM   1356  CG1 VAL A 177      21.702  24.419  26.218  1.00 27.40           C  
ATOM   1357  CG2 VAL A 177      21.325  21.999  25.710  1.00 25.66           C  
ATOM   1358  N   GLY A 178      18.716  25.528  24.433  1.00 25.43           N  
ATOM   1359  CA  GLY A 178      18.275  26.893  24.205  1.00 27.54           C  
ATOM   1360  C   GLY A 178      16.997  27.238  24.953  1.00 30.45           C  
ATOM   1361  O   GLY A 178      16.892  28.306  25.549  1.00 27.69           O  
ATOM   1362  N   ALA A 179      16.021  26.334  24.920  1.00 25.38           N  
ATOM   1363  CA  ALA A 179      14.773  26.542  25.647  1.00 29.37           C  
ATOM   1364  C   ALA A 179      15.029  26.640  27.154  1.00 28.46           C  
ATOM   1365  O   ALA A 179      14.435  27.469  27.846  1.00 28.32           O  
ATOM   1366  CB  ALA A 179      13.783  25.420  25.346  1.00 23.56           C  
ATOM   1367  N   GLU A 180      15.923  25.801  27.665  1.00 26.14           N  
ATOM   1368  CA  GLU A 180      16.206  25.818  29.095  1.00 34.65           C  
ATOM   1369  C   GLU A 180      17.018  27.050  29.510  1.00 31.95           C  
ATOM   1370  O   GLU A 180      16.820  27.575  30.599  1.00 28.98           O  
ATOM   1371  CB  GLU A 180      16.929  24.538  29.514  1.00 34.80           C  
ATOM   1372  CG  GLU A 180      17.188  24.464  31.012  1.00 49.79           C  
ATOM   1373  CD  GLU A 180      17.865  23.158  31.410  1.00 72.30           C  
ATOM   1374  OE1 GLU A 180      18.161  22.339  30.510  1.00 74.57           O  
ATOM   1375  OE2 GLU A 180      18.085  22.941  32.624  1.00 86.04           O  
ATOM   1376  N   LEU A 181      17.922  27.510  28.647  1.00 27.69           N  
ATOM   1377  CA  LEU A 181      18.682  28.733  28.927  1.00 30.44           C  
ATOM   1378  C   LEU A 181      17.764  29.947  28.932  1.00 32.06           C  
ATOM   1379  O   LEU A 181      17.944  30.874  29.731  1.00 29.93           O  
ATOM   1380  CB  LEU A 181      19.808  28.932  27.903  1.00 24.79           C  
ATOM   1381  CG  LEU A 181      21.055  28.063  28.087  1.00 34.58           C  
ATOM   1382  CD1 LEU A 181      21.999  28.195  26.901  1.00 29.79           C  
ATOM   1383  CD2 LEU A 181      21.769  28.440  29.374  1.00 39.46           C  
ATOM   1384  N   PHE A 182      16.787  29.929  28.027  1.00 27.27           N  
ATOM   1385  CA  PHE A 182      15.749  30.955  27.946  1.00 32.73           C  
ATOM   1386  C   PHE A 182      14.987  31.072  29.260  1.00 30.43           C  
ATOM   1387  O   PHE A 182      14.844  32.164  29.818  1.00 30.14           O  
ATOM   1388  CB  PHE A 182      14.776  30.629  26.800  1.00 33.68           C  
ATOM   1389  CG  PHE A 182      13.628  31.603  26.664  1.00 34.84           C  
ATOM   1390  CD1 PHE A 182      12.474  31.465  27.422  1.00 33.39           C  
ATOM   1391  CD2 PHE A 182      13.700  32.643  25.758  1.00 42.03           C  
ATOM   1392  CE1 PHE A 182      11.425  32.358  27.285  1.00 44.64           C  
ATOM   1393  CE2 PHE A 182      12.655  33.534  25.617  1.00 46.73           C  
ATOM   1394  CZ  PHE A 182      11.517  33.393  26.381  1.00 36.01           C  
ATOM   1395  N   VAL A 183      14.482  29.938  29.735  1.00 24.33           N  
ATOM   1396  CA  VAL A 183      13.700  29.898  30.959  1.00 27.55           C  
ATOM   1397  C   VAL A 183      14.535  30.316  32.163  1.00 29.12           C  
ATOM   1398  O   VAL A 183      14.121  31.175  32.944  1.00 32.12           O  
ATOM   1399  CB  VAL A 183      13.115  28.498  31.211  1.00 29.12           C  
ATOM   1400  CG1 VAL A 183      12.574  28.396  32.631  1.00 30.82           C  
ATOM   1401  CG2 VAL A 183      12.024  28.198  30.191  1.00 37.57           C  
ATOM   1402  N   ASP A 184      15.717  29.726  32.299  1.00 24.96           N  
ATOM   1403  CA  ASP A 184      16.565  30.018  33.449  1.00 32.38           C  
ATOM   1404  C   ASP A 184      17.077  31.456  33.429  1.00 29.32           C  
ATOM   1405  O   ASP A 184      17.155  32.098  34.472  1.00 35.56           O  
ATOM   1406  CB  ASP A 184      17.741  29.051  33.514  1.00 30.83           C  
ATOM   1407  CG  ASP A 184      18.520  29.181  34.808  1.00 41.12           C  
ATOM   1408  OD1 ASP A 184      18.012  28.745  35.861  1.00 57.15           O  
ATOM   1409  OD2 ASP A 184      19.643  29.714  34.774  1.00 51.53           O  
ATOM   1410  N   GLY A 185      17.420  31.954  32.245  1.00 29.74           N  
ATOM   1411  CA  GLY A 185      17.818  33.343  32.087  1.00 30.19           C  
ATOM   1412  C   GLY A 185      16.716  34.303  32.512  1.00 35.49           C  
ATOM   1413  O   GLY A 185      16.947  35.233  33.289  1.00 29.03           O  
ATOM   1414  N   ALA A 186      15.509  34.071  32.005  1.00 26.24           N  
ATOM   1415  CA  ALA A 186      14.359  34.903  32.345  1.00 28.41           C  
ATOM   1416  C   ALA A 186      14.011  34.824  33.839  1.00 29.38           C  
ATOM   1417  O   ALA A 186      13.593  35.818  34.438  1.00 26.62           O  
ATOM   1418  CB  ALA A 186      13.163  34.505  31.496  1.00 26.48           C  
ATOM   1419  N   LYS A 187      14.188  33.646  34.436  1.00 30.44           N  
ATOM   1420  CA  LYS A 187      13.938  33.477  35.871  1.00 29.78           C  
ATOM   1421  C   LYS A 187      14.953  34.255  36.693  1.00 27.21           C  
ATOM   1422  O   LYS A 187      14.607  34.848  37.711  1.00 28.57           O  
ATOM   1423  CB  LYS A 187      13.985  32.007  36.284  1.00 28.17           C  
ATOM   1424  CG  LYS A 187      12.705  31.221  36.066  1.00 34.93           C  
ATOM   1425  CD  LYS A 187      12.885  29.802  36.596  1.00 39.52           C  
ATOM   1426  CE  LYS A 187      11.662  28.937  36.337  1.00 50.27           C  
ATOM   1427  NZ  LYS A 187      10.809  28.795  37.547  1.00 53.29           N1+
ATOM   1428  N   LYS A 188      16.208  34.241  36.249  1.00 25.77           N  
ATOM   1429  CA  LYS A 188      17.272  34.985  36.921  1.00 32.74           C  
ATOM   1430  C   LYS A 188      17.067  36.493  36.805  1.00 28.56           C  
ATOM   1431  O   LYS A 188      17.325  37.233  37.747  1.00 28.70           O  
ATOM   1432  CB  LYS A 188      18.640  34.601  36.356  1.00 28.54           C  
ATOM   1433  CG  LYS A 188      19.203  33.320  36.964  1.00 36.09           C  
ATOM   1434  CD  LYS A 188      20.511  32.918  36.304  1.00 39.25           C  
ATOM   1435  CE  LYS A 188      21.157  31.759  37.050  1.00 40.68           C  
ATOM   1436  NZ  LYS A 188      20.199  30.641  37.272  1.00 47.18           N1+
ATOM   1437  N   ILE A 189      16.605  36.938  35.643  1.00 28.48           N  
ATOM   1438  CA  ILE A 189      16.315  38.350  35.423  1.00 26.99           C  
ATOM   1439  C   ILE A 189      15.158  38.791  36.319  1.00 29.02           C  
ATOM   1440  O   ILE A 189      15.247  39.809  36.999  1.00 28.56           O  
ATOM   1441  CB  ILE A 189      15.987  38.629  33.942  1.00 28.38           C  
ATOM   1442  CG1 ILE A 189      17.252  38.472  33.085  1.00 29.15           C  
ATOM   1443  CG2 ILE A 189      15.386  40.015  33.769  1.00 29.73           C  
ATOM   1444  CD1 ILE A 189      16.994  38.544  31.568  1.00 25.33           C  
ATOM   1445  N   ALA A 190      14.086  38.004  36.333  1.00 28.28           N  
ATOM   1446  CA  ALA A 190      12.928  38.290  37.175  1.00 29.94           C  
ATOM   1447  C   ALA A 190      13.293  38.290  38.667  1.00 32.18           C  
ATOM   1448  O   ALA A 190      12.793  39.108  39.440  1.00 30.79           O  
ATOM   1449  CB  ALA A 190      11.818  37.280  36.901  1.00 26.15           C  
ATOM   1450  N   LEU A 191      14.164  37.369  39.065  1.00 28.39           N  
ATOM   1451  CA  LEU A 191      14.604  37.288  40.452  1.00 31.32           C  
ATOM   1452  C   LEU A 191      15.445  38.512  40.809  1.00 34.76           C  
ATOM   1453  O   LEU A 191      15.258  39.121  41.864  1.00 32.35           O  
ATOM   1454  CB  LEU A 191      15.403  36.006  40.694  1.00 31.22           C  
ATOM   1455  CG  LEU A 191      15.055  35.174  41.936  1.00 57.53           C  
ATOM   1456  CD1 LEU A 191      13.746  34.427  41.752  1.00 47.76           C  
ATOM   1457  CD2 LEU A 191      16.173  34.203  42.291  1.00 61.05           C  
ATOM   1458  N   ALA A 192      16.365  38.865  39.916  1.00 28.12           N  
ATOM   1459  CA  ALA A 192      17.236  40.027  40.104  1.00 34.83           C  
ATOM   1460  C   ALA A 192      16.443  41.331  40.218  1.00 29.60           C  
ATOM   1461  O   ALA A 192      16.829  42.245  40.955  1.00 28.61           O  
ATOM   1462  CB  ALA A 192      18.245  40.119  38.954  1.00 27.67           C  
ATOM   1463  N   LEU A 193      15.338  41.409  39.482  1.00 29.09           N  
ATOM   1464  CA  LEU A 193      14.478  42.589  39.489  1.00 28.81           C  
ATOM   1465  C   LEU A 193      13.467  42.543  40.622  1.00 34.67           C  
ATOM   1466  O   LEU A 193      12.665  43.463  40.778  1.00 35.02           O  
ATOM   1467  CB  LEU A 193      13.741  42.723  38.157  1.00 25.95           C  
ATOM   1468  CG  LEU A 193      14.614  43.078  36.958  1.00 27.36           C  
ATOM   1469  CD1 LEU A 193      13.776  43.103  35.691  1.00 36.47           C  
ATOM   1470  CD2 LEU A 193      15.278  44.414  37.193  1.00 29.17           C  
ATOM   1471  N   ASP A 194      13.506  41.459  41.392  1.00 32.20           N  
ATOM   1472  CA  ASP A 194      12.580  41.239  42.500  1.00 33.80           C  
ATOM   1473  C   ASP A 194      11.112  41.262  42.044  1.00 41.67           C  
ATOM   1474  O   ASP A 194      10.235  41.742  42.764  1.00 43.02           O  
ATOM   1475  CB  ASP A 194      12.823  42.282  43.598  1.00 45.66           C  
ATOM   1476  CG  ASP A 194      12.157  41.921  44.907  1.00 54.45           C  
ATOM   1477  OD1 ASP A 194      11.978  40.713  45.167  1.00 59.10           O  
ATOM   1478  OD2 ASP A 194      11.812  42.847  45.673  1.00 64.04           O  
ATOM   1479  N   ILE A 195      10.843  40.746  40.845  1.00 39.04           N  
ATOM   1480  CA  ILE A 195       9.470  40.692  40.340  1.00 36.03           C  
ATOM   1481  C   ILE A 195       9.030  39.261  40.081  1.00 40.00           C  
ATOM   1482  O   ILE A 195       8.038  39.021  39.394  1.00 45.19           O  
ATOM   1483  CB  ILE A 195       9.293  41.496  39.037  1.00 36.43           C  
ATOM   1484  CG1 ILE A 195      10.158  40.906  37.923  1.00 32.89           C  
ATOM   1485  CG2 ILE A 195       9.605  42.965  39.261  1.00 36.73           C  
ATOM   1486  CD1 ILE A 195       9.950  41.573  36.592  1.00 31.45           C  
ATOM   1487  N   SER A 196       9.775  38.312  40.632  1.00 33.22           N  
ATOM   1488  CA  SER A 196       9.475  36.911  40.427  1.00 46.11           C  
ATOM   1489  C   SER A 196       8.384  36.455  41.384  1.00 50.40           C  
ATOM   1490  O   SER A 196       8.461  36.701  42.584  1.00 47.12           O  
ATOM   1491  CB  SER A 196      10.729  36.066  40.621  1.00 44.27           C  
ATOM   1492  OG  SER A 196      11.244  36.261  41.925  1.00 57.45           O  
ATOM   1493  N   ASP A 197       7.359  35.810  40.841  1.00 45.49           N  
ATOM   1494  CA  ASP A 197       6.361  35.148  41.664  1.00 44.81           C  
ATOM   1495  C   ASP A 197       5.981  33.827  41.005  1.00 49.44           C  
ATOM   1496  O   ASP A 197       6.427  33.531  39.896  1.00 41.92           O  
ATOM   1497  CB  ASP A 197       5.133  36.040  41.884  1.00 51.81           C  
ATOM   1498  CG  ASP A 197       4.550  36.584  40.589  1.00 52.24           C  
ATOM   1499  OD1 ASP A 197       4.407  35.814  39.616  1.00 50.41           O  
ATOM   1500  OD2 ASP A 197       4.219  37.789  40.553  1.00 48.97           O  
ATOM   1501  N   LYS A 198       5.165  33.036  41.689  1.00 49.69           N  
ATOM   1502  CA  LYS A 198       4.824  31.708  41.200  1.00 51.61           C  
ATOM   1503  C   LYS A 198       4.033  31.759  39.894  1.00 45.37           C  
ATOM   1504  O   LYS A 198       4.148  30.858  39.065  1.00 50.43           O  
ATOM   1505  CB  LYS A 198       4.053  30.938  42.272  1.00 51.36           C  
ATOM   1506  CG  LYS A 198       4.866  30.714  43.541  1.00 65.56           C  
ATOM   1507  CD  LYS A 198       4.121  29.860  44.557  1.00 65.16           C  
ATOM   1508  CE  LYS A 198       5.009  29.533  45.749  1.00 69.72           C  
ATOM   1509  NZ  LYS A 198       5.512  30.768  46.413  1.00 87.32           N1+
ATOM   1510  N   VAL A 199       3.249  32.817  39.703  1.00 51.21           N  
ATOM   1511  CA  VAL A 199       2.513  33.012  38.452  1.00 50.56           C  
ATOM   1512  C   VAL A 199       3.469  33.186  37.271  1.00 49.86           C  
ATOM   1513  O   VAL A 199       3.354  32.494  36.259  1.00 49.20           O  
ATOM   1514  CB  VAL A 199       1.575  34.237  38.531  1.00 51.17           C  
ATOM   1515  CG1 VAL A 199       1.080  34.629  37.141  1.00 48.52           C  
ATOM   1516  CG2 VAL A 199       0.408  33.953  39.463  1.00 57.67           C  
ATOM   1517  N   ILE A 200       4.415  34.111  37.410  1.00 48.40           N  
ATOM   1518  CA  ILE A 200       5.423  34.346  36.382  1.00 48.26           C  
ATOM   1519  C   ILE A 200       6.301  33.104  36.189  1.00 52.35           C  
ATOM   1520  O   ILE A 200       6.664  32.755  35.062  1.00 46.62           O  
ATOM   1521  CB  ILE A 200       6.301  35.578  36.730  1.00 51.24           C  
ATOM   1522  CG1 ILE A 200       5.461  36.856  36.642  1.00 46.56           C  
ATOM   1523  CG2 ILE A 200       7.508  35.677  35.801  1.00 49.05           C  
ATOM   1524  CD1 ILE A 200       6.260  38.151  36.754  1.00 53.41           C  
ATOM   1525  N   GLY A 201       6.610  32.424  37.291  1.00 46.62           N  
ATOM   1526  CA  GLY A 201       7.448  31.237  37.255  1.00 43.51           C  
ATOM   1527  C   GLY A 201       6.869  30.087  36.446  1.00 45.11           C  
ATOM   1528  O   GLY A 201       7.537  29.535  35.573  1.00 44.54           O  
ATOM   1529  N   PHE A 202       5.624  29.756  36.701  1.00 42.51           N  
ATOM   1530  CA  PHE A 202       4.978  28.691  36.014  1.00 43.37           C  
ATOM   1531  C   PHE A 202       4.637  29.025  34.594  1.00 47.01           C  
ATOM   1532  O   PHE A 202       4.649  28.173  33.754  1.00 46.56           O  
ATOM   1533  CB  PHE A 202       3.744  28.255  36.763  1.00 50.03           C  
ATOM   1534  CG  PHE A 202       4.045  27.424  37.959  1.00 57.81           C  
ATOM   1535  CD1 PHE A 202       5.167  26.645  37.995  1.00 58.91           C  
ATOM   1536  CD2 PHE A 202       3.218  27.439  39.048  1.00 61.10           C  
ATOM   1537  CE1 PHE A 202       5.462  25.899  39.089  1.00 66.36           C  
ATOM   1538  CE2 PHE A 202       3.508  26.694  40.159  1.00 60.84           C  
ATOM   1539  CZ  PHE A 202       4.633  25.923  40.173  1.00 63.82           C  
ATOM   1540  N   THR A 203       4.334  30.278  34.345  1.00 45.04           N  
ATOM   1541  CA  THR A 203       4.120  30.791  32.996  1.00 46.39           C  
ATOM   1542  C   THR A 203       5.377  30.623  32.154  1.00 38.00           C  
ATOM   1543  O   THR A 203       5.321  30.203  30.999  1.00 37.66           O  
ATOM   1544  CB  THR A 203       3.732  32.279  33.014  1.00 49.02           C  
ATOM   1545  OG1 THR A 203       2.502  32.444  33.727  1.00 50.55           O  
ATOM   1546  CG2 THR A 203       3.581  32.809  31.598  1.00 48.60           C  
ATOM   1547  N   LEU A 204       6.510  30.959  32.759  1.00 41.01           N  
ATOM   1548  CA  LEU A 204       7.815  30.838  32.123  1.00 39.30           C  
ATOM   1549  C   LEU A 204       8.133  29.388  31.786  1.00 37.81           C  
ATOM   1550  O   LEU A 204       8.581  29.081  30.680  1.00 33.89           O  
ATOM   1551  CB  LEU A 204       8.888  31.425  33.039  1.00 40.94           C  
ATOM   1552  CG  LEU A 204       9.936  32.368  32.450  1.00 49.54           C  
ATOM   1553  CD1 LEU A 204       9.306  33.398  31.515  1.00 38.42           C  
ATOM   1554  CD2 LEU A 204      10.630  33.079  33.606  1.00 42.37           C  
ATOM   1555  N   VAL A 205       7.876  28.499  32.738  1.00 33.75           N  
ATOM   1556  CA  VAL A 205       8.114  27.080  32.525  1.00 37.78           C  
ATOM   1557  C   VAL A 205       7.198  26.524  31.437  1.00 36.14           C  
ATOM   1558  O   VAL A 205       7.661  25.854  30.516  1.00 37.33           O  
ATOM   1559  CB  VAL A 205       7.919  26.274  33.820  1.00 41.49           C  
ATOM   1560  CG1 VAL A 205       8.042  24.781  33.537  1.00 40.44           C  
ATOM   1561  CG2 VAL A 205       8.940  26.710  34.869  1.00 43.72           C  
ATOM   1562  N   ALA A 206       5.906  26.822  31.540  1.00 37.83           N  
ATOM   1563  CA  ALA A 206       4.915  26.316  30.595  1.00 40.51           C  
ATOM   1564  C   ALA A 206       5.248  26.731  29.169  1.00 41.82           C  
ATOM   1565  O   ALA A 206       5.165  25.927  28.241  1.00 43.14           O  
ATOM   1566  CB  ALA A 206       3.525  26.803  30.974  1.00 46.60           C  
ATOM   1567  N   PHE A 207       5.637  27.988  29.003  1.00 39.92           N  
ATOM   1568  CA  PHE A 207       6.009  28.491  27.693  1.00 41.01           C  
ATOM   1569  C   PHE A 207       7.346  27.912  27.241  1.00 35.04           C  
ATOM   1570  O   PHE A 207       7.546  27.647  26.059  1.00 35.95           O  
ATOM   1571  CB  PHE A 207       6.071  30.018  27.701  1.00 41.70           C  
ATOM   1572  CG  PHE A 207       6.499  30.608  26.392  1.00 43.11           C  
ATOM   1573  CD1 PHE A 207       5.653  30.579  25.298  1.00 46.23           C  
ATOM   1574  CD2 PHE A 207       7.745  31.195  26.257  1.00 41.77           C  
ATOM   1575  CE1 PHE A 207       6.041  31.118  24.092  1.00 47.52           C  
ATOM   1576  CE2 PHE A 207       8.144  31.738  25.057  1.00 38.11           C  
ATOM   1577  CZ  PHE A 207       7.291  31.701  23.970  1.00 52.90           C  
ATOM   1578  N   GLY A 208       8.259  27.730  28.189  1.00 36.76           N  
ATOM   1579  CA  GLY A 208       9.551  27.139  27.899  1.00 28.27           C  
ATOM   1580  C   GLY A 208       9.436  25.758  27.278  1.00 33.34           C  
ATOM   1581  O   GLY A 208      10.150  25.437  26.325  1.00 30.39           O  
ATOM   1582  N   THR A 209       8.525  24.944  27.804  1.00 29.31           N  
ATOM   1583  CA  THR A 209       8.354  23.589  27.301  1.00 31.55           C  
ATOM   1584  C   THR A 209       7.814  23.612  25.868  1.00 32.12           C  
ATOM   1585  O   THR A 209       8.053  22.692  25.102  1.00 34.18           O  
ATOM   1586  CB  THR A 209       7.420  22.749  28.216  1.00 30.48           C  
ATOM   1587  OG1 THR A 209       6.106  23.318  28.236  1.00 37.96           O  
ATOM   1588  CG2 THR A 209       7.966  22.709  29.638  1.00 29.34           C  
ATOM   1589  N   SER A 210       7.127  24.691  25.501  1.00 28.94           N  
ATOM   1590  CA  SER A 210       6.556  24.824  24.163  1.00 32.50           C  
ATOM   1591  C   SER A 210       7.498  25.463  23.134  1.00 37.18           C  
ATOM   1592  O   SER A 210       7.257  25.355  21.930  1.00 30.68           O  
ATOM   1593  CB  SER A 210       5.262  25.642  24.224  1.00 34.65           C  
ATOM   1594  OG  SER A 210       4.168  24.842  24.634  1.00 41.24           O  
ATOM   1595  N   LEU A 211       8.545  26.145  23.600  1.00 29.88           N  
ATOM   1596  CA  LEU A 211       9.462  26.847  22.695  1.00 26.55           C  
ATOM   1597  C   LEU A 211      10.090  25.951  21.607  1.00 27.03           C  
ATOM   1598  O   LEU A 211      10.214  26.392  20.462  1.00 24.84           O  
ATOM   1599  CB  LEU A 211      10.566  27.555  23.499  1.00 29.92           C  
ATOM   1600  CG  LEU A 211      10.268  29.025  23.826  1.00 32.95           C  
ATOM   1601  CD1 LEU A 211      11.307  29.628  24.749  1.00 33.43           C  
ATOM   1602  CD2 LEU A 211      10.171  29.838  22.543  1.00 34.29           C  
ATOM   1603  N   PRO A 212      10.486  24.704  21.946  1.00 27.60           N  
ATOM   1604  CA  PRO A 212      10.998  23.843  20.867  1.00 29.45           C  
ATOM   1605  C   PRO A 212      10.006  23.617  19.712  1.00 28.91           C  
ATOM   1606  O   PRO A 212      10.391  23.865  18.573  1.00 25.76           O  
ATOM   1607  CB  PRO A 212      11.309  22.532  21.594  1.00 27.86           C  
ATOM   1608  CG  PRO A 212      11.692  22.974  22.970  1.00 29.87           C  
ATOM   1609  CD  PRO A 212      10.740  24.108  23.274  1.00 28.70           C  
ATOM   1617  N   GLU A 213       8.776  23.177  19.984  1.00 27.18           N  
ATOM   1618  CA  GLU A 213       7.767  23.044  18.922  1.00 29.63           C  
ATOM   1619  C   GLU A 213       7.594  24.329  18.145  1.00 24.52           C  
ATOM   1620  O   GLU A 213       7.514  24.310  16.921  1.00 26.54           O  
ATOM   1621  CB  GLU A 213       6.396  22.639  19.478  1.00 30.24           C  
ATOM   1622  CG  GLU A 213       6.295  21.208  19.935  1.00 33.33           C  
ATOM   1623  CD  GLU A 213       6.832  21.017  21.329  1.00 38.43           C  
ATOM   1624  OE1 GLU A 213       7.316  22.016  21.915  1.00 38.98           O  
ATOM   1625  OE2 GLU A 213       6.758  19.877  21.838  1.00 33.25           O  
ATOM   1626  N   LEU A 214       7.516  25.444  18.871  1.00 22.83           N  
ATOM   1627  CA  LEU A 214       7.301  26.745  18.251  1.00 25.75           C  
ATOM   1628  C   LEU A 214       8.401  27.096  17.250  1.00 26.13           C  
ATOM   1629  O   LEU A 214       8.119  27.423  16.102  1.00 23.37           O  
ATOM   1630  CB  LEU A 214       7.212  27.843  19.314  1.00 29.13           C  
ATOM   1631  CG  LEU A 214       7.076  29.268  18.767  1.00 34.51           C  
ATOM   1632  CD1 LEU A 214       5.799  29.421  17.931  1.00 32.47           C  
ATOM   1633  CD2 LEU A 214       7.135  30.307  19.885  1.00 34.34           C  
ATOM   1634  N   MET A 215       9.654  27.033  17.685  1.00 24.80           N  
ATOM   1635  CA  MET A 215      10.764  27.464  16.835  1.00 25.25           C  
ATOM   1636  C   MET A 215      11.000  26.489  15.687  1.00 22.99           C  
ATOM   1637  O   MET A 215      11.276  26.896  14.558  1.00 26.50           O  
ATOM   1638  CB  MET A 215      12.037  27.641  17.674  1.00 24.44           C  
ATOM   1639  CG  MET A 215      11.919  28.759  18.710  1.00 25.19           C  
ATOM   1640  SD  MET A 215      11.617  30.357  17.933  1.00 29.49           S  
ATOM   1641  CE  MET A 215      13.202  30.657  17.153  1.00 33.50           C  
ATOM   1642  N   VAL A 216      10.868  25.199  15.970  1.00 22.45           N  
ATOM   1643  CA  VAL A 216      11.063  24.182  14.940  1.00 23.76           C  
ATOM   1644  C   VAL A 216      10.009  24.294  13.832  1.00 21.16           C  
ATOM   1645  O   VAL A 216      10.333  24.254  12.643  1.00 23.39           O  
ATOM   1646  CB  VAL A 216      11.027  22.759  15.552  1.00 27.68           C  
ATOM   1647  CG1 VAL A 216      10.883  21.700  14.468  1.00 24.70           C  
ATOM   1648  CG2 VAL A 216      12.266  22.520  16.412  1.00 26.43           C  
ATOM   1649  N   SER A 217       8.746  24.440  14.221  1.00 23.81           N  
ATOM   1650  CA  SER A 217       7.667  24.567  13.240  1.00 25.04           C  
ATOM   1651  C   SER A 217       7.782  25.845  12.418  1.00 26.56           C  
ATOM   1652  O   SER A 217       7.553  25.835  11.205  1.00 24.92           O  
ATOM   1653  CB  SER A 217       6.302  24.523  13.926  1.00 25.14           C  
ATOM   1654  OG  SER A 217       6.004  23.214  14.390  1.00 37.99           O  
ATOM   1655  N   LEU A 218       8.121  26.949  13.079  1.00 24.38           N  
ATOM   1656  CA  LEU A 218       8.353  28.197  12.361  1.00 25.82           C  
ATOM   1657  C   LEU A 218       9.496  28.035  11.368  1.00 27.02           C  
ATOM   1658  O   LEU A 218       9.398  28.484  10.230  1.00 29.21           O  
ATOM   1659  CB  LEU A 218       8.650  29.346  13.324  1.00 24.06           C  
ATOM   1660  CG  LEU A 218       7.447  29.857  14.125  1.00 34.79           C  
ATOM   1661  CD1 LEU A 218       7.868  30.987  15.045  1.00 29.85           C  
ATOM   1662  CD2 LEU A 218       6.302  30.285  13.204  1.00 29.79           C  
ATOM   1663  N   ALA A 219      10.573  27.381  11.798  1.00 27.70           N  
ATOM   1664  CA  ALA A 219      11.697  27.125  10.905  1.00 26.20           C  
ATOM   1665  C   ALA A 219      11.236  26.279   9.720  1.00 29.69           C  
ATOM   1666  O   ALA A 219      11.608  26.541   8.574  1.00 26.40           O  
ATOM   1667  CB  ALA A 219      12.829  26.438  11.648  1.00 28.28           C  
ATOM   1668  N   ALA A 220      10.412  25.271   9.997  1.00 24.35           N  
ATOM   1669  CA  ALA A 220       9.914  24.407   8.934  1.00 26.43           C  
ATOM   1670  C   ALA A 220       9.016  25.198   7.984  1.00 27.21           C  
ATOM   1671  O   ALA A 220       9.111  25.058   6.765  1.00 26.27           O  
ATOM   1672  CB  ALA A 220       9.164  23.211   9.512  1.00 23.38           C  
ATOM   1673  N   ALA A 221       8.163  26.042   8.552  1.00 24.08           N  
ATOM   1674  CA  ALA A 221       7.236  26.845   7.757  1.00 28.17           C  
ATOM   1675  C   ALA A 221       7.969  27.795   6.797  1.00 29.45           C  
ATOM   1676  O   ALA A 221       7.579  27.933   5.641  1.00 32.01           O  
ATOM   1677  CB  ALA A 221       6.296  27.630   8.675  1.00 21.67           C  
ATOM   1678  N   LYS A 222       9.033  28.438   7.270  1.00 30.99           N  
ATOM   1679  CA  LYS A 222       9.797  29.351   6.422  1.00 32.13           C  
ATOM   1680  C   LYS A 222      10.457  28.624   5.256  1.00 34.80           C  
ATOM   1681  O   LYS A 222      10.740  29.227   4.225  1.00 34.53           O  
ATOM   1682  CB  LYS A 222      10.864  30.085   7.235  1.00 32.24           C  
ATOM   1683  CG  LYS A 222      10.316  30.970   8.331  1.00 38.54           C  
ATOM   1684  CD  LYS A 222      11.437  31.390   9.261  1.00 46.74           C  
ATOM   1685  CE  LYS A 222      11.114  32.664  10.004  1.00 60.42           C  
ATOM   1686  NZ  LYS A 222      12.307  33.126  10.764  1.00 56.17           N1+
ATOM   1687  N   ARG A 223      10.698  27.327   5.420  1.00 31.72           N  
ATOM   1688  CA  ARG A 223      11.272  26.524   4.347  1.00 30.64           C  
ATOM   1689  C   ARG A 223      10.178  25.846   3.529  1.00 32.31           C  
ATOM   1690  O   ARG A 223      10.464  24.999   2.681  1.00 29.84           O  
ATOM   1691  CB  ARG A 223      12.241  25.485   4.921  1.00 29.15           C  
ATOM   1692  CG  ARG A 223      13.472  26.114   5.550  1.00 33.70           C  
ATOM   1693  CD  ARG A 223      14.459  25.079   6.061  1.00 36.87           C  
ATOM   1694  NE  ARG A 223      15.664  25.724   6.580  1.00 42.16           N  
ATOM   1695  CZ  ARG A 223      16.734  25.999   5.839  1.00 51.65           C  
ATOM   1696  NH1 ARG A 223      16.748  25.675   4.553  1.00 57.60           N  
ATOM   1697  NH2 ARG A 223      17.790  26.590   6.381  1.00 46.83           N  
ATOM   1698  N   ASN A 224       8.930  26.224   3.805  1.00 31.95           N  
ATOM   1699  CA  ASN A 224       7.760  25.730   3.079  1.00 30.84           C  
ATOM   1700  C   ASN A 224       7.572  24.220   3.223  1.00 36.41           C  
ATOM   1701  O   ASN A 224       7.198  23.537   2.268  1.00 39.82           O  
ATOM   1702  CB  ASN A 224       7.858  26.115   1.595  1.00 34.43           C  
ATOM   1703  CG  ASN A 224       6.515  26.079   0.883  1.00 48.39           C  
ATOM   1704  OD1 ASN A 224       5.514  25.622   1.436  1.00 54.14           O  
ATOM   1705  ND2 ASN A 224       6.491  26.558  -0.356  1.00 48.80           N  
ATOM   1706  N   LEU A 225       7.832  23.697   4.418  1.00 31.44           N  
ATOM   1707  CA  LEU A 225       7.684  22.265   4.661  1.00 30.18           C  
ATOM   1708  C   LEU A 225       6.414  21.988   5.469  1.00 30.85           C  
ATOM   1709  O   LEU A 225       6.474  21.573   6.629  1.00 28.89           O  
ATOM   1710  CB  LEU A 225       8.915  21.719   5.384  1.00 28.61           C  
ATOM   1711  CG  LEU A 225      10.257  21.984   4.696  1.00 32.52           C  
ATOM   1712  CD1 LEU A 225      11.398  21.436   5.540  1.00 29.01           C  
ATOM   1713  CD2 LEU A 225      10.286  21.391   3.288  1.00 32.14           C  
ATOM   1714  N   GLY A 226       5.266  22.221   4.840  1.00 29.95           N  
ATOM   1715  CA  GLY A 226       3.983  22.164   5.518  1.00 24.54           C  
ATOM   1716  C   GLY A 226       3.646  20.813   6.113  1.00 28.82           C  
ATOM   1717  O   GLY A 226       2.991  20.731   7.157  1.00 27.72           O  
ATOM   1718  N   GLY A 227       4.079  19.750   5.444  1.00 28.89           N  
ATOM   1719  CA  GLY A 227       3.872  18.404   5.944  1.00 29.80           C  
ATOM   1720  C   GLY A 227       4.668  18.184   7.218  1.00 31.93           C  
ATOM   1721  O   GLY A 227       4.220  17.504   8.142  1.00 26.08           O  
ATOM   1722  N   MET A 228       5.860  18.766   7.272  1.00 25.73           N  
ATOM   1723  CA  MET A 228       6.669  18.649   8.472  1.00 26.35           C  
ATOM   1724  C   MET A 228       6.014  19.419   9.611  1.00 28.57           C  
ATOM   1725  O   MET A 228       5.945  18.924  10.733  1.00 24.63           O  
ATOM   1726  CB  MET A 228       8.088  19.163   8.239  1.00 29.47           C  
ATOM   1727  CG  MET A 228       8.964  19.054   9.478  1.00 29.34           C  
ATOM   1728  SD  MET A 228      10.656  19.581   9.179  1.00 32.14           S  
ATOM   1729  CE  MET A 228      11.265  18.230   8.151  1.00 28.57           C  
ATOM   1730  N   VAL A 229       5.538  20.627   9.312  1.00 23.84           N  
ATOM   1731  CA  VAL A 229       4.861  21.454  10.304  1.00 24.23           C  
ATOM   1732  C   VAL A 229       3.691  20.689  10.907  1.00 27.18           C  
ATOM   1733  O   VAL A 229       3.579  20.550  12.127  1.00 22.74           O  
ATOM   1734  CB  VAL A 229       4.338  22.779   9.704  1.00 29.87           C  
ATOM   1735  CG1 VAL A 229       3.420  23.475  10.699  1.00 24.32           C  
ATOM   1736  CG2 VAL A 229       5.495  23.700   9.305  1.00 25.66           C  
ATOM   1737  N   LEU A 230       2.838  20.174  10.029  1.00 27.53           N  
ATOM   1738  CA  LEU A 230       1.641  19.445  10.430  1.00 28.95           C  
ATOM   1739  C   LEU A 230       1.982  18.194  11.246  1.00 29.61           C  
ATOM   1740  O   LEU A 230       1.347  17.910  12.268  1.00 29.70           O  
ATOM   1741  CB  LEU A 230       0.832  19.073   9.184  1.00 33.57           C  
ATOM   1742  CG  LEU A 230      -0.677  18.909   9.360  1.00 43.68           C  
ATOM   1743  CD1 LEU A 230      -1.283  20.158   9.989  1.00 35.58           C  
ATOM   1744  CD2 LEU A 230      -1.324  18.611   8.025  1.00 38.20           C  
ATOM   1745  N   GLY A 231       2.989  17.450  10.799  1.00 28.85           N  
ATOM   1746  CA  GLY A 231       3.447  16.281  11.527  1.00 23.35           C  
ATOM   1747  C   GLY A 231       3.902  16.629  12.930  1.00 26.22           C  
ATOM   1748  O   GLY A 231       3.554  15.939  13.891  1.00 23.41           O  
ATOM   1749  N   ASN A 232       4.632  17.731  13.057  1.00 24.17           N  
ATOM   1750  CA AASN A 232       5.159  18.166  14.336  0.63 27.78           C  
ATOM   1751  CA BASN A 232       5.092  18.512  14.213  0.37 27.28           C  
ATOM   1752  C   ASN A 232       4.216  19.014  15.438  1.00 25.38           C  
ATOM   1753  O   ASN A 232       4.263  18.959  16.702  1.00 26.34           O  
ATOM   1754  CB AASN A 232       6.064  19.391  14.156  0.63 26.16           C  
ATOM   1755  CB BASN A 232       5.967  19.671  13.719  0.37 28.87           C  
ATOM   1756  CG AASN A 232       6.823  19.750  15.419  0.63 31.62           C  
ATOM   1757  CG BASN A 232       7.436  19.301  13.659  0.37 26.86           C  
ATOM   1758  OD1AASN A 232       7.602  18.951  15.934  0.63 28.63           O  
ATOM   1759  OD1BASN A 232       8.155  19.379  14.659  0.37 28.98           O  
ATOM   1760  ND2AASN A 232       6.613  20.969  15.913  0.63 32.28           N  
ATOM   1761  ND2BASN A 232       7.896  18.906  12.474  0.37 27.89           N  
ATOM   1762  N   VAL A 233       2.976  19.137  14.769  1.00 23.52           N  
ATOM   1763  CA  VAL A 233       1.857  19.547  15.606  1.00 25.03           C  
ATOM   1764  C   VAL A 233       1.023  18.355  16.068  1.00 23.86           C  
ATOM   1765  O   VAL A 233       0.737  18.218  17.260  1.00 24.40           O  
ATOM   1766  CB  VAL A 233       0.963  20.555  14.866  1.00 23.48           C  
ATOM   1767  CG1 VAL A 233      -0.350  20.765  15.617  1.00 24.06           C  
ATOM   1768  CG2 VAL A 233       1.705  21.874  14.695  1.00 23.47           C  
ATOM   1769  N   ILE A 234       0.636  17.504  15.122  1.00 23.60           N  
ATOM   1770  CA  ILE A 234      -0.174  16.325  15.423  1.00 25.42           C  
ATOM   1771  C   ILE A 234       0.590  15.362  16.324  1.00 25.08           C  
ATOM   1772  O   ILE A 234       0.074  14.900  17.340  1.00 24.99           O  
ATOM   1773  CB  ILE A 234      -0.601  15.569  14.136  1.00 25.08           C  
ATOM   1774  CG1 ILE A 234      -1.434  16.469  13.213  1.00 30.55           C  
ATOM   1775  CG2 ILE A 234      -1.344  14.275  14.491  1.00 23.83           C  
ATOM   1776  CD1 ILE A 234      -2.707  17.023  13.844  1.00 26.09           C  
ATOM   1777  N   GLY A 235       1.823  15.056  15.935  1.00 26.92           N  
ATOM   1778  CA  GLY A 235       2.672  14.172  16.716  1.00 22.52           C  
ATOM   1779  C   GLY A 235       2.978  14.694  18.111  1.00 25.11           C  
ATOM   1780  O   GLY A 235       3.065  13.911  19.059  1.00 21.43           O  
ATOM   1781  N   SER A 236       3.149  16.010  18.246  1.00 22.46           N  
ATOM   1782  CA  SER A 236       3.463  16.583  19.556  1.00 24.54           C  
ATOM   1783  C   SER A 236       2.276  16.459  20.494  1.00 23.37           C  
ATOM   1784  O   SER A 236       2.444  16.109  21.651  1.00 26.93           O  
ATOM   1785  CB  SER A 236       3.898  18.052  19.448  1.00 23.25           C  
ATOM   1786  OG  SER A 236       5.166  18.157  18.812  1.00 26.52           O  
ATOM   1787  N   ASN A 237       1.077  16.728  19.988  1.00 23.33           N  
ATOM   1788  CA  ASN A 237      -0.140  16.582  20.787  1.00 23.61           C  
ATOM   1789  C   ASN A 237      -0.366  15.149  21.277  1.00 24.62           C  
ATOM   1790  O   ASN A 237      -0.806  14.922  22.409  1.00 26.83           O  
ATOM   1791  CB  ASN A 237      -1.352  17.041  19.980  1.00 21.97           C  
ATOM   1792  CG  ASN A 237      -1.513  18.555  19.978  1.00 27.67           C  
ATOM   1793  OD1 ASN A 237      -0.573  19.289  20.273  1.00 22.11           O  
ATOM   1794  ND2 ASN A 237      -2.700  19.024  19.613  1.00 25.33           N  
ATOM   1795  N   ILE A 238      -0.080  14.180  20.416  1.00 23.93           N  
ATOM   1796  CA  ILE A 238      -0.234  12.781  20.797  1.00 22.24           C  
ATOM   1797  C   ILE A 238       0.827  12.403  21.820  1.00 22.68           C  
ATOM   1798  O   ILE A 238       0.539  11.717  22.800  1.00 26.16           O  
ATOM   1799  CB  ILE A 238      -0.158  11.849  19.573  1.00 24.36           C  
ATOM   1800  CG1 ILE A 238      -1.359  12.113  18.663  1.00 21.84           C  
ATOM   1801  CG2 ILE A 238      -0.128  10.376  20.006  1.00 29.93           C  
ATOM   1802  CD1 ILE A 238      -1.354  11.342  17.390  1.00 28.69           C  
ATOM   1803  N   ALA A 239       2.051  12.865  21.592  1.00 19.83           N  
ATOM   1804  CA  ALA A 239       3.136  12.645  22.534  1.00 22.84           C  
ATOM   1805  C   ALA A 239       2.850  13.354  23.854  1.00 26.78           C  
ATOM   1806  O   ALA A 239       3.277  12.897  24.901  1.00 25.18           O  
ATOM   1807  CB  ALA A 239       4.463  13.122  21.953  1.00 26.29           C  
ATOM   1808  N   ASP A 240       2.130  14.472  23.803  1.00 27.53           N  
ATOM   1809  CA  ASP A 240       1.800  15.204  25.025  1.00 23.34           C  
ATOM   1810  C   ASP A 240       0.697  14.506  25.820  1.00 26.56           C  
ATOM   1811  O   ASP A 240       0.617  14.646  27.038  1.00 26.89           O  
ATOM   1812  CB  ASP A 240       1.376  16.639  24.700  1.00 27.53           C  
ATOM   1813  CG  ASP A 240       2.540  17.504  24.272  1.00 31.48           C  
ATOM   1814  OD1 ASP A 240       3.703  17.085  24.478  1.00 31.43           O  
ATOM   1815  OD2 ASP A 240       2.289  18.605  23.739  1.00 30.64           O  
ATOM   1816  N   ILE A 241      -0.152  13.759  25.124  1.00 24.93           N  
ATOM   1817  CA  ILE A 241      -1.253  13.052  25.767  1.00 27.05           C  
ATOM   1818  C   ILE A 241      -0.836  11.617  26.057  1.00 28.49           C  
ATOM   1819  O   ILE A 241      -0.847  11.176  27.207  1.00 27.77           O  
ATOM   1820  CB  ILE A 241      -2.527  13.060  24.901  1.00 27.92           C  
ATOM   1821  CG1 ILE A 241      -3.071  14.488  24.761  1.00 28.44           C  
ATOM   1822  CG2 ILE A 241      -3.577  12.119  25.494  1.00 27.84           C  
ATOM   1823  CD1 ILE A 241      -4.223  14.612  23.786  1.00 27.75           C  
ATOM   1824  N   GLY A 242      -0.437  10.904  25.009  1.00 25.12           N  
ATOM   1825  CA  GLY A 242      -0.002   9.527  25.153  1.00 25.20           C  
ATOM   1826  C   GLY A 242       1.319   9.398  25.885  1.00 28.89           C  
ATOM   1827  O   GLY A 242       1.674   8.314  26.354  1.00 30.61           O  
ATOM   1828  N   GLY A 243       2.054  10.502  25.985  1.00 25.76           N  
ATOM   1829  CA  GLY A 243       3.347  10.485  26.642  1.00 25.30           C  
ATOM   1830  C   GLY A 243       3.397  11.290  27.928  1.00 28.34           C  
ATOM   1831  O   GLY A 243       3.574  10.719  28.995  1.00 29.01           O  
ATOM   1832  N   ALA A 244       3.243  12.611  27.835  1.00 26.90           N  
ATOM   1833  CA  ALA A 244       3.417  13.471  29.008  1.00 31.26           C  
ATOM   1834  C   ALA A 244       2.302  13.264  30.023  1.00 29.80           C  
ATOM   1835  O   ALA A 244       2.563  13.027  31.199  1.00 26.19           O  
ATOM   1836  CB  ALA A 244       3.488  14.937  28.596  1.00 26.07           C  
ATOM   1837  N   LEU A 245       1.060  13.361  29.561  1.00 26.74           N  
ATOM   1838  CA  LEU A 245      -0.091  13.164  30.433  1.00 29.49           C  
ATOM   1839  C   LEU A 245      -0.076  11.746  31.021  1.00 27.13           C  
ATOM   1840  O   LEU A 245      -0.274  11.559  32.221  1.00 28.00           O  
ATOM   1841  CB  LEU A 245      -1.397  13.422  29.665  1.00 24.17           C  
ATOM   1842  CG  LEU A 245      -2.718  13.434  30.448  1.00 27.83           C  
ATOM   1843  CD1 LEU A 245      -3.772  14.263  29.727  1.00 31.44           C  
ATOM   1844  CD2 LEU A 245      -3.249  12.021  30.692  1.00 28.61           C  
ATOM   1845  N   ALA A 246       0.157  10.753  30.171  1.00 29.38           N  
ATOM   1846  CA  ALA A 246       0.113   9.358  30.602  1.00 30.38           C  
ATOM   1847  C   ALA A 246       1.143   9.072  31.696  1.00 31.07           C  
ATOM   1848  O   ALA A 246       0.833   8.441  32.709  1.00 32.28           O  
ATOM   1849  CB  ALA A 246       0.328   8.435  29.413  1.00 25.92           C  
ATOM   1850  N   VAL A 247       2.366   9.547  31.492  1.00 26.96           N  
ATOM   1851  CA  VAL A 247       3.433   9.310  32.453  1.00 31.38           C  
ATOM   1852  C   VAL A 247       3.124  10.001  33.785  1.00 31.40           C  
ATOM   1853  O   VAL A 247       3.396   9.446  34.850  1.00 32.23           O  
ATOM   1854  CB  VAL A 247       4.801   9.776  31.891  1.00 29.79           C  
ATOM   1855  CG1 VAL A 247       5.849   9.888  32.990  1.00 33.37           C  
ATOM   1856  CG2 VAL A 247       5.277   8.806  30.816  1.00 36.12           C  
ATOM   1857  N   GLY A 248       2.537  11.194  33.724  1.00 28.86           N  
ATOM   1858  CA  GLY A 248       2.076  11.873  34.926  1.00 29.22           C  
ATOM   1859  C   GLY A 248       1.120  10.995  35.721  1.00 31.37           C  
ATOM   1860  O   GLY A 248       1.263  10.840  36.937  1.00 28.39           O  
ATOM   1861  N   SER A 249       0.160  10.397  35.018  1.00 27.99           N  
ATOM   1862  CA  SER A 249      -0.868   9.566  35.639  1.00 26.02           C  
ATOM   1863  C   SER A 249      -0.291   8.320  36.316  1.00 33.56           C  
ATOM   1864  O   SER A 249      -0.963   7.685  37.124  1.00 29.24           O  
ATOM   1865  CB  SER A 249      -1.904   9.136  34.600  1.00 29.88           C  
ATOM   1866  OG  SER A 249      -1.376   8.126  33.748  1.00 27.34           O  
ATOM   1867  N   LEU A 250       0.946   7.971  35.973  1.00 31.91           N  
ATOM   1868  CA  LEU A 250       1.594   6.798  36.541  1.00 35.20           C  
ATOM   1869  C   LEU A 250       2.078   7.063  37.967  1.00 39.18           C  
ATOM   1870  O   LEU A 250       2.230   6.129  38.755  1.00 34.89           O  
ATOM   1871  CB  LEU A 250       2.766   6.347  35.657  1.00 31.00           C  
ATOM   1872  CG  LEU A 250       2.459   5.947  34.207  1.00 32.32           C  
ATOM   1873  CD1 LEU A 250       3.708   5.407  33.510  1.00 32.17           C  
ATOM   1874  CD2 LEU A 250       1.313   4.942  34.123  1.00 28.00           C  
ATOM   1875  N   PHE A 251       2.314   8.334  38.292  1.00 34.70           N  
ATOM   1876  CA  PHE A 251       2.769   8.723  39.630  1.00 35.97           C  
ATOM   1877  C   PHE A 251       1.608   9.095  40.540  1.00 34.12           C  
ATOM   1878  O   PHE A 251       1.681   8.924  41.757  1.00 43.74           O  
ATOM   1879  CB  PHE A 251       3.739   9.905  39.555  1.00 31.05           C  
ATOM   1880  CG  PHE A 251       5.048   9.574  38.914  1.00 36.12           C  
ATOM   1881  CD1 PHE A 251       6.110   9.115  39.676  1.00 38.32           C  
ATOM   1882  CD2 PHE A 251       5.220   9.718  37.545  1.00 32.53           C  
ATOM   1883  CE1 PHE A 251       7.321   8.804  39.087  1.00 42.99           C  
ATOM   1884  CE2 PHE A 251       6.429   9.409  36.951  1.00 38.66           C  
ATOM   1885  CZ  PHE A 251       7.482   8.950  37.723  1.00 39.51           C  
ATOM   1886  N   MET A 252       0.539   9.610  39.945  1.00 33.22           N  
ATOM   1887  CA  MET A 252      -0.582  10.133  40.713  1.00 39.74           C  
ATOM   1888  C   MET A 252      -1.824  10.230  39.838  1.00 39.24           C  
ATOM   1889  O   MET A 252      -1.714  10.447  38.630  1.00 35.86           O  
ATOM   1890  CB  MET A 252      -0.220  11.509  41.284  1.00 42.57           C  
ATOM   1891  CG  MET A 252      -1.216  12.098  42.261  1.00 48.61           C  
ATOM   1892  SD  MET A 252      -0.340  13.176  43.413  1.00 49.80           S  
ATOM   1893  CE  MET A 252       0.979  12.071  43.894  1.00 50.07           C  
ATOM   1894  N   HIS A 253      -3.000  10.065  40.438  1.00 31.09           N  
ATOM   1895  CA  HIS A 253      -4.242  10.322  39.724  1.00 35.36           C  
ATOM   1896  C   HIS A 253      -4.258  11.778  39.272  1.00 34.39           C  
ATOM   1897  O   HIS A 253      -3.953  12.676  40.053  1.00 34.60           O  
ATOM   1898  CB  HIS A 253      -5.463  10.023  40.597  1.00 35.10           C  
ATOM   1899  CG  HIS A 253      -6.770  10.215  39.894  1.00 36.08           C  
ATOM   1900  ND1 HIS A 253      -7.376   9.218  39.158  1.00 40.98           N  
ATOM   1901  CD2 HIS A 253      -7.592  11.290  39.810  1.00 42.25           C  
ATOM   1902  CE1 HIS A 253      -8.509   9.668  38.654  1.00 37.03           C  
ATOM   1903  NE2 HIS A 253      -8.664  10.925  39.036  1.00 43.05           N  
ATOM   1904  N   LEU A 254      -4.586  12.012  38.007  1.00 35.61           N  
ATOM   1905  CA  LEU A 254      -4.641  13.376  37.497  1.00 33.28           C  
ATOM   1906  C   LEU A 254      -6.076  13.887  37.563  1.00 34.62           C  
ATOM   1907  O   LEU A 254      -7.005  13.179  37.181  1.00 34.85           O  
ATOM   1908  CB  LEU A 254      -4.102  13.445  36.064  1.00 35.86           C  
ATOM   1909  CG  LEU A 254      -2.686  12.911  35.817  1.00 30.89           C  
ATOM   1910  CD1 LEU A 254      -2.298  13.087  34.356  1.00 27.89           C  
ATOM   1911  CD2 LEU A 254      -1.674  13.593  36.726  1.00 31.33           C  
ATOM   1912  N   PRO A 255      -6.265  15.115  38.070  1.00 36.32           N  
ATOM   1913  CA  PRO A 255      -7.604  15.712  38.111  1.00 35.25           C  
ATOM   1914  C   PRO A 255      -8.152  15.963  36.708  1.00 38.38           C  
ATOM   1915  O   PRO A 255      -7.379  16.248  35.789  1.00 39.96           O  
ATOM   1916  CB  PRO A 255      -7.379  17.035  38.852  1.00 39.82           C  
ATOM   1917  CG  PRO A 255      -5.938  17.369  38.584  1.00 42.64           C  
ATOM   1918  CD  PRO A 255      -5.230  16.037  38.572  1.00 38.30           C  
ATOM   1919  N   ALA A 256      -9.466  15.847  36.548  1.00 31.81           N  
ATOM   1920  CA  ALA A 256     -10.106  16.111  35.268  1.00 40.19           C  
ATOM   1921  C   ALA A 256      -9.845  17.541  34.805  1.00 45.35           C  
ATOM   1922  O   ALA A 256      -9.762  18.462  35.617  1.00 39.08           O  
ATOM   1923  CB  ALA A 256     -11.603  15.851  35.361  1.00 39.07           C  
ATOM   1924  N   GLU A 257      -9.694  17.714  33.496  1.00 33.40           N  
ATOM   1925  CA  GLU A 257      -9.590  19.045  32.910  1.00 38.55           C  
ATOM   1926  C   GLU A 257     -10.576  19.129  31.759  1.00 36.28           C  
ATOM   1927  O   GLU A 257     -10.192  19.249  30.594  1.00 33.18           O  
ATOM   1928  CB  GLU A 257      -8.166  19.337  32.426  1.00 35.63           C  
ATOM   1929  CG  GLU A 257      -7.123  19.435  33.528  1.00 45.15           C  
ATOM   1930  CD  GLU A 257      -7.121  20.775  34.240  1.00 56.81           C  
ATOM   1931  OE1 GLU A 257      -8.151  21.483  34.207  1.00 59.42           O  
ATOM   1932  OE2 GLU A 257      -6.081  21.119  34.843  1.00 56.51           O  
ATOM   1933  N   ASN A 258     -11.854  19.052  32.099  1.00 31.55           N  
ATOM   1934  CA  ASN A 258     -12.897  18.960  31.096  1.00 32.75           C  
ATOM   1935  C   ASN A 258     -13.031  20.207  30.225  1.00 35.59           C  
ATOM   1936  O   ASN A 258     -13.368  20.106  29.049  1.00 37.43           O  
ATOM   1937  CB  ASN A 258     -14.222  18.633  31.776  1.00 33.84           C  
ATOM   1938  CG  ASN A 258     -14.249  17.213  32.321  1.00 43.21           C  
ATOM   1939  OD1 ASN A 258     -13.832  16.277  31.640  1.00 39.77           O  
ATOM   1940  ND2 ASN A 258     -14.706  17.050  33.557  1.00 41.21           N  
ATOM   1941  N   VAL A 259     -12.756  21.376  30.789  1.00 30.85           N  
ATOM   1942  CA  VAL A 259     -12.853  22.601  30.011  1.00 30.29           C  
ATOM   1943  C   VAL A 259     -11.747  22.644  28.956  1.00 33.25           C  
ATOM   1944  O   VAL A 259     -12.009  22.890  27.781  1.00 29.40           O  
ATOM   1945  CB  VAL A 259     -12.767  23.854  30.899  1.00 31.75           C  
ATOM   1946  CG1 VAL A 259     -12.669  25.103  30.033  1.00 34.40           C  
ATOM   1947  CG2 VAL A 259     -13.977  23.929  31.821  1.00 40.93           C  
ATOM   1948  N   GLN A 260     -10.514  22.382  29.379  1.00 31.04           N  
ATOM   1949  CA  GLN A 260      -9.385  22.390  28.457  1.00 35.41           C  
ATOM   1950  C   GLN A 260      -9.487  21.276  27.420  1.00 33.39           C  
ATOM   1951  O   GLN A 260      -9.142  21.480  26.255  1.00 32.43           O  
ATOM   1952  CB  GLN A 260      -8.070  22.278  29.229  1.00 33.56           C  
ATOM   1953  CG  GLN A 260      -7.763  23.509  30.047  1.00 40.42           C  
ATOM   1954  CD  GLN A 260      -6.377  23.476  30.645  1.00 56.13           C  
ATOM   1955  OE1 GLN A 260      -5.383  23.706  29.954  1.00 55.51           O  
ATOM   1956  NE2 GLN A 260      -6.302  23.187  31.938  1.00 63.30           N  
ATOM   1957  N   MET A 261      -9.968  20.105  27.839  1.00 34.51           N  
ATOM   1958  CA  MET A 261     -10.162  18.989  26.909  1.00 31.97           C  
ATOM   1959  C   MET A 261     -11.204  19.333  25.846  1.00 30.85           C  
ATOM   1960  O   MET A 261     -11.046  18.974  24.677  1.00 31.31           O  
ATOM   1961  CB  MET A 261     -10.579  17.710  27.649  1.00 28.71           C  
ATOM   1962  CG  MET A 261      -9.450  16.997  28.392  1.00 37.63           C  
ATOM   1963  SD  MET A 261      -7.946  16.716  27.426  1.00 44.63           S  
ATOM   1964  CE  MET A 261      -8.515  15.608  26.156  1.00 33.56           C  
ATOM   1965  N   ALA A 262     -12.264  20.029  26.252  1.00 31.12           N  
ATOM   1966  CA  ALA A 262     -13.309  20.436  25.313  1.00 34.04           C  
ATOM   1967  C   ALA A 262     -12.738  21.379  24.261  1.00 29.39           C  
ATOM   1968  O   ALA A 262     -13.007  21.238  23.067  1.00 32.93           O  
ATOM   1969  CB  ALA A 262     -14.463  21.100  26.046  1.00 33.68           C  
ATOM   1970  N   VAL A 263     -11.953  22.343  24.727  1.00 26.83           N  
ATOM   1971  CA  VAL A 263     -11.269  23.291  23.862  1.00 25.09           C  
ATOM   1972  C   VAL A 263     -10.374  22.560  22.871  1.00 28.46           C  
ATOM   1973  O   VAL A 263     -10.385  22.857  21.680  1.00 30.47           O  
ATOM   1974  CB  VAL A 263     -10.426  24.290  24.691  1.00 30.50           C  
ATOM   1975  CG1 VAL A 263      -9.510  25.118  23.795  1.00 28.83           C  
ATOM   1976  CG2 VAL A 263     -11.335  25.197  25.511  1.00 35.27           C  
ATOM   1977  N   LEU A 264      -9.609  21.592  23.366  1.00 32.41           N  
ATOM   1978  CA  LEU A 264      -8.708  20.830  22.508  1.00 30.42           C  
ATOM   1979  C   LEU A 264      -9.481  20.013  21.478  1.00 27.39           C  
ATOM   1980  O   LEU A 264      -9.093  19.955  20.313  1.00 31.23           O  
ATOM   1981  CB  LEU A 264      -7.805  19.913  23.341  1.00 29.14           C  
ATOM   1982  CG  LEU A 264      -6.848  19.043  22.518  1.00 31.09           C  
ATOM   1983  CD1 LEU A 264      -5.986  19.904  21.578  1.00 25.92           C  
ATOM   1984  CD2 LEU A 264      -5.983  18.184  23.436  1.00 28.59           C  
ATOM   1985  N   VAL A 265     -10.573  19.381  21.903  1.00 29.90           N  
ATOM   1986  CA  VAL A 265     -11.404  18.624  20.975  1.00 25.43           C  
ATOM   1987  C   VAL A 265     -11.943  19.522  19.855  1.00 27.39           C  
ATOM   1988  O   VAL A 265     -11.874  19.161  18.679  1.00 30.55           O  
ATOM   1989  CB  VAL A 265     -12.581  17.931  21.697  1.00 32.87           C  
ATOM   1990  CG1 VAL A 265     -13.625  17.463  20.692  1.00 29.76           C  
ATOM   1991  CG2 VAL A 265     -12.081  16.751  22.534  1.00 27.82           C  
ATOM   1992  N   ILE A 266     -12.454  20.698  20.212  1.00 27.32           N  
ATOM   1993  CA  ILE A 266     -13.018  21.619  19.218  1.00 29.29           C  
ATOM   1994  C   ILE A 266     -11.962  22.103  18.229  1.00 27.74           C  
ATOM   1995  O   ILE A 266     -12.205  22.177  17.022  1.00 25.44           O  
ATOM   1996  CB  ILE A 266     -13.679  22.844  19.894  1.00 28.38           C  
ATOM   1997  CG1 ILE A 266     -14.956  22.421  20.618  1.00 33.62           C  
ATOM   1998  CG2 ILE A 266     -14.014  23.929  18.868  1.00 28.84           C  
ATOM   1999  CD1 ILE A 266     -15.584  23.539  21.432  1.00 32.39           C  
ATOM   2000  N   MET A 267     -10.781  22.427  18.741  1.00 27.93           N  
ATOM   2001  CA  MET A 267      -9.708  22.896  17.878  1.00 31.02           C  
ATOM   2002  C   MET A 267      -9.205  21.769  16.995  1.00 25.40           C  
ATOM   2003  O   MET A 267      -8.822  21.997  15.848  1.00 28.55           O  
ATOM   2004  CB  MET A 267      -8.564  23.479  18.704  1.00 25.79           C  
ATOM   2005  CG  MET A 267      -8.986  24.656  19.564  1.00 33.56           C  
ATOM   2006  SD  MET A 267      -7.607  25.351  20.476  1.00 40.69           S  
ATOM   2007  CE  MET A 267      -6.722  26.153  19.142  1.00 37.54           C  
ATOM   2008  N   SER A 268      -9.214  20.552  17.530  1.00 24.88           N  
ATOM   2009  CA  SER A 268      -8.804  19.384  16.760  1.00 25.50           C  
ATOM   2010  C   SER A 268      -9.808  19.100  15.643  1.00 28.27           C  
ATOM   2011  O   SER A 268      -9.424  18.797  14.512  1.00 27.97           O  
ATOM   2012  CB  SER A 268      -8.648  18.158  17.668  1.00 26.83           C  
ATOM   2013  OG  SER A 268      -7.533  18.295  18.548  1.00 29.47           O  
ATOM   2014  N   LEU A 269     -11.095  19.201  15.959  1.00 28.07           N  
ATOM   2015  CA  LEU A 269     -12.138  18.982  14.961  1.00 27.95           C  
ATOM   2016  C   LEU A 269     -12.038  20.016  13.846  1.00 28.24           C  
ATOM   2017  O   LEU A 269     -12.164  19.684  12.665  1.00 29.45           O  
ATOM   2018  CB  LEU A 269     -13.528  19.035  15.600  1.00 31.90           C  
ATOM   2019  CG  LEU A 269     -14.695  18.935  14.614  1.00 35.49           C  
ATOM   2020  CD1 LEU A 269     -14.699  17.595  13.892  1.00 37.03           C  
ATOM   2021  CD2 LEU A 269     -16.018  19.181  15.310  1.00 37.68           C  
ATOM   2022  N   LEU A 270     -11.812  21.267  14.237  1.00 28.39           N  
ATOM   2023  CA  LEU A 270     -11.577  22.355  13.296  1.00 30.74           C  
ATOM   2024  C   LEU A 270     -10.405  22.045  12.375  1.00 29.41           C  
ATOM   2025  O   LEU A 270     -10.500  22.184  11.155  1.00 26.98           O  
ATOM   2026  CB  LEU A 270     -11.306  23.654  14.048  1.00 23.31           C  
ATOM   2027  CG  LEU A 270     -12.543  24.394  14.541  1.00 27.58           C  
ATOM   2028  CD1 LEU A 270     -12.124  25.591  15.373  1.00 33.08           C  
ATOM   2029  CD2 LEU A 270     -13.390  24.825  13.350  1.00 26.45           C  
ATOM   2030  N   LEU A 271      -9.298  21.630  12.979  1.00 28.39           N  
ATOM   2031  CA  LEU A 271      -8.108  21.268  12.224  1.00 28.48           C  
ATOM   2032  C   LEU A 271      -8.435  20.178  11.209  1.00 27.32           C  
ATOM   2033  O   LEU A 271      -8.055  20.287  10.046  1.00 26.02           O  
ATOM   2034  CB  LEU A 271      -6.985  20.822  13.171  1.00 25.47           C  
ATOM   2035  CG  LEU A 271      -5.670  20.299  12.589  1.00 29.25           C  
ATOM   2036  CD1 LEU A 271      -5.206  21.139  11.423  1.00 35.12           C  
ATOM   2037  CD2 LEU A 271      -4.603  20.302  13.676  1.00 26.90           C  
ATOM   2038  N   TYR A 272      -9.153  19.140  11.636  1.00 28.82           N  
ATOM   2039  CA  TYR A 272      -9.501  18.059  10.714  1.00 27.90           C  
ATOM   2040  C   TYR A 272     -10.386  18.548   9.571  1.00 24.80           C  
ATOM   2041  O   TYR A 272     -10.145  18.224   8.409  1.00 29.39           O  
ATOM   2042  CB  TYR A 272     -10.211  16.897  11.419  1.00 27.44           C  
ATOM   2043  CG  TYR A 272     -10.707  15.878  10.409  1.00 30.88           C  
ATOM   2044  CD1 TYR A 272      -9.813  15.043   9.751  1.00 28.05           C  
ATOM   2045  CD2 TYR A 272     -12.054  15.786  10.076  1.00 33.51           C  
ATOM   2046  CE1 TYR A 272     -10.243  14.132   8.808  1.00 31.82           C  
ATOM   2047  CE2 TYR A 272     -12.498  14.869   9.129  1.00 30.89           C  
ATOM   2048  CZ  TYR A 272     -11.585  14.046   8.502  1.00 32.70           C  
ATOM   2049  OH  TYR A 272     -12.008  13.134   7.564  1.00 36.11           O  
ATOM   2050  N   LEU A 273     -11.410  19.322   9.904  1.00 25.07           N  
ATOM   2051  CA  LEU A 273     -12.338  19.823   8.899  1.00 29.06           C  
ATOM   2052  C   LEU A 273     -11.627  20.700   7.860  1.00 31.38           C  
ATOM   2053  O   LEU A 273     -11.919  20.619   6.669  1.00 25.78           O  
ATOM   2054  CB  LEU A 273     -13.473  20.596   9.575  1.00 32.17           C  
ATOM   2055  CG  LEU A 273     -14.416  19.747  10.439  1.00 36.82           C  
ATOM   2056  CD1 LEU A 273     -15.461  20.616  11.136  1.00 36.30           C  
ATOM   2057  CD2 LEU A 273     -15.088  18.656   9.616  1.00 30.18           C  
ATOM   2058  N   PHE A 274     -10.685  21.526   8.313  1.00 31.84           N  
ATOM   2059  CA  PHE A 274      -9.910  22.362   7.400  1.00 29.15           C  
ATOM   2060  C   PHE A 274      -9.036  21.490   6.500  1.00 30.97           C  
ATOM   2061  O   PHE A 274      -9.037  21.651   5.282  1.00 30.62           O  
ATOM   2062  CB  PHE A 274      -9.052  23.366   8.176  1.00 27.04           C  
ATOM   2063  CG  PHE A 274      -9.844  24.480   8.817  1.00 29.79           C  
ATOM   2064  CD1 PHE A 274     -11.006  24.959   8.221  1.00 31.05           C  
ATOM   2065  CD2 PHE A 274      -9.431  25.038  10.023  1.00 29.39           C  
ATOM   2066  CE1 PHE A 274     -11.742  25.987   8.813  1.00 35.27           C  
ATOM   2067  CE2 PHE A 274     -10.158  26.066  10.627  1.00 32.22           C  
ATOM   2068  CZ  PHE A 274     -11.316  26.540  10.021  1.00 36.42           C  
ATOM   2069  N   ALA A 275      -8.306  20.559   7.106  1.00 26.58           N  
ATOM   2070  CA  ALA A 275      -7.470  19.618   6.356  1.00 28.25           C  
ATOM   2071  C   ALA A 275      -8.266  18.827   5.319  1.00 31.44           C  
ATOM   2072  O   ALA A 275      -7.823  18.644   4.182  1.00 27.63           O  
ATOM   2073  CB  ALA A 275      -6.773  18.655   7.315  1.00 27.26           C  
ATOM   2074  N   LYS A 276      -9.439  18.352   5.724  1.00 27.27           N  
ATOM   2075  CA  LYS A 276     -10.252  17.482   4.881  1.00 25.65           C  
ATOM   2076  C   LYS A 276     -10.944  18.238   3.743  1.00 32.06           C  
ATOM   2077  O   LYS A 276     -10.937  17.783   2.597  1.00 33.52           O  
ATOM   2078  CB  LYS A 276     -11.299  16.756   5.735  1.00 32.40           C  
ATOM   2079  CG  LYS A 276     -12.269  15.873   4.957  1.00 37.63           C  
ATOM   2080  CD  LYS A 276     -11.584  14.623   4.419  1.00 43.00           C  
ATOM   2081  CE  LYS A 276     -12.602  13.585   3.952  1.00 47.83           C  
ATOM   2082  NZ  LYS A 276     -13.494  14.127   2.890  1.00 55.02           N1+
ATOM   2083  N   TYR A 277     -11.528  19.395   4.049  1.00 28.91           N  
ATOM   2084  CA  TYR A 277     -12.398  20.067   3.083  1.00 31.83           C  
ATOM   2085  C   TYR A 277     -11.887  21.399   2.539  1.00 35.15           C  
ATOM   2086  O   TYR A 277     -12.409  21.894   1.540  1.00 29.10           O  
ATOM   2087  CB  TYR A 277     -13.781  20.282   3.702  1.00 35.86           C  
ATOM   2088  CG  TYR A 277     -14.477  18.988   4.039  1.00 37.31           C  
ATOM   2089  CD1 TYR A 277     -14.903  18.121   3.036  1.00 41.39           C  
ATOM   2090  CD2 TYR A 277     -14.687  18.619   5.360  1.00 33.11           C  
ATOM   2091  CE1 TYR A 277     -15.537  16.925   3.346  1.00 47.40           C  
ATOM   2092  CE2 TYR A 277     -15.315  17.429   5.679  1.00 37.73           C  
ATOM   2093  CZ  TYR A 277     -15.737  16.588   4.672  1.00 38.92           C  
ATOM   2094  OH  TYR A 277     -16.360  15.406   4.994  1.00 52.87           O  
ATOM   2095  N   SER A 278     -10.888  21.991   3.183  1.00 32.69           N  
ATOM   2096  CA ASER A 278     -10.317  23.243   2.708  0.36 27.31           C  
ATOM   2097  CA BSER A 278     -10.317  23.241   2.672  0.64 27.23           C  
ATOM   2098  C   SER A 278      -8.791  23.177   2.691  1.00 28.42           C  
ATOM   2099  O   SER A 278      -8.194  22.317   2.042  1.00 30.35           O  
ATOM   2100  CB ASER A 278     -10.794  24.406   3.582  0.36 27.76           C  
ATOM   2101  CB BSER A 278     -10.826  24.457   3.466  0.64 27.67           C  
ATOM   2102  OG ASER A 278     -10.222  25.633   3.165  0.36 28.31           O  
ATOM   2103  OG BSER A 278     -10.574  24.338   4.853  0.64 32.40           O  
ATOM   2104  N   LYS A 279      -8.161  24.091   3.416  1.00 29.51           N  
ATOM   2105  CA  LYS A 279      -6.709  24.097   3.547  1.00 26.98           C  
ATOM   2106  C   LYS A 279      -6.363  24.702   4.894  1.00 26.92           C  
ATOM   2107  O   LYS A 279      -7.221  25.280   5.548  1.00 26.65           O  
ATOM   2108  CB  LYS A 279      -6.053  24.894   2.420  1.00 25.94           C  
ATOM   2109  CG  LYS A 279      -6.330  26.400   2.487  1.00 34.44           C  
ATOM   2110  CD  LYS A 279      -5.701  27.131   1.310  1.00 29.21           C  
ATOM   2111  CE  LYS A 279      -6.238  28.547   1.196  1.00 32.83           C  
ATOM   2112  NZ  LYS A 279      -5.650  29.247   0.023  1.00 28.61           N1+
ATOM   2113  N   ILE A 280      -5.118  24.566   5.325  1.00 26.80           N  
ATOM   2114  CA  ILE A 280      -4.704  25.271   6.531  1.00 24.93           C  
ATOM   2115  C   ILE A 280      -3.810  26.434   6.121  1.00 26.79           C  
ATOM   2116  O   ILE A 280      -2.587  26.302   6.069  1.00 23.08           O  
ATOM   2117  CB  ILE A 280      -3.992  24.343   7.516  1.00 27.70           C  
ATOM   2118  CG1 ILE A 280      -4.831  23.077   7.720  1.00 31.20           C  
ATOM   2119  CG2 ILE A 280      -3.758  25.052   8.848  1.00 25.87           C  
ATOM   2120  CD1 ILE A 280      -4.051  21.894   8.213  1.00 36.80           C  
ATOM   2121  N   GLY A 281      -4.453  27.562   5.814  1.00 27.12           N  
ATOM   2122  CA  GLY A 281      -3.792  28.751   5.301  1.00 28.70           C  
ATOM   2123  C   GLY A 281      -4.044  29.991   6.143  1.00 26.98           C  
ATOM   2124  O   GLY A 281      -4.167  29.901   7.360  1.00 27.16           O  
ATOM   2125  N   ARG A 282      -4.124  31.149   5.492  1.00 27.86           N  
ATOM   2126  CA  ARG A 282      -4.121  32.432   6.191  1.00 30.25           C  
ATOM   2127  C   ARG A 282      -5.230  32.591   7.233  1.00 28.50           C  
ATOM   2128  O   ARG A 282      -4.962  32.912   8.382  1.00 28.53           O  
ATOM   2129  CB  ARG A 282      -4.226  33.578   5.191  1.00 31.95           C  
ATOM   2130  CG  ARG A 282      -4.499  34.886   5.906  1.00 41.98           C  
ATOM   2131  CD  ARG A 282      -4.584  36.089   4.963  1.00 54.11           C  
ATOM   2132  NE  ARG A 282      -3.764  37.191   5.456  1.00 64.03           N  
ATOM   2133  CZ  ARG A 282      -4.102  38.473   5.386  1.00 67.49           C  
ATOM   2134  NH1 ARG A 282      -5.266  38.835   4.868  1.00 74.31           N  
ATOM   2135  NH2 ARG A 282      -3.284  39.394   5.868  1.00 76.68           N  
ATOM   2136  N   TRP A 283      -6.468  32.349   6.827  1.00 30.87           N  
ATOM   2137  CA  TRP A 283      -7.631  32.645   7.661  1.00 31.22           C  
ATOM   2138  C   TRP A 283      -7.953  31.525   8.624  1.00 32.90           C  
ATOM   2139  O   TRP A 283      -8.559  31.733   9.675  1.00 30.24           O  
ATOM   2140  CB  TRP A 283      -8.803  32.974   6.753  1.00 32.65           C  
ATOM   2141  CG  TRP A 283      -8.547  34.318   6.165  1.00 42.67           C  
ATOM   2142  CD1 TRP A 283      -7.890  34.601   4.983  1.00 49.22           C  
ATOM   2143  CD2 TRP A 283      -8.927  35.565   6.719  1.00 43.81           C  
ATOM   2144  NE1 TRP A 283      -7.832  35.907   4.812  1.00 52.83           N  
ATOM   2145  CE2 TRP A 283      -8.482  36.544   5.840  1.00 49.27           C  
ATOM   2146  CE3 TRP A 283      -9.598  35.949   7.878  1.00 45.40           C  
ATOM   2147  CZ2 TRP A 283      -8.688  37.927   6.069  1.00 48.61           C  
ATOM   2148  CZ3 TRP A 283      -9.809  37.313   8.123  1.00 49.92           C  
ATOM   2149  CH2 TRP A 283      -9.353  38.296   7.214  1.00 47.19           C  
ATOM   2150  N   GLN A 284      -7.533  30.325   8.259  1.00 25.39           N  
ATOM   2151  CA  GLN A 284      -7.530  29.224   9.207  1.00 29.55           C  
ATOM   2152  C   GLN A 284      -6.520  29.538  10.320  1.00 26.62           C  
ATOM   2153  O   GLN A 284      -6.830  29.412  11.501  1.00 29.94           O  
ATOM   2154  CB  GLN A 284      -7.202  27.909   8.499  1.00 29.51           C  
ATOM   2155  CG  GLN A 284      -8.289  27.469   7.528  1.00 25.80           C  
ATOM   2156  CD  GLN A 284      -8.187  28.120   6.154  1.00 30.15           C  
ATOM   2157  OE1 GLN A 284      -7.147  28.667   5.777  1.00 28.71           O  
ATOM   2158  NE2 GLN A 284      -9.277  28.060   5.399  1.00 31.35           N  
ATOM   2159  N   GLY A 285      -5.325  29.985   9.936  1.00 27.69           N  
ATOM   2160  CA  GLY A 285      -4.303  30.381  10.896  1.00 23.81           C  
ATOM   2161  C   GLY A 285      -4.743  31.549  11.765  1.00 29.89           C  
ATOM   2162  O   GLY A 285      -4.495  31.568  12.974  1.00 26.59           O  
ATOM   2163  N   ILE A 286      -5.398  32.527  11.144  1.00 30.74           N  
ATOM   2164  CA  ILE A 286      -5.970  33.659  11.871  1.00 29.09           C  
ATOM   2165  C   ILE A 286      -6.987  33.186  12.904  1.00 26.50           C  
ATOM   2166  O   ILE A 286      -6.967  33.632  14.051  1.00 30.10           O  
ATOM   2167  CB  ILE A 286      -6.637  34.671  10.910  1.00 30.97           C  
ATOM   2168  CG1 ILE A 286      -5.577  35.377  10.068  1.00 32.99           C  
ATOM   2169  CG2 ILE A 286      -7.471  35.688  11.671  1.00 35.15           C  
ATOM   2170  CD1 ILE A 286      -6.146  36.290   8.982  1.00 38.59           C  
ATOM   2171  N   LEU A 287      -7.862  32.271  12.500  1.00 28.37           N  
ATOM   2172  CA  LEU A 287      -8.847  31.710  13.421  1.00 30.64           C  
ATOM   2173  C   LEU A 287      -8.169  30.997  14.588  1.00 34.40           C  
ATOM   2174  O   LEU A 287      -8.535  31.216  15.744  1.00 30.78           O  
ATOM   2175  CB  LEU A 287      -9.788  30.740  12.699  1.00 29.11           C  
ATOM   2176  CG  LEU A 287     -10.760  29.990  13.626  1.00 36.19           C  
ATOM   2177  CD1 LEU A 287     -11.617  30.975  14.424  1.00 32.67           C  
ATOM   2178  CD2 LEU A 287     -11.636  29.009  12.853  1.00 29.08           C  
ATOM   2179  N   PHE A 288      -7.195  30.138  14.283  1.00 26.50           N  
ATOM   2180  CA  PHE A 288      -6.479  29.401  15.324  1.00 26.53           C  
ATOM   2181  C   PHE A 288      -5.794  30.355  16.308  1.00 24.99           C  
ATOM   2182  O   PHE A 288      -5.795  30.110  17.513  1.00 28.46           O  
ATOM   2183  CB  PHE A 288      -5.452  28.447  14.708  1.00 25.32           C  
ATOM   2184  CG  PHE A 288      -6.062  27.192  14.119  1.00 30.14           C  
ATOM   2185  CD1 PHE A 288      -7.193  26.619  14.678  1.00 29.86           C  
ATOM   2186  CD2 PHE A 288      -5.511  26.605  12.988  1.00 30.91           C  
ATOM   2187  CE1 PHE A 288      -7.760  25.467  14.130  1.00 34.22           C  
ATOM   2188  CE2 PHE A 288      -6.071  25.464  12.432  1.00 31.52           C  
ATOM   2189  CZ  PHE A 288      -7.196  24.893  13.004  1.00 32.51           C  
ATOM   2190  N   LEU A 289      -5.230  31.446  15.795  1.00 26.65           N  
ATOM   2191  CA  LEU A 289      -4.585  32.440  16.650  1.00 32.18           C  
ATOM   2192  C   LEU A 289      -5.611  33.153  17.536  1.00 30.50           C  
ATOM   2193  O   LEU A 289      -5.371  33.357  18.724  1.00 27.45           O  
ATOM   2194  CB  LEU A 289      -3.805  33.456  15.811  1.00 28.45           C  
ATOM   2195  CG  LEU A 289      -2.486  32.952  15.214  1.00 25.97           C  
ATOM   2196  CD1 LEU A 289      -1.906  33.979  14.260  1.00 31.16           C  
ATOM   2197  CD2 LEU A 289      -1.490  32.638  16.323  1.00 28.78           C  
ATOM   2198  N   ALA A 290      -6.757  33.512  16.962  1.00 25.21           N  
ATOM   2199  CA  ALA A 290      -7.831  34.139  17.735  1.00 32.22           C  
ATOM   2200  C   ALA A 290      -8.326  33.216  18.856  1.00 34.89           C  
ATOM   2201  O   ALA A 290      -8.570  33.666  19.978  1.00 29.44           O  
ATOM   2202  CB  ALA A 290      -8.989  34.534  16.820  1.00 27.44           C  
ATOM   2203  N   LEU A 291      -8.463  31.927  18.555  1.00 29.57           N  
ATOM   2204  CA  LEU A 291      -8.898  30.962  19.561  1.00 28.75           C  
ATOM   2205  C   LEU A 291      -7.848  30.814  20.658  1.00 33.38           C  
ATOM   2206  O   LEU A 291      -8.194  30.680  21.828  1.00 29.19           O  
ATOM   2207  CB  LEU A 291      -9.202  29.598  18.929  1.00 24.68           C  
ATOM   2208  CG  LEU A 291     -10.422  29.546  18.003  1.00 33.13           C  
ATOM   2209  CD1 LEU A 291     -10.620  28.146  17.441  1.00 27.45           C  
ATOM   2210  CD2 LEU A 291     -11.682  30.030  18.725  1.00 32.87           C  
ATOM   2211  N   TYR A 292      -6.570  30.852  20.279  1.00 31.42           N  
ATOM   2212  CA  TYR A 292      -5.484  30.778  21.257  1.00 26.67           C  
ATOM   2213  C   TYR A 292      -5.484  31.987  22.195  1.00 28.29           C  
ATOM   2214  O   TYR A 292      -5.290  31.844  23.399  1.00 28.13           O  
ATOM   2215  CB  TYR A 292      -4.122  30.669  20.561  1.00 27.47           C  
ATOM   2216  CG  TYR A 292      -2.960  30.680  21.527  1.00 27.85           C  
ATOM   2217  CD1 TYR A 292      -2.648  29.553  22.276  1.00 27.34           C  
ATOM   2218  CD2 TYR A 292      -2.178  31.820  21.696  1.00 31.57           C  
ATOM   2219  CE1 TYR A 292      -1.589  29.555  23.167  1.00 28.83           C  
ATOM   2220  CE2 TYR A 292      -1.118  31.831  22.584  1.00 29.71           C  
ATOM   2221  CZ  TYR A 292      -0.829  30.696  23.316  1.00 31.28           C  
ATOM   2222  OH  TYR A 292       0.226  30.699  24.199  1.00 36.27           O  
ATOM   2223  N   ILE A 293      -5.690  33.174  21.631  1.00 28.87           N  
ATOM   2224  CA  ILE A 293      -5.742  34.401  22.419  1.00 30.38           C  
ATOM   2225  C   ILE A 293      -6.899  34.346  23.415  1.00 31.10           C  
ATOM   2226  O   ILE A 293      -6.725  34.619  24.599  1.00 32.04           O  
ATOM   2227  CB  ILE A 293      -5.889  35.643  21.520  1.00 33.65           C  
ATOM   2228  CG1 ILE A 293      -4.625  35.834  20.686  1.00 37.33           C  
ATOM   2229  CG2 ILE A 293      -6.161  36.891  22.363  1.00 37.27           C  
ATOM   2230  CD1 ILE A 293      -3.356  35.928  21.524  1.00 43.92           C  
ATOM   2231  N   ILE A 294      -8.079  33.978  22.931  1.00 33.28           N  
ATOM   2232  CA  ILE A 294      -9.230  33.797  23.808  1.00 29.79           C  
ATOM   2233  C   ILE A 294      -8.907  32.789  24.917  1.00 34.47           C  
ATOM   2234  O   ILE A 294      -9.224  33.019  26.086  1.00 32.46           O  
ATOM   2235  CB  ILE A 294     -10.468  33.333  23.017  1.00 33.61           C  
ATOM   2236  CG1 ILE A 294     -10.912  34.426  22.043  1.00 34.09           C  
ATOM   2237  CG2 ILE A 294     -11.618  32.973  23.964  1.00 36.00           C  
ATOM   2238  CD1 ILE A 294     -12.013  33.981  21.056  1.00 36.82           C  
ATOM   2239  N   ALA A 295      -8.247  31.693  24.552  1.00 29.02           N  
ATOM   2240  CA  ALA A 295      -7.871  30.666  25.523  1.00 29.74           C  
ATOM   2241  C   ALA A 295      -6.942  31.192  26.618  1.00 32.12           C  
ATOM   2242  O   ALA A 295      -7.191  30.967  27.803  1.00 36.09           O  
ATOM   2243  CB  ALA A 295      -7.223  29.480  24.816  1.00 32.07           C  
ATOM   2244  N   ILE A 296      -5.872  31.885  26.239  1.00 29.07           N  
ATOM   2245  CA  ILE A 296      -4.918  32.348  27.244  1.00 33.16           C  
ATOM   2246  C   ILE A 296      -5.499  33.481  28.081  1.00 34.23           C  
ATOM   2247  O   ILE A 296      -5.017  33.750  29.173  1.00 32.11           O  
ATOM   2248  CB  ILE A 296      -3.582  32.810  26.620  1.00 33.45           C  
ATOM   2249  CG1 ILE A 296      -3.820  33.893  25.568  1.00 36.72           C  
ATOM   2250  CG2 ILE A 296      -2.828  31.618  26.039  1.00 35.68           C  
ATOM   2251  CD1 ILE A 296      -2.556  34.605  25.126  1.00 37.66           C  
ATOM   2252  N   ALA A 297      -6.548  34.126  27.579  1.00 32.32           N  
ATOM   2253  CA  ALA A 297      -7.192  35.211  28.314  1.00 35.38           C  
ATOM   2254  C   ALA A 297      -8.275  34.726  29.283  1.00 38.85           C  
ATOM   2255  O   ALA A 297      -8.680  35.466  30.178  1.00 35.74           O  
ATOM   2256  CB  ALA A 297      -7.788  36.223  27.337  1.00 28.22           C  
ATOM   2257  N   SER A 298      -8.752  33.496  29.107  1.00 34.66           N  
ATOM   2258  CA  SER A 298      -9.935  33.061  29.844  1.00 43.44           C  
ATOM   2259  C   SER A 298      -9.776  31.738  30.588  1.00 40.24           C  
ATOM   2260  O   SER A 298     -10.536  31.460  31.511  1.00 48.39           O  
ATOM   2261  CB  SER A 298     -11.133  32.963  28.896  1.00 43.18           C  
ATOM   2262  OG  SER A 298     -10.878  32.057  27.842  1.00 49.29           O  
ATOM   2263  N   LEU A 299      -8.805  30.922  30.192  1.00 39.28           N  
ATOM   2264  CA  LEU A 299      -8.576  29.645  30.865  1.00 45.90           C  
ATOM   2265  C   LEU A 299      -7.817  29.845  32.174  1.00 55.51           C  
ATOM   2266  O   LEU A 299      -6.882  30.643  32.245  1.00 47.16           O  
ATOM   2267  CB  LEU A 299      -7.811  28.676  29.957  1.00 47.58           C  
ATOM   2268  CG  LEU A 299      -8.595  28.071  28.792  1.00 40.01           C  
ATOM   2269  CD1 LEU A 299      -7.702  27.171  27.949  1.00 44.60           C  
ATOM   2270  CD2 LEU A 299      -9.803  27.302  29.295  1.00 39.22           C  
ATOM   2271  N   ARG A 300      -8.227  29.114  33.206  1.00 53.47           N  
ATOM   2272  CA  ARG A 300      -7.606  29.219  34.521  1.00 61.02           C  
ATOM   2273  C   ARG A 300      -6.296  28.440  34.578  1.00 62.50           C  
ATOM   2274  O   ARG A 300      -5.685  28.159  33.545  1.00 71.88           O  
ATOM   2275  CB  ARG A 300      -8.565  28.719  35.603  1.00 70.16           C  
ATOM   2276  CG  ARG A 300      -9.896  29.454  35.637  1.00 78.80           C  
ATOM   2277  CD  ARG A 300     -10.833  28.861  36.679  1.00 88.87           C  
ATOM   2278  NE  ARG A 300     -10.317  29.022  38.035  1.00 92.31           N  
ATOM   2279  CZ  ARG A 300     -10.950  28.613  39.129  1.00 83.39           C  
ATOM   2280  NH1 ARG A 300     -12.131  28.015  39.034  1.00 81.83           N  
ATOM   2281  NH2 ARG A 300     -10.404  28.804  40.322  1.00 79.50           N  
TER    2282      ARG A 300 
HETATM 2283  C10 OLC A 401       9.124  40.953  27.441  1.00 50.96           C  
HETATM 2284  C9  OLC A 401       9.602  39.510  27.376  1.00 52.52           C  
HETATM 2285  C11 OLC A 401       7.723  41.189  28.040  1.00 46.97           C  
HETATM 2286  C8  OLC A 401       8.645  38.438  27.925  1.00 63.67           C  
HETATM 2287  C24 OLC A 401       1.738  28.692  26.579  1.00 63.14           C  
HETATM 2288  C12 OLC A 401       7.786  42.124  29.234  1.00 40.62           C  
HETATM 2289  C7  OLC A 401       9.417  37.138  28.111  1.00 53.88           C  
HETATM 2290  C15 OLC A 401       4.296  41.298  30.683  1.00 38.92           C  
HETATM 2291  C13 OLC A 401       6.366  42.365  29.767  1.00 44.89           C  
HETATM 2292  C6  OLC A 401       8.511  36.030  28.665  1.00 54.69           C  
HETATM 2293  C14 OLC A 401       5.716  41.040  30.174  1.00 48.84           C  
HETATM 2294  C5  OLC A 401       7.317  35.759  27.750  1.00 58.88           C  
HETATM 2295  C4  OLC A 401       6.511  34.610  28.361  1.00 49.52           C  
HETATM 2296  C3  OLC A 401       5.250  34.398  27.539  1.00 47.42           C  
HETATM 2297  C2  OLC A 401       4.421  33.274  28.147  1.00 57.95           C  
HETATM 2298  C21 OLC A 401       2.666  31.007  27.141  1.00 65.02           C  
HETATM 2299  C1  OLC A 401       3.143  33.227  27.306  1.00 60.45           C  
HETATM 2300  C22 OLC A 401       1.414  30.111  27.047  1.00 71.32           C  
HETATM 2301  O19 OLC A 401       3.061  33.869  26.270  1.00 63.82           O  
HETATM 2302  O25 OLC A 401       0.471  28.025  26.526  1.00 65.01           O  
HETATM 2303  O23 OLC A 401       0.724  30.063  28.316  1.00 75.82           O  
HETATM 2304  O20 OLC A 401       2.221  32.289  27.587  1.00 64.26           O  
HETATM 2305 NA    NA A 402       6.858  17.868  20.587  0.92 29.65          NA1+
HETATM 2306 NA    NA A 403       7.786  20.804  23.826  0.87 33.86          NA1+
HETATM 2307  C2  MYS A 404      15.658  43.904  30.770  1.00 62.33           C  
HETATM 2308  C3  MYS A 404      16.878  44.069  31.653  1.00 54.83           C  
HETATM 2309  C4  MYS A 404      17.014  45.523  32.095  1.00 61.98           C  
HETATM 2310  C5  MYS A 404      15.805  45.985  32.904  1.00 52.01           C  
HETATM 2311  C6  MYS A 404      16.205  47.367  33.380  1.00 50.00           C  
HETATM 2312  C7  MYS A 404      15.185  47.810  34.407  1.00 44.12           C  
HETATM 2313  C8  MYS A 404      15.915  48.993  35.002  1.00 48.41           C  
HETATM 2314  C9  MYS A 404      15.234  49.295  36.311  1.00 45.26           C  
HETATM 2315  C10 MYS A 404      16.149  50.296  36.999  1.00 40.54           C  
HETATM 2316  C11 MYS A 404      15.678  50.436  38.438  1.00 46.70           C  
HETATM 2317  C12 MYS A 404      15.766  49.012  39.042  1.00 41.05           C  
HETATM 2318  C13 MYS A 404      15.349  48.985  40.517  1.00 42.13           C  
HETATM 2319  C14 MYS A 404      15.418  47.558  41.098  1.00 47.83           C  
HETATM 2320  C15 MYS A 404      14.449  46.613  40.372  1.00 42.53           C  
HETATM 2321  C1  MYS A 405      10.470  39.408  32.693  1.00 58.00           C  
HETATM 2322  C2  MYS A 405      11.536  38.482  32.087  1.00 48.74           C  
HETATM 2323  C3  MYS A 405      11.806  39.001  30.681  1.00 54.93           C  
HETATM 2324  C4  MYS A 405      12.396  40.427  30.696  1.00 55.36           C  
HETATM 2325  C5  MYS A 405      12.537  40.837  29.230  1.00 56.18           C  
HETATM 2326  C6  MYS A 405      13.221  42.190  29.037  1.00 52.43           C  
HETATM 2327  C7  MYS A 405      13.227  42.424  27.528  1.00 52.18           C  
HETATM 2328  C8  MYS A 405      14.028  43.660  27.112  1.00 43.09           C  
HETATM 2329  C9  MYS A 405      13.850  43.712  25.602  1.00 48.69           C  
HETATM 2330  C10 MYS A 405      14.290  42.371  25.033  1.00 48.35           C  
HETATM 2331  C11 MYS A 405      14.033  42.374  23.536  1.00 55.38           C  
HETATM 2332  C12 MYS A 405      14.370  40.989  23.006  1.00 58.04           C  
HETATM 2333  C13 MYS A 405      14.068  40.980  21.520  1.00 65.53           C  
HETATM 2334  C14 MYS A 405      14.330  39.579  20.975  1.00 61.48           C  
HETATM 2335  C15 MYS A 405      13.993  39.602  19.486  1.00 63.84           C  
HETATM 2336  C2  MYS A 406       9.207  36.538  23.863  1.00 52.62           C  
HETATM 2337  C3  MYS A 406       7.754  37.006  23.677  1.00 52.36           C  
HETATM 2338  C4  MYS A 406       6.895  35.741  23.583  1.00 53.13           C  
HETATM 2339  C5  MYS A 406       5.385  35.963  23.453  1.00 50.16           C  
HETATM 2340  C6  MYS A 406       4.845  34.527  23.320  1.00 47.64           C  
HETATM 2341  C7  MYS A 406       5.338  33.884  22.007  1.00 51.22           C  
HETATM 2342  C8  MYS A 406       4.724  34.713  20.879  1.00 47.86           C  
HETATM 2343  C9  MYS A 406       5.060  34.228  19.461  1.00 50.66           C  
HETATM 2344  C10 MYS A 406       6.569  34.287  19.202  1.00 47.14           C  
HETATM 2345  C11 MYS A 406       6.819  33.879  17.746  1.00 45.99           C  
HETATM 2346  C12 MYS A 406       8.303  33.997  17.377  1.00 47.03           C  
HETATM 2347  C2  MYS A 407      25.189  35.745  14.731  1.00 75.08           C  
HETATM 2348  C3  MYS A 407      24.322  36.324  15.848  1.00 73.81           C  
HETATM 2349  C4  MYS A 407      23.527  37.528  15.355  1.00 73.19           C  
HETATM 2350  C5  MYS A 407      22.719  38.061  16.538  1.00 74.92           C  
HETATM 2351  C6  MYS A 407      23.693  38.413  17.677  1.00 76.30           C  
HETATM 2352  C7  MYS A 407      22.906  39.008  18.849  1.00 77.73           C  
HETATM 2353  C8  MYS A 407      23.849  39.328  20.021  1.00 69.15           C  
HETATM 2354  C9  MYS A 407      23.048  39.956  21.166  1.00 64.26           C  
HETATM 2355  C2  MYS A 408       1.223   2.399  39.437  1.00 46.63           C  
HETATM 2356  C3  MYS A 408       2.285   1.714  38.575  1.00 53.20           C  
HETATM 2357  C4  MYS A 408       2.242   2.297  37.162  1.00 42.27           C  
HETATM 2358  C5  MYS A 408       3.337   1.613  36.352  1.00 50.77           C  
HETATM 2359  C6  MYS A 408       3.409   2.175  34.937  1.00 50.80           C  
HETATM 2360  C7  MYS A 408       4.563   1.480  34.212  1.00 41.54           C  
HETATM 2361  C8  MYS A 408       4.703   2.020  32.787  1.00 45.95           C  
HETATM 2362  C9  MYS A 408       5.891   1.326  32.118  1.00 43.20           C  
HETATM 2363  C10 MYS A 408       6.075   1.854  30.693  1.00 55.24           C  
HETATM 2364  C2  MYS A 409     -16.184  14.097  23.109  1.00 46.97           C  
HETATM 2365  C3  MYS A 409     -16.030  14.041  24.630  1.00 53.64           C  
HETATM 2366  C4  MYS A 409     -15.486  15.378  25.126  1.00 53.29           C  
HETATM 2367  C5  MYS A 409     -15.308  15.338  26.643  1.00 51.03           C  
HETATM 2368  C6  MYS A 409     -14.762  16.687  27.109  1.00 48.42           C  
HETATM 2369  C7  MYS A 409     -14.576  16.663  28.623  1.00 52.74           C  
HETATM 2370  C2  MYS A 410      18.562  37.505  19.292  1.00 59.68           C  
HETATM 2371  C3  MYS A 410      18.747  36.252  18.431  1.00 62.26           C  
HETATM 2372  C4  MYS A 410      18.650  36.618  16.950  1.00 78.46           C  
HETATM 2373  C5  MYS A 410      18.829  35.358  16.118  1.00 64.59           C  
HETATM 2374  C6  MYS A 410      18.733  35.677  14.639  1.00 60.59           C  
HETATM 2375  C7  MYS A 410      19.843  36.644  14.266  1.00 64.97           C  
HETATM 2376  C2  MYS A 411       6.736   5.751  41.060  1.00 50.48           C  
HETATM 2377  C3  MYS A 411       6.143   5.304  39.722  1.00 54.80           C  
HETATM 2378  C4  MYS A 411       7.264   5.119  38.698  1.00 62.53           C  
HETATM 2379  C5  MYS A 411       6.668   4.677  37.361  1.00 52.00           C  
HETATM 2380  C6  MYS A 411       7.787   4.496  36.333  1.00 59.31           C  
HETATM 2381  C2  MYS A 412      -2.227  29.515  30.626  1.00 60.27           C  
HETATM 2382  C3  MYS A 412      -3.753  29.482  30.527  1.00 53.21           C  
HETATM 2383  C4  MYS A 412      -4.196  28.111  30.017  1.00 63.48           C  
HETATM 2384  C5  MYS A 412      -3.588  27.881  28.636  1.00 61.16           C  
HETATM 2385  C6  MYS A 412      -4.022  26.514  28.109  1.00 48.89           C  
HETATM 2386  C2  MYS A 413     -11.677  37.014  14.848  1.00 57.11           C  
HETATM 2387  C3  MYS A 413     -11.093  36.336  13.605  1.00 61.24           C  
HETATM 2388  C4  MYS A 413     -12.110  35.341  13.036  1.00 62.31           C  
HETATM 2389  C5  MYS A 413     -11.501  34.654  11.814  1.00 59.52           C  
HETATM 2390  C6  MYS A 413     -12.489  33.640  11.240  1.00 57.07           C  
HETATM 2391  C7  MYS A 413     -11.831  32.958  10.044  1.00 55.97           C  
HETATM 2392  C8  MYS A 413     -12.794  31.921   9.466  1.00 64.67           C  
HETATM 2393  C9  MYS A 413     -12.103  31.183   8.317  1.00 54.27           C  
HETATM 2394  C10 MYS A 413     -13.039  30.113   7.760  1.00 58.99           C  
HETATM 2395  C11 MYS A 413     -12.316  29.330   6.658  1.00 58.21           C  
HETATM 2396  C2  MYS A 414      16.012   8.091  12.126  1.00 44.88           C  
HETATM 2397  C3  MYS A 414      16.191   8.222  13.639  1.00 51.61           C  
HETATM 2398  C4  MYS A 414      17.007   9.478  13.947  1.00 51.21           C  
HETATM 2399  C5  MYS A 414      17.160   9.626  15.461  1.00 58.36           C  
HETATM 2400  C2  MYS A 415      14.238  11.716  19.131  1.00 48.54           C  
HETATM 2401  C3  MYS A 415      13.782  10.271  19.364  1.00 52.27           C  
HETATM 2402  C4  MYS A 415      12.807   9.808  18.270  1.00 55.92           C  
HETATM 2403  C5  MYS A 415      12.406   8.377  18.603  1.00 53.23           C  
HETATM 2404  C6  MYS A 415      11.453   7.722  17.609  1.00 48.75           C  
HETATM 2405  C7  MYS A 415      12.059   7.579  16.219  1.00 54.84           C  
HETATM 2406  C8  MYS A 415      11.052   6.913  15.272  1.00 50.17           C  
HETATM 2407  C2  MYS A 416     -14.018  28.068  21.521  1.00 60.83           C  
HETATM 2408  C3  MYS A 416     -12.505  27.780  21.535  1.00 54.37           C  
HETATM 2409  C4  MYS A 416     -11.783  28.624  22.600  1.00 52.94           C  
HETATM 2410  C5  MYS A 416     -12.252  28.355  24.037  1.00 63.43           C  
HETATM 2411  C6  MYS A 416     -11.447  29.291  24.945  1.00 49.21           C  
HETATM 2412  C7  MYS A 416     -11.812  29.104  26.416  1.00 54.71           C  
HETATM 2413  C8  MYS A 416     -13.292  29.405  26.602  1.00 56.43           C  
HETATM 2414  C2  MYS A 417     -15.928  28.340  14.490  1.00 61.88           C  
HETATM 2415  C3  MYS A 417     -15.568  27.816  15.881  1.00 59.76           C  
HETATM 2416  C4  MYS A 417     -16.082  28.793  16.936  1.00 61.65           C  
HETATM 2417  C5  MYS A 417     -15.684  28.292  18.323  1.00 59.56           C  
HETATM 2418  C2  MYS A 418     -13.321  31.717  34.449  1.00 61.76           C  
HETATM 2419  C3  MYS A 418     -13.359  30.265  33.967  1.00 69.40           C  
HETATM 2420  C4  MYS A 418     -13.389  30.237  32.438  1.00 69.13           C  
HETATM 2421  C5  MYS A 418     -13.429  28.786  31.953  1.00 67.19           C  
HETATM 2422  C   ACT A 419       9.680  38.632  17.650  1.00 62.91           C  
HETATM 2423  O   ACT A 419      10.008  38.551  16.446  1.00 63.47           O1-
HETATM 2424  OXT ACT A 419       8.536  38.870  18.086  1.00 74.12           O  
HETATM 2425  CH3 ACT A 419      10.778  38.418  18.687  1.00 53.43           C  
HETATM 2426  OH3 1PE A 420      14.184  34.110   8.332  1.00 66.03           O  
HETATM 2427  C13 1PE A 420      14.998  32.167   9.535  1.00 66.36           C  
HETATM 2428  C23 1PE A 420      14.672  32.762   8.165  1.00 61.74           C  
HETATM 2429  OH4 1PE A 420      15.433  30.791   9.435  1.00 69.49           O  
HETATM 2430  C14 1PE A 420      15.254  29.762  11.716  1.00 46.01           C  
HETATM 2431  C24 1PE A 420      16.096  30.517  10.677  1.00 48.02           C  
HETATM 2432  OH5 1PE A 420      14.100  30.508  12.143  1.00 52.34           O  
HETATM 2433  C15 1PE A 420      12.121  30.373  13.589  1.00 41.35           C  
HETATM 2434  C25 1PE A 420      13.479  29.776  13.206  1.00 37.89           C  
HETATM 2435  OH6 1PE A 420      12.246  31.707  14.071  1.00 52.44           O  
HETATM 2436  C16 1PE A 420      11.467  33.957  13.552  1.00 58.15           C  
HETATM 2437  C26 1PE A 420      11.165  32.456  13.539  1.00 59.79           C  
HETATM 2438  OH7 1PE A 420      10.348  34.668  12.992  1.00 63.65           O  
TER    2439      1PE A 420 
HETATM 2440  O   HOH A 501       4.560  19.857  22.766  0.99 34.16           O  
HETATM 2441  O   HOH A 502      19.951  27.923  37.178  1.00 57.56           O  
HETATM 2442  O   HOH A 503       3.731  23.061  22.772  0.98 36.95           O  
HETATM 2443  O   HOH A 504       3.385  24.576   3.351  1.00 40.53           O  
HETATM 2444  O   HOH A 505      11.174  18.334   1.703  1.00 49.76           O  
HETATM 2445  O   HOH A 506      -6.353  20.574   2.848  1.00 28.79           O  
HETATM 2446  O   HOH A 507      -7.431  30.883   4.301  1.00 35.73           O  
HETATM 2447  O   HOH A 508      14.050  28.117   8.424  1.00 37.98           O  
HETATM 2448  O   HOH A 509      12.080  15.331   2.750  1.00 37.51           O  
HETATM 2449  O   HOH A 510      -9.996  15.607  31.813  1.00 35.54           O  
HETATM 2450  O   HOH A 511       4.381  11.516  18.242  1.00 34.90           O  
HETATM 2451  O   HOH A 512      -0.887  33.437   4.201  1.00 30.12           O  
HETATM 2452  O   HOH A 513       2.868  10.817   4.440  1.00 44.12           O  
HETATM 2453  O   HOH A 514     -11.981  15.466  29.780  1.00 36.34           O  
HETATM 2454  O   HOH A 515      13.343   9.724  -0.467  1.00 41.23           O  
HETATM 2455  O   HOH A 516      17.367  20.059   4.212  1.00 52.57           O  
HETATM 2456  O   HOH A 517       2.904  24.223  27.944  1.00 25.26           O  
HETATM 2457  O   HOH A 518      -9.901  22.369  32.170  1.00 42.70           O  
HETATM 2458  O   HOH A 519       3.335  25.727   7.426  1.00 33.74           O  
HETATM 2459  O   HOH A 520      16.151  39.229  44.598  1.00 50.12           O  
HETATM 2460  O   HOH A 521      -9.953  11.529   6.166  1.00 42.45           O  
HETATM 2461  O   HOH A 522      -3.814  31.023   2.551  1.00 26.13           O  
HETATM 2462  O   HOH A 523       6.209  19.141   3.406  1.00 33.46           O  
HETATM 2463  O   HOH A 524      21.535  41.454  39.727  1.00 30.91           O  
HETATM 2464  O   HOH A 525      -9.874  11.780   4.006  1.00 49.04           O  
HETATM 2465  O   HOH A 526      20.636   7.883   1.037  1.00 20.18           O  
HETATM 2466  O   HOH A 527      14.458  21.787  27.767  1.00 54.89           O  
HETATM 2467  O   HOH A 528      17.796  30.713  39.253  1.00 60.22           O  
HETATM 2468  O   HOH A 529       5.794  20.438  45.037  1.00 67.61           O  
HETATM 2469  O   HOH A 530       4.635  15.133   4.119  1.00 34.30           O  
HETATM 2470  O   HOH A 531     -12.797  19.874  34.991  1.00 46.08           O  
HETATM 2471  O   HOH A 532      -1.581  20.440  41.454  1.00 44.31           O  
HETATM 2472  O   HOH A 533      11.386  11.070   0.984  1.00 39.69           O  
HETATM 2473  O   HOH A 534     -12.228  21.853  33.959  1.00 36.90           O  
HETATM 2474  O   HOH A 535      11.360  13.341   2.201  1.00 41.86           O  
HETATM 2475  O   HOH A 536      14.925  19.978  28.780  1.00 68.30           O  
TER    2476      HOH A 536 
HETATM 2477  C1  UNK     0      13.142  22.718  17.138  1.00  0.00           C  
HETATM 2478  C2  UNK     0      13.761  21.532  17.587  1.00  0.00           C  
HETATM 2479  C3  UNK     0      14.873  21.674  18.496  1.00  0.00           C  
HETATM 2480  C4  UNK     0      15.293  22.922  18.899  1.00  0.00           C  
HETATM 2481  C5  UNK     0      14.645  24.090  18.435  1.00  0.00           C  
HETATM 2482  C6  UNK     0      13.563  23.974  17.546  1.00  0.00           C  
HETATM 2483  C7  UNK     0      15.596  20.491  19.055  1.00  0.00           C  
HETATM 2484  N8  UNK     0      15.955  19.431  18.388  1.00  0.00           N  
HETATM 2485  C9  UNK     0      15.587  19.385  16.960  1.00  0.00           C  
HETATM 2486  C10 UNK     0      14.096  19.219  16.709  1.00  0.00           C  
HETATM 2487  N11 UNK     0      13.310  20.255  17.146  1.00  0.00           N  
HETATM 2488  C12 UNK     0      11.870  20.096  16.915  1.00  0.00           C  
HETATM 2489  O13 UNK     0      13.634  18.195  16.212  1.00  0.00           O  
HETATM 2490  C17 UNK     0      15.920  20.540  20.521  1.00  0.00           C  
HETATM 2491  C22 UNK     0      14.979  20.946  21.475  1.00  0.00           C  
HETATM 2492  C23 UNK     0      15.335  20.994  22.830  1.00  0.00           C  
HETATM 2493  C24 UNK     0      16.628  20.647  23.238  1.00  0.00           C  
HETATM 2494  C25 UNK     0      17.574  20.250  22.279  1.00  0.00           C  
HETATM 2495  C26 UNK     0      17.226  20.198  20.927  1.00  0.00           C  
HETATM 2496  C32 UNK     0      11.339  18.802  19.106  1.00  0.00           C  
HETATM 2497  N35 UNK     0      11.253  18.851  17.516  1.00  0.00           N1+
HETATM 2498  C37 UNK     0       9.746  18.622  17.173  1.00  0.00           C  
HETATM 2499  C40 UNK     0       9.168  18.001  18.451  1.00  0.00           C  
HETATM 2500  C43 UNK     0       9.866  18.795  19.554  1.00  0.00           C  
HETATM 2501  N46 UNK     0      15.105  25.417  18.878  1.00  0.00           N1+
HETATM 2502  O47 UNK     0      14.518  26.401  18.455  1.00  0.00           O1-
HETATM 2503  O48 UNK     0      16.050  25.473  19.649  1.00  0.00           O  
TER    2504      UNK     0 
END
